# Supplementary material for: 4-(2,3-Di­chloro­phen­yl)piperazin-1-ium picrate
Source: IUCrdata. 2021 Apr 13;6(Pt 4):x210379. doi: 10.1107/S2414314621003795 (PMC9462331; doi:10.1107/S2414314621003795)
Supplement: Supplementary file 1 [file x-06-x210379-sup1.cif]

##############################################################################
#                                                                            #
# This CIF contains the data for a data article accepted for                 #
# publication in IUCrData. It conforms to the requirements of                #
# Notes for Authors for IUCrData, and has been                               #
# peer reviewed under the auspices of IUCrData.                              #
#                                                                            #
# Full details of the Crystallographic Information File format               #
# are given in the paper "The Crystallographic Information File (CIF):       #
# a New Standard Archive File for Crystallography" by S. R. Hall, F. H.      #
# Allen and I. D. Brown [Acta Cryst. (1991), A47, 655-685].                  #
#                                                                            #
# The current version of the core CIF dictionary is obtainable from          #
# ftp://ftp.iucr.org/pub/cif_core.dic.                                       #
#                                                                            #
# Software is freely available for graphical display of the structure(s)     #
# in this CIF. For information consult the CIF software page                 #
# http://www.iucr.org/resources/cif/software.                                #
#                                                                            #
# This file may be used for bona fide research purposes within the           #
# scientific community so long as proper attribution is given to the data    # 
# article from which it was obtained.                                        #
#                                                                            #
##############################################################################
data_I
_database_code_depnum_ccdc_archive 'CCDC 2076126'
_audit_creation_method     'SHELXL-2018/3'
_journal_date_recd_electronic     2021-03-19
_journal_date_accepted     2021-04-08
_journal_name_full     'IUCrData'
_journal_year     2021
_journal_volume     6
_journal_issue      4
_journal_page_first     0
_journal_page_last     0
_journal_paper_category     HO
_journal_paper_doi     10.1107/S2414314621003795
_journal_coeditor_code     BV4037
_publ_contact_author_name     'Jeyaraman Selvaraj Nirmal Ram'
_publ_contact_author_address
;
Centre for Research and Development, PRIST Deemed to be University, Thanjavur
 613 403, Tamil Nadu, India
;
_publ_contact_author_email     nirmalramjs@gmail.com
_publ_contact_author_fax     ?
_publ_contact_author_phone     '9791408648'
_publ_section_title
;
4-(2,3-Dichlorophenyl)piperazin-1-ium picrate
;
loop_
    _publ_author_name
    _publ_author_footnote
    _publ_author_address
    'Sathya, Udhayasuriyan' .
;
Centre for Research and Development, PRIST Deemed to be University, Thanjavur
613 403, Tamil Nadu,
India
;
    'Nirmal Ram, Jeyaraman Selvaraj' .
;
Centre for Research and Development, PRIST Deemed to be University, Thanjavur
613 403, Tamil Nadu,
India
;
    'Gomathi, Sundaramoorthy' .
;
Department of Chemistry, Periyar Maniammai Institute of Science and Technology,
Thanjavur 613 403, Tamil Nadu,
India
;
    'Ramu, Shyamaladevi' .
;
Department of Chemistry, Periyar Maniammai Institute of Science and Technology,
Thanjavur 613 403, Tamil Nadu,
India
;
    'Jegan Jennifer, Samson' .
;
X-ray Crystallography Unit, School of Physics, University Sains Malaysia, 11800,
USM, Penang, Malaysia
;
    'Ibrahim, Abdul Razak' .
;
X-ray Crystallography Unit, School of Physics, Universiti Sains Malaysia, 11800,
USM, Penang,Malaysia
;
_publ_section_synopsis
;
The title compound, C~6~H~2~N~3~O~7~^-^\\cdotC~10~H~13~Cl~2~N~2~^+^,
crystallizes with one 1-(2,3-dichlorophenyl)piperazine cation and one picrate
anion in the asymmetric unit. In the crystal structure, the cations and anions
are interconnected <i>via</i> several N---H...O and C---H...O hydrogen bonds.
;
_chemical_name_systematic
;
4-(2,3-Dichlorophenyl)piperazin-1-ium 2,4,6-trinitrophenolate
;
_chemical_name_common
;
4-(2,3-Dichlorophenyl)piperazin-1-ium picrate
;
_chemical_formula_moiety     'C10 H13 Cl2 N2 +, C6 H2 N3 O7 -'
_chemical_formula_sum     'C16 H15 Cl2 N5 O7'
_chemical_formula_iupac     'C10 H13 Cl2 N2 +, C6 H2 N3 O7 -'
_chemical_formula_weight     460.23
_chemical_melting_point     ?
_space_group_crystal_system     monoclinic
_space_group_name_H-M_alt     'P 21/n'
_space_group_name_Hall     '-P 2yn'
loop_
    _space_group_symop_operation_xyz
    'x, y, z'
    '-x+1/2, y+1/2, -z+1/2'
    '-x, -y, -z'
    'x-1/2, -y-1/2, z-1/2'
_cell_length_a     7.9855(9)
_cell_length_b     13.5742(15)
_cell_length_c     17.6103(19)
_cell_angle_alpha     90
_cell_angle_beta     91.463(4)
_cell_angle_gamma     90
_cell_volume     1908.3(4)
_cell_formula_units_Z     4
_cell_measurement_reflns_used     5581
_cell_measurement_theta_min     1.9
_cell_measurement_theta_max     30.0
_cell_measurement_temperature     293(2)
_exptl_crystal_description     'Plate'
_exptl_crystal_colour     'Yellow'
_exptl_crystal_size_max     0.400
_exptl_crystal_size_mid     0.350
_exptl_crystal_size_min     0.200
_exptl_crystal_density_diffrn     1.602
_exptl_crystal_density_meas     ?
_exptl_crystal_density_method     ?
_exptl_crystal_F_000     944
_exptl_absorpt_coefficient_mu     0.393
_exptl_absorpt_correction_type     multi-scan
_exptl_absorpt_process_details
;
(SADABS; Bruker, 2009)
;
_diffrn_ambient_temperature     293(2)
_diffrn_source     ?
_diffrn_radiation_type     MoK\a
_diffrn_radiation_wavelength     0.71073
_diffrn_measurement_device_type     'Bruker APEXII CCD'
_diffrn_measurement_method     '\f and \w scans'
_diffrn_detector_area_resol_mean     ?
_diffrn_reflns_number     72319
_diffrn_reflns_av_R_equivalents     0.0597
_diffrn_reflns_av_unetI/netI     0.0269
_diffrn_reflns_theta_min     1.894
_diffrn_reflns_theta_max     30.043
_diffrn_reflns_theta_full     25.242
_diffrn_measured_fraction_theta_max     0.999
_diffrn_measured_fraction_theta_full     1.000
_diffrn_reflns_limit_h_min     -11
_diffrn_reflns_limit_h_max     11
_diffrn_reflns_limit_k_min     -19
_diffrn_reflns_limit_k_max     19
_diffrn_reflns_limit_l_min     -24
_diffrn_reflns_limit_l_max     24
_refine_special_details     ?
_reflns_number_total     5581
_reflns_number_gt     3798
_reflns_threshold_expression     'I > 2\s(I)'
_refine_ls_structure_factor_coef     Fsqd
_refine_ls_matrix_type     full
_refine_ls_R_factor_all     0.0802
_refine_ls_R_factor_gt     0.0520
_refine_ls_wR_factor_gt     0.1285
_refine_ls_wR_factor_ref     0.1499
_refine_ls_goodness_of_fit_ref     1.014
_refine_ls_restrained_S_all     1.014
_refine_ls_number_reflns     5581
_refine_ls_number_parameters     271
_refine_ls_number_restraints     0
_refine_ls_hydrogen_treatment     constr
_refine_ls_weighting_scheme     calc
_refine_ls_weighting_details
              'w=1/[\s^2^(Fo^2^)+(0.0739P)^2^+0.6029P] where P=(Fo^2^+2Fc^2^)/3'
_atom_sites_solution_hydrogens     geom
_atom_sites_solution_primary     direct
_atom_sites_solution_secondary     difmap
_refine_ls_shift/su_max     0.000
_refine_ls_shift/su_mean     0.000
_refine_diff_density_max     0.413
_refine_diff_density_min     -0.306
_refine_ls_extinction_method     none
_refine_ls_extinction_coef     .
loop_
    _atom_type_symbol
    _atom_type_description
    _atom_type_scat_dispersion_real
    _atom_type_scat_dispersion_imag
    _atom_type_scat_source
    'C' 'C' 0.0033 0.0016
                         'International Tables Vol C Tables 4.2.6.8 and 6.1.1.4'
    'H' 'H' 0.0000 0.0000
                         'International Tables Vol C Tables 4.2.6.8 and 6.1.1.4'
    'N' 'N' 0.0061 0.0033
                         'International Tables Vol C Tables 4.2.6.8 and 6.1.1.4'
    'O' 'O' 0.0106 0.0060
                         'International Tables Vol C Tables 4.2.6.8 and 6.1.1.4'
    'Cl' 'Cl' 0.1484 0.1585
                         'International Tables Vol C Tables 4.2.6.8 and 6.1.1.4'
_computing_data_collection
;
APEX2 (Bruker, 2009)
;
_computing_cell_refinement
;
SAINT (Bruker, 2009)
;
_computing_data_reduction
;
SAINT (Bruker, 2009)
;
_computing_structure_solution
;
SHELXS97 (Sheldrick 2008)
;
_computing_structure_refinement
;
<i>SHELXL2018/3</i> (Sheldrick, 2015)
;
_computing_molecular_graphics
;
PLATON (Spek, 2020), Mercury (Macrae <i>et al.</i>, 2020),
POVRay (Cason, 2004)
;
_computing_publication_material
;
PLATON (Spek, 2020) and publCIF (Westrip,2010)
;
loop_
    _atom_site_type_symbol
    _atom_site_label
    _atom_site_fract_x
    _atom_site_fract_y
    _atom_site_fract_z
    _atom_site_U_iso_or_equiv
    _atom_site_adp_type
    _atom_site_calc_flag
    _atom_site_occupancy
    _atom_site_disorder_assembly
    _atom_site_disorder_group
    Cl Cl1 0.86754(7) 0.90877(4) 0.49364(3) 0.05570(16) Uani d 1 . .
    Cl Cl2 0.55596(9) 0.87130(5) 0.38716(3) 0.06593(19) Uani d 1 . .
    O O1 0.42341(18) 0.61036(13) 0.47240(9) 0.0596(4) Uani d 1 . .
    O O3 1.1299(3) 0.66281(15) 0.68775(11) 0.0815(6) Uani d 1 . .
    O O4 1.1043(2) 0.50943(13) 0.66777(11) 0.0737(5) Uani d 1 . .
    O O6 0.8856(2) 0.70824(13) 0.33400(8) 0.0620(4) Uani d 1 . .
    O O7 0.73482(19) 0.56905(14) 0.66344(8) 0.0607(4) Uani d 1 . .
    N N1 1.0258(2) 0.97533(15) 0.77447(10) 0.0557(5) Uani d 1 . .
    H H1A 1.129102 0.979276 0.794458 0.067 Uiso calc 1 . .
    H H1B 0.958093 1.009367 0.804070 0.067 Uiso calc 1 . .
    N N4 0.8056(2) 0.90163(12) 0.65808(9) 0.0448(4) Uani d 1 . .
    N N5 0.5018(2) 0.60547(13) 0.53316(10) 0.0464(4) Uani d 1 . .
    N N6 1.0712(2) 0.59397(13) 0.65270(9) 0.0449(4) Uani d 1 . .
    N N7 0.9808(2) 0.70084(14) 0.38929(9) 0.0491(4) Uani d 1 . .
    C C2 0.9720(3) 0.8704(2) 0.77267(13) 0.0631(6) Uani d 1 . .
    H H2A 0.968767 0.844980 0.824094 0.076 Uiso calc 1 . .
    H H2B 1.052353 0.831680 0.744979 0.076 Uiso calc 1 . .
    C C3 0.8019(3) 0.86087(18) 0.73514(12) 0.0565(5) Uani d 1 . .
    H H3A 0.769483 0.792039 0.732931 0.068 Uiso calc 1 . .
    H H3B 0.719974 0.896037 0.764531 0.068 Uiso calc 1 . .
    C C5 0.8499(3) 1.00694(15) 0.66127(11) 0.0462(4) Uani d 1 . .
    H H5A 0.768611 1.042218 0.690919 0.055 Uiso calc 1 . .
    H H5B 0.847524 1.034217 0.610346 0.055 Uiso calc 1 . .
    C C6 1.0229(3) 1.01986(18) 0.69695(12) 0.0534(5) Uani d 1 . .
    H H6A 1.105461 0.987896 0.665858 0.064 Uiso calc 1 . .
    H H6B 1.050319 1.089372 0.700291 0.064 Uiso calc 1 . .
    C C7 0.6619(3) 0.88178(14) 0.61170(11) 0.0428(4) Uani d 1 . .
    C C8 0.6754(2) 0.88572(14) 0.53246(11) 0.0421(4) Uani d 1 . .
    C C9 0.5373(3) 0.86809(15) 0.48480(12) 0.0482(5) Uani d 1 . .
    C C10 0.3843(3) 0.84451(17) 0.51519(15) 0.0582(6) Uani d 1 . .
    H H10 0.291238 0.833430 0.483512 0.070 Uiso calc 1 . .
    C C11 0.3714(3) 0.83768(19) 0.59227(16) 0.0627(6) Uani d 1 . .
    H H11 0.269194 0.820331 0.612601 0.075 Uiso calc 1 . .
    C C12 0.5069(3) 0.85596(18) 0.64071(14) 0.0574(6) Uani d 1 . .
    H H12 0.494641 0.851030 0.692952 0.069 Uiso calc 1 . .
    C C13 0.7830(2) 0.59718(14) 0.59988(11) 0.0408(4) Uani d 1 . .
    C C14 0.6823(2) 0.61733(14) 0.53291(11) 0.0393(4) Uani d 1 . .
    C C15 0.7479(2) 0.64827(14) 0.46521(11) 0.0399(4) Uani d 1 . .
    H H15 0.677360 0.659033 0.423206 0.048 Uiso calc 1 . .
    C C16 0.9173(2) 0.66320(14) 0.45975(10) 0.0406(4) Uani d 1 . .
    C C17 1.0258(2) 0.64607(15) 0.52161(11) 0.0425(4) Uani d 1 . .
    H H17 1.140531 0.656262 0.518004 0.051 Uiso calc 1 . .
    C C18 0.9590(2) 0.61409(14) 0.58717(11) 0.0398(4) Uani d 1 . .
    O O2 0.43209(19) 0.59195(15) 0.59333(10) 0.0695(5) Uani d 1 . .
    O O5 1.1286(2) 0.72559(16) 0.38803(9) 0.0718(5) Uani d 1 . .
loop_
    _atom_site_aniso_label
    _atom_site_aniso_U_11
    _atom_site_aniso_U_22
    _atom_site_aniso_U_33
    _atom_site_aniso_U_12
    _atom_site_aniso_U_13
    _atom_site_aniso_U_23
    Cl1 0.0499(3) 0.0718(4) 0.0456(3) -0.0124(2) 0.0050(2) -0.0060(2)
    Cl2 0.0769(4) 0.0705(4) 0.0493(3) -0.0001(3) -0.0201(3) -0.0011(3)
    O1 0.0332(7) 0.0855(12) 0.0594(9) -0.0006(7) -0.0084(7) 0.0115(8)
    O3 0.0942(14) 0.0746(12) 0.0738(12) -0.0009(10) -0.0364(11) -0.0154(10)
    O4 0.0748(12) 0.0611(11) 0.0835(12) 0.0018(9) -0.0331(10) 0.0162(9)
    O6 0.0556(9) 0.0880(12) 0.0424(8) 0.0026(8) -0.0011(7) 0.0138(8)
    O7 0.0418(8) 0.0957(12) 0.0445(8) -0.0086(8) 0.0000(6) 0.0179(8)
    N1 0.0409(9) 0.0817(13) 0.0441(9) 0.0083(9) -0.0063(7) -0.0172(9)
    N4 0.0456(9) 0.0503(9) 0.0384(8) -0.0041(7) -0.0035(7) -0.0005(7)
    N5 0.0334(8) 0.0518(10) 0.0538(10) 0.0049(7) 0.0004(7) 0.0101(7)
    N6 0.0357(8) 0.0566(11) 0.0423(8) -0.0009(7) -0.0037(6) 0.0030(7)
    N7 0.0441(9) 0.0610(11) 0.0424(9) -0.0009(8) 0.0037(7) 0.0038(7)
    C2 0.0720(16) 0.0737(16) 0.0431(11) 0.0137(12) -0.0103(10) -0.0005(10)
    C3 0.0684(14) 0.0595(13) 0.0415(10) -0.0043(11) -0.0035(10) 0.0036(9)
    C5 0.0433(10) 0.0526(11) 0.0424(10) -0.0050(8) -0.0037(8) -0.0040(8)
    C6 0.0433(11) 0.0678(14) 0.0492(11) -0.0053(10) -0.0006(9) -0.0087(10)
    C7 0.0431(10) 0.0421(10) 0.0432(10) -0.0052(8) -0.0017(8) -0.0038(8)
    C8 0.0396(10) 0.0408(10) 0.0458(10) -0.0052(7) -0.0017(8) -0.0028(8)
    C9 0.0514(12) 0.0402(10) 0.0523(11) 0.0003(8) -0.0124(9) -0.0028(8)
    C10 0.0422(11) 0.0549(13) 0.0769(15) -0.0048(9) -0.0135(10) -0.0065(11)
    C11 0.0454(12) 0.0611(14) 0.0819(17) -0.0134(10) 0.0058(11) -0.0061(12)
    C12 0.0545(13) 0.0630(14) 0.0551(12) -0.0126(10) 0.0082(10) -0.0050(10)
    C13 0.0337(9) 0.0480(10) 0.0408(9) -0.0015(7) 0.0012(7) 0.0036(8)
    C14 0.0278(8) 0.0473(10) 0.0428(9) 0.0024(7) -0.0005(7) 0.0038(8)
    C15 0.0348(9) 0.0449(10) 0.0397(9) 0.0026(7) -0.0044(7) 0.0028(7)
    C16 0.0356(9) 0.0483(10) 0.0380(9) -0.0005(7) 0.0019(7) 0.0035(7)
    C17 0.0300(9) 0.0522(11) 0.0453(10) -0.0007(7) 0.0002(7) 0.0016(8)
    C18 0.0311(9) 0.0497(10) 0.0383(9) 0.0009(7) -0.0052(7) 0.0021(7)
    O2 0.0348(7) 0.1106(15) 0.0634(10) 0.0098(8) 0.0102(7) 0.0282(9)
    O5 0.0486(9) 0.1141(15) 0.0533(9) -0.0199(9) 0.0101(7) 0.0089(9)
_geom_special_details
;
 All esds (except the esd in the dihedral angle between two l.s. planes)
 are estimated using the full covariance matrix.  The cell esds are taken
 into account individually in the estimation of esds in distances, angles
 and torsion angles; correlations between esds in cell parameters are only
 used when they are defined by crystal symmetry.  An approximate (isotropic)
 treatment of cell esds is used for estimating esds involving l.s. planes.
;
loop_
    _geom_bond_atom_site_label_1
    _geom_bond_atom_site_label_2
    _geom_bond_site_symmetry_2
    _geom_bond_distance
    _geom_bond_publ_flag
    Cl1 C8 . 1.724(2) ?
    Cl2 C9 . 1.730(2) ?
    O1 N5 . 1.227(2) ?
    O3 N6 . 1.208(2) ?
    O4 N6 . 1.206(2) ?
    O6 N7 . 1.224(2) ?
    O7 C13 . 1.252(2) ?
    N1 C2 . 1.488(3) ?
    N1 C6 . 1.493(3) ?
    N1 H1A . 0.8900 ?
    N1 H1B . 0.8900 ?
    N4 C7 . 1.417(3) ?
    N4 C3 . 1.467(3) ?
    N4 C5 . 1.474(3) ?
    N5 O2 . 1.223(2) ?
    N5 C14 . 1.451(2) ?
    N6 C18 . 1.468(2) ?
    N7 O5 . 1.228(2) ?
    N7 C16 . 1.445(2) ?
    C2 C3 . 1.501(3) ?
    C2 H2A . 0.9700 ?
    C2 H2B . 0.9700 ?
    C3 H3A . 0.9700 ?
    C3 H3B . 0.9700 ?
    C5 C6 . 1.513(3) ?
    C5 H5A . 0.9700 ?
    C5 H5B . 0.9700 ?
    C6 H6A . 0.9700 ?
    C6 H6B . 0.9700 ?
    C7 C12 . 1.396(3) ?
    C7 C8 . 1.403(3) ?
    C8 C9 . 1.389(3) ?
    C9 C10 . 1.384(3) ?
    C10 C11 . 1.367(4) ?
    C10 H10 . 0.9300 ?
    C11 C12 . 1.383(3) ?
    C11 H11 . 0.9300 ?
    C12 H12 . 0.9300 ?
    C13 C14 . 1.436(3) ?
    C13 C18 . 1.447(3) ?
    C14 C15 . 1.380(3) ?
    C15 C16 . 1.373(3) ?
    C15 H15 . 0.9300 ?
    C16 C17 . 1.394(3) ?
    C17 C18 . 1.356(3) ?
    C17 H17 . 0.9300 ?
loop_
    _geom_angle_atom_site_label_1
    _geom_angle_atom_site_label_2
    _geom_angle_atom_site_label_3
    _geom_angle_site_symmetry_1
    _geom_angle_site_symmetry_3
    _geom_angle
    _geom_angle_publ_flag
    C2 N1 C6 . . 111.74(17) ?
    C2 N1 H1A . . 109.3 ?
    C6 N1 H1A . . 109.3 ?
    C2 N1 H1B . . 109.3 ?
    C6 N1 H1B . . 109.3 ?
    H1A N1 H1B . . 107.9 ?
    C7 N4 C3 . . 115.25(17) ?
    C7 N4 C5 . . 113.38(16) ?
    C3 N4 C5 . . 109.94(16) ?
    O2 N5 O1 . . 122.01(17) ?
    O2 N5 C14 . . 119.57(17) ?
    O1 N5 C14 . . 118.42(17) ?
    O4 N6 O3 . . 122.95(19) ?
    O4 N6 C18 . . 118.42(17) ?
    O3 N6 C18 . . 118.60(18) ?
    O6 N7 O5 . . 122.73(17) ?
    O6 N7 C16 . . 119.20(17) ?
    O5 N7 C16 . . 118.06(17) ?
    N1 C2 C3 . . 110.43(19) ?
    N1 C2 H2A . . 109.6 ?
    C3 C2 H2A . . 109.6 ?
    N1 C2 H2B . . 109.6 ?
    C3 C2 H2B . . 109.6 ?
    H2A C2 H2B . . 108.1 ?
    N4 C3 C2 . . 109.6(2) ?
    N4 C3 H3A . . 109.7 ?
    C2 C3 H3A . . 109.7 ?
    N4 C3 H3B . . 109.7 ?
    C2 C3 H3B . . 109.7 ?
    H3A C3 H3B . . 108.2 ?
    N4 C5 C6 . . 110.14(17) ?
    N4 C5 H5A . . 109.6 ?
    C6 C5 H5A . . 109.6 ?
    N4 C5 H5B . . 109.6 ?
    C6 C5 H5B . . 109.6 ?
    H5A C5 H5B . . 108.1 ?
    N1 C6 C5 . . 109.00(18) ?
    N1 C6 H6A . . 109.9 ?
    C5 C6 H6A . . 109.9 ?
    N1 C6 H6B . . 109.9 ?
    C5 C6 H6B . . 109.9 ?
    H6A C6 H6B . . 108.3 ?
    C12 C7 C8 . . 117.72(19) ?
    C12 C7 N4 . . 123.32(19) ?
    C8 C7 N4 . . 118.95(17) ?
    C9 C8 C7 . . 120.93(19) ?
    C9 C8 Cl1 . . 119.49(16) ?
    C7 C8 Cl1 . . 119.54(15) ?
    C10 C9 C8 . . 120.1(2) ?
    C10 C9 Cl2 . . 119.29(17) ?
    C8 C9 Cl2 . . 120.59(17) ?
    C11 C10 C9 . . 119.3(2) ?
    C11 C10 H10 . . 120.4 ?
    C9 C10 H10 . . 120.4 ?
    C10 C11 C12 . . 121.5(2) ?
    C10 C11 H11 . . 119.2 ?
    C12 C11 H11 . . 119.2 ?
    C11 C12 C7 . . 120.4(2) ?
    C11 C12 H12 . . 119.8 ?
    C7 C12 H12 . . 119.8 ?
    O7 C13 C14 . . 127.87(17) ?
    O7 C13 C18 . . 120.54(17) ?
    C14 C13 C18 . . 111.60(16) ?
    C15 C14 C13 . . 123.41(16) ?
    C15 C14 N5 . . 115.83(16) ?
    C13 C14 N5 . . 120.76(16) ?
    C16 C15 C14 . . 120.11(17) ?
    C16 C15 H15 . . 119.9 ?
    C14 C15 H15 . . 119.9 ?
    C15 C16 C17 . . 120.96(16) ?
    C15 C16 N7 . . 118.66(17) ?
    C17 C16 N7 . . 120.34(17) ?
    C18 C17 C16 . . 117.94(17) ?
    C18 C17 H17 . . 121.0 ?
    C16 C17 H17 . . 121.0 ?
    C17 C18 C13 . . 125.98(17) ?
    C17 C18 N6 . . 118.89(16) ?
    C13 C18 N6 . . 115.13(16) ?
loop_
    _geom_torsion_atom_site_label_1
    _geom_torsion_atom_site_label_2
    _geom_torsion_atom_site_label_3
    _geom_torsion_atom_site_label_4
    _geom_torsion_site_symmetry_1
    _geom_torsion_site_symmetry_2
    _geom_torsion_site_symmetry_3
    _geom_torsion_site_symmetry_4
    _geom_torsion
    _geom_torsion_publ_flag
    C6 N1 C2 C3 . . . . -55.7(2) ?
    C7 N4 C3 C2 . . . . 169.33(18) ?
    C5 N4 C3 C2 . . . . -61.0(2) ?
    N1 C2 C3 N4 . . . . 57.7(2) ?
    C7 N4 C5 C6 . . . . -167.66(17) ?
    C3 N4 C5 C6 . . . . 61.7(2) ?
    C2 N1 C6 C5 . . . . 55.3(2) ?
    N4 C5 C6 N1 . . . . -57.9(2) ?
    C3 N4 C7 C12 . . . . 20.8(3) ?
    C5 N4 C7 C12 . . . . -107.2(2) ?
    C3 N4 C7 C8 . . . . -157.64(19) ?
    C5 N4 C7 C8 . . . . 74.4(2) ?
    C12 C7 C8 C9 . . . . 2.4(3) ?
    N4 C7 C8 C9 . . . . -179.13(18) ?
    C12 C7 C8 Cl1 . . . . -175.49(17) ?
    N4 C7 C8 Cl1 . . . . 3.0(3) ?
    C7 C8 C9 C10 . . . . -1.2(3) ?
    Cl1 C8 C9 C10 . . . . 176.69(17) ?
    C7 C8 C9 Cl2 . . . . -179.03(15) ?
    Cl1 C8 C9 Cl2 . . . . -1.2(2) ?
    C8 C9 C10 C11 . . . . -0.8(3) ?
    Cl2 C9 C10 C11 . . . . 177.11(18) ?
    C9 C10 C11 C12 . . . . 1.5(4) ?
    C10 C11 C12 C7 . . . . -0.2(4) ?
    C8 C7 C12 C11 . . . . -1.7(3) ?
    N4 C7 C12 C11 . . . . 179.9(2) ?
    O7 C13 C14 C15 . . . . 180.0(2) ?
    C18 C13 C14 C15 . . . . 0.4(3) ?
    O7 C13 C14 N5 . . . . -0.3(3) ?
    C18 C13 C14 N5 . . . . -179.80(17) ?
    O2 N5 C14 C15 . . . . -169.69(19) ?
    O1 N5 C14 C15 . . . . 9.6(3) ?
    O2 N5 C14 C13 . . . . 10.5(3) ?
    O1 N5 C14 C13 . . . . -170.20(18) ?
    C13 C14 C15 C16 . . . . -1.3(3) ?
    N5 C14 C15 C16 . . . . 178.92(18) ?
    C14 C15 C16 C17 . . . . 1.0(3) ?
    C14 C15 C16 N7 . . . . -176.60(18) ?
    O6 N7 C16 C15 . . . . -7.9(3) ?
    O5 N7 C16 C15 . . . . 171.0(2) ?
    O6 N7 C16 C17 . . . . 174.48(19) ?
    O5 N7 C16 C17 . . . . -6.6(3) ?
    C15 C16 C17 C18 . . . . 0.1(3) ?
    N7 C16 C17 C18 . . . . 177.69(19) ?
    C16 C17 C18 C13 . . . . -1.1(3) ?
    C16 C17 C18 N6 . . . . 178.99(17) ?
    O7 C13 C18 C17 . . . . -178.8(2) ?
    C14 C13 C18 C17 . . . . 0.8(3) ?
    O7 C13 C18 N6 . . . . 1.2(3) ?
    C14 C13 C18 N6 . . . . -179.27(16) ?
    O4 N6 C18 C17 . . . . -103.0(2) ?
    O3 N6 C18 C17 . . . . 74.9(3) ?
    O4 N6 C18 C13 . . . . 77.0(2) ?
    O3 N6 C18 C13 . . . . -105.0(2) ?
loop_
    _geom_hbond_atom_site_label_D
    _geom_hbond_atom_site_label_H
    _geom_hbond_atom_site_label_A
    _geom_hbond_site_symmetry_A
    _geom_hbond_distance_DH
    _geom_hbond_distance_HA
    _geom_hbond_distance_DA
    _geom_hbond_angle_DHA
    N1 H1A O4 2_756 0.89 2.25 3.134(2) 171
    N1 H1B O2 2_656 0.89 2.28 2.828(3) 119
    N1 H1B O7 2_656 0.89 1.84 2.695(2) 159
    C2 H2B O3 . 0.97 2.59 3.444(3) 148
    C5 H5A O7 2_656 0.97 2.59 3.287(2) 129
    C10 H10 O5 1_455 0.93 2.56 3.399(3) 151
    C17 H17 O1 1_655 0.93 2.50 3.348(2) 152
_shelx_space_group_comment
;
The symmetry employed for this shelxl refinement is uniquely defined
by the following loop, which should always be used as a source of
symmetry information in preference to the above space-group names.
They are only intended as comments.
;
_shelx_estimated_absorpt_T_min     0.859
_shelx_estimated_absorpt_T_max     0.926
_shelx_hkl_file
;
  -1   0   0   -0.38    0.03
  -1   0   0   -0.41    0.02
  -1   0   0   -0.38    0.02
  -1   0   0   -0.31    0.02
  -1   0   0   -0.38    0.02
  -1   0   0   -0.33    0.04
   1   0   0   -0.40    0.02
   1   0   0   -0.37    0.02
   1   0   0   -0.33    0.03
   1   0   0   -0.36    0.02
  -2   0   0  280.94   12.90
  -2   0   0  288.74   12.94
  -2   0   0  297.39   12.89
  -2   0   0  269.07   12.86
  -2   0   0  272.77   12.89
  -2   0   0  291.81   12.92
   2   0   0  281.89   12.90
   2   0   0  276.55   12.89
   2   0   0  294.44   12.89
   2   0   0  288.30   12.91
  -3   0   0   -0.06    0.06
  -3   0   0    0.03    0.04
  -3   0   0   -0.02    0.03
  -3   0   0   -0.04    0.04
  -3   0   0   -0.01    0.03
  -3   0   0   -0.05    0.11
   3   0   0    0.02    0.04
   3   0   0   -0.01    0.05
   3   0   0    0.03    0.04
   3   0   0    0.04    0.05
  -4   0   0    3.73    0.37
  -4   0   0    4.43    0.35
  -4   0   0    3.78    0.25
  -4   0   0    3.82    0.30
  -4   0   0    3.66    0.28
   4   0   0    4.22    0.33
   4   0   0    3.52    0.29
   4   0   0    4.12    0.32
   4   0   0    4.24    0.30
  -5   0   0   -0.02    0.09
  -5   0   0    0.00    0.06
  -5   0   0   -0.11    0.12
  -5   0   0   -0.08    0.05
   5   0   0    0.01    0.06
   5   0   0   -0.06    0.08
   5   0   0    0.09    0.07
   5   0   0   -0.03    0.07
  -6   0   0    0.20    0.09
  -6   0   0    0.25    0.16
  -6   0   0    0.28    0.13
  -6   0   0    0.14    0.19
   6   0   0    0.27    0.12
   6   0   0    0.16    0.13
   6   0   0    0.17    0.10
   6   0   0    0.23    0.11
  -7   0   0    0.01    0.10
  -7   0   0    0.09    0.13
  -7   0   0    0.17    0.21
   7   0   0    0.08    0.14
   7   0   0   -0.02    0.08
   7   0   0    0.11    0.12
   7   0   0    0.01    0.09
  -8   0   0    1.19    0.29
  -8   0   0    1.40    0.28
  -8   0   0    1.70    0.44
   8   0   0    1.72    0.30
   8   0   0    1.62    0.34
   8   0   0    0.85    0.24
   8   0   0    1.08    0.25
  -9   0   0    0.16    0.21
  -9   0   0    0.13    0.21
  -9   0   0    0.00    0.16
   9   0   0    0.01    0.18
   9   0   0    0.09    0.11
   9   0   0    0.00    0.17
 -10   0   0    0.70    0.30
 -10   0   0    0.28    0.25
 -10   0   0    0.10    0.23
  10   0   0    0.13    0.16
  10   0   0    0.42    0.25
 -11   0   0    0.83    0.37
 -11   0   0   -0.04    0.23
  11   0   0   -0.05    0.15
  11   0   0   -0.46    0.20
  11  -1   0    0.07    0.17
  11  -1   0   -0.07    0.25
 -11   1   0    0.13    0.20
 -11   1   0    0.32    0.32
  10  -1   0    0.03    0.13
  10  -1   0    0.06    0.23
 -10   1   0    0.31    0.22
 -10   1   0    0.54    0.32
   9  -1   0    0.39    0.20
   9  -1   0    0.46    0.22
   9  -1   0    0.31    0.16
  -9   1   0    0.79    0.29
  -9   1   0   -0.09    0.16
  -9   1   0    0.08    0.17
   8  -1   0    2.46    0.37
   8  -1   0    2.37    0.43
   8  -1   0    2.79    0.40
   8  -1   0    2.38    0.36
  -8   1   0    3.48    0.44
  -8   1   0    3.48    0.59
  -8   1   0    2.66    0.45
   7  -1   0    1.87    0.28
   7  -1   0    2.86    0.38
   7  -1   0    1.63    0.30
   7  -1   0    1.70    0.29
  -7   1   0    1.21    0.28
  -7   1   0    1.47    0.26
  -7   1   0    2.32    0.48
   6  -1   0    2.81    0.35
   6  -1   0    2.69    0.32
   6  -1   0    2.99    0.35
   6  -1   0    2.95    0.37
  -6   1   0    2.98    0.31
  -6   1   0    3.39    0.43
  -6   1   0    3.72    0.38
  -6   1   0    2.55    0.45
   5  -1   0    9.38    0.58
   5  -1   0    9.42    0.60
   5  -1   0    7.75    0.54
   5  -1   0    9.11    0.54
  -5   1   0    8.64    0.55
  -5   1   0    9.72    0.63
  -5   1   0    7.66    0.65
  -5   1   0    8.46    0.51
   4  -1   0    1.60    0.22
   4  -1   0    1.44    0.21
   4  -1   0    1.95    0.22
   4  -1   0    1.38    0.18
  -4   1   0    2.03    0.26
  -4   1   0    1.42    0.17
  -4   1   0    1.29    0.18
  -4   1   0    2.40    0.36
   3  -1   0    5.32    0.33
   3  -1   0    5.02    0.34
   3  -1   0    5.43    0.32
   3  -1   0    5.85    0.36
  -3   1   0    5.09    0.36
  -3   1   0    5.40    0.34
  -3   1   0    4.72    0.31
  -3   1   0    5.27    0.41
  -3   1   0    5.20    0.33
   2  -1   0   10.67    0.56
   2  -1   0   11.41    0.55
   2  -1   0   10.73    0.54
   2  -1   0   11.19    0.53
  -2   1   0    9.79    0.56
  -2   1   0   11.33    0.55
  -2   1   0   10.77    0.54
  -2   1   0    9.36    0.53
  -2   1   0    9.41    0.60
   1  -1   0    0.82    0.08
   1  -1   0    0.65    0.05
   1  -1   0    0.76    0.06
   1  -1   0    0.73    0.05
   1  -1   0    0.74    0.08
   1  -1   0    0.78    0.06
  -1   1   0    0.70    0.06
  -1   1   0    0.72    0.08
  -1   1   0    0.79    0.08
  -1   1   0    0.81    0.11
  -1   1   0    0.73    0.05
  -1   1   0    0.76    0.06
   0  -1   0   -0.06    0.01
   0  -1   0   -0.05    0.01
   0  -1   0   -0.04    0.01
   0  -1   0   -0.05    0.01
   0  -1   0   -0.06    0.01
   0  -1   0   -0.06    0.01
   0   1   0   -0.07    0.01
   0   1   0   -0.08    0.01
   0   1   0    0.01    0.02
   0   1   0   -0.07    0.01
  -1  -1   0    0.73    0.07
  -1  -1   0    0.85    0.09
  -1  -1   0    0.66    0.08
  -1  -1   0    0.70    0.09
  -1  -1   0    0.70    0.08
   1   1   0    0.71    0.07
   1   1   0    0.64    0.07
   1   1   0    0.66    0.06
   1   1   0    0.66    0.08
  -2  -1   0   10.27    0.55
  -2  -1   0    9.84    0.57
  -2  -1   0   10.84    0.54
  -2  -1   0   10.26    0.52
  -2  -1   0   10.43    0.57
   2   1   0    9.86    0.53
   2   1   0   10.32    0.54
   2   1   0   10.42    0.53
   2   1   0    9.78    0.55
   2   1   0   10.09    0.50
  -3  -1   0    4.91    0.31
  -3  -1   0    4.82    0.37
  -3  -1   0    4.91    0.33
  -3  -1   0    4.95    0.35
  -3  -1   0    5.38    0.32
   3   1   0    5.04    0.31
   3   1   0    4.87    0.34
   3   1   0    5.14    0.33
   3   1   0    4.24    0.26
   3   1   0    4.65    0.31
  -4  -1   0    2.04    0.23
  -4  -1   0    2.04    0.23
  -4  -1   0    1.98    0.30
  -4  -1   0    1.83    0.26
   4   1   0    2.26    0.24
   4   1   0    1.62    0.22
   4   1   0    1.34    0.19
   4   1   0    1.25    0.21
  -5  -1   0    9.02    0.56
  -5  -1   0    9.23    0.66
  -5  -1   0    8.29    0.60
  -5  -1   0    7.71    0.53
   5   1   0    9.36    0.59
   5   1   0    8.59    0.54
   5   1   0    8.76    0.56
   5   1   0    8.30    0.59
  -6  -1   0    3.29    0.37
  -6  -1   0    2.71    0.46
  -6  -1   0    2.95    0.42
   6   1   0    3.00    0.35
   6   1   0    2.51    0.32
   6   1   0    2.25    0.35
   6   1   0    2.08    0.31
  -7  -1   0    1.95    0.42
  -7  -1   0    1.87    0.32
  -7  -1   0    2.68    0.42
   7   1   0    2.31    0.37
   7   1   0    1.22    0.24
   7   1   0    1.66    0.28
   7   1   0    1.67    0.31
  -8  -1   0    3.31    0.59
  -8  -1   0    1.66    0.32
  -8  -1   0    2.05    0.40
   8   1   0    1.60    0.30
   8   1   0    2.14    0.37
   8   1   0    1.96    0.32
   8   1   0    1.56    0.32
  -9  -1   0    0.51    0.24
  -9  -1   0    0.61    0.32
  -9  -1   0    0.23    0.19
   9   1   0    0.07    0.15
   9   1   0    0.25    0.22
   9   1   0    0.10    0.18
   9   1   0    0.11    0.12
 -10  -1   0    0.57    0.31
 -10  -1   0    0.32    0.25
 -10  -1   0    0.43    0.26
  10   1   0   -0.09    0.12
  10   1   0   -0.13    0.21
  10   1   0    0.18    0.25
 -11  -1   0    0.33    0.24
 -11  -1   0    0.47    0.29
  11   1   0    0.05    0.15
  11   1   0   -0.42    0.22
  11  -2   0    0.02    0.17
  11  -2   0    0.00    0.28
 -11   2   0    0.04    0.25
 -11   2   0    0.54    0.36
  10  -2   0    0.24    0.24
  10  -2   0    0.19    0.16
 -10   2   0    0.38    0.22
 -10   2   0    0.66    0.32
   9  -2   0    0.08    0.13
   9  -2   0    0.14    0.15
   9  -2   0   -0.17    0.16
  -9   2   0    0.33    0.25
  -9   2   0   -0.10    0.18
  -9   2   0    0.18    0.16
   8  -2   0    0.04    0.11
   8  -2   0   -0.17    0.13
   8  -2   0    0.24    0.15
   8  -2   0    0.17    0.16
   8  -2   0    0.34    0.16
  -8   2   0    0.03    0.11
  -8   2   0    0.13    0.13
  -8   2   0    0.21    0.21
   7  -2   0    9.19    0.59
   7  -2   0    7.50    0.58
   7  -2   0    9.33    0.68
   7  -2   0    8.34    0.62
   7  -2   0    9.58    0.64
  -7   2   0    8.77    0.60
  -7   2   0    8.37    0.69
  -7   2   0    9.61    0.83
  -7   2   0    8.33    0.56
   6  -2   0    0.13    0.09
   6  -2   0   -0.03    0.07
   6  -2   0    0.29    0.15
   6  -2   0    0.12    0.08
  -6   2   0    0.23    0.23
  -6   2   0    0.10    0.10
  -6   2   0    0.01    0.11
  -6   2   0    0.05    0.10
   5  -2   0    0.01    0.08
   5  -2   0   -0.05    0.05
   5  -2   0    0.04    0.05
   5  -2   0    0.00    0.05
  -5   2   0   -0.04    0.06
  -5   2   0    0.14    0.10
  -5   2   0   -0.02    0.14
  -5   2   0    0.04    0.06
   4  -2   0    4.33    0.29
   4  -2   0    4.82    0.35
   4  -2   0    3.91    0.31
   4  -2   0    4.65    0.32
  -4   2   0    4.01    0.34
  -4   2   0    4.30    0.42
  -4   2   0    4.30    0.31
  -4   2   0    4.01    0.30
   3  -2   0  209.19   10.22
   3  -2   0  231.93   10.25
   3  -2   0  239.03   10.27
   3  -2   0  228.95   10.27
   3  -2   0  223.05   10.28
   3  -2   0  238.32   10.31
  -3   2   0  206.16   10.27
  -3   2   0  229.95   10.28
  -3   2   0  225.55   10.31
  -3   2   0  225.87   10.26
  -3   2   0  221.60   10.38
   2  -2   0    0.05    0.05
   2  -2   0   -0.02    0.02
   2  -2   0    0.00    0.03
   2  -2   0   -0.01    0.03
   2  -2   0   -0.04    0.03
  -2   2   0   -0.03    0.03
  -2   2   0    0.03    0.03
  -2   2   0   -0.02    0.03
  -2   2   0   -0.05    0.05
  -2   2   0   -0.10    0.08
  -2   2   0   -0.04    0.02
   1  -2   0   69.74    3.23
   1  -2   0   72.23    3.22
   1  -2   0   71.11    3.22
   1  -2   0   78.51    3.22
   1  -2   0   72.28    3.21
  -1   2   0   68.88    3.22
  -1   2   0   65.15    3.23
  -1   2   0   67.76    3.22
  -1   2   0   71.41    3.22
  -1   2   0   66.21    3.26
   0  -2   0   45.53    2.11
   0  -2   0   45.54    2.10
   0  -2   0   45.92    2.11
   0  -2   0   42.71    2.11
   0  -2   0   43.27    2.11
   0  -2   0   46.48    2.10
   0   2   0   44.97    2.12
   0   2   0   43.75    2.11
   0   2   0   42.28    2.10
   0   2   0   44.75    2.12
   0   2   0   44.26    2.11
  -1  -2   0   74.32    3.07
  -1  -2   0   69.00    3.08
  -1  -2   0   66.00    3.06
  -1  -2   0   64.58    3.05
  -1  -2   0   66.34    3.08
   1   2   0   66.20    3.06
   1   2   0   67.26    3.07
   1   2   0   63.02    3.06
   1   2   0   64.90    3.08
  -2  -2   0   -0.02    0.09
  -2  -2   0   -0.07    0.08
  -2  -2   0   -0.10    0.04
  -2  -2   0    0.03    0.03
  -2  -2   0    0.00    0.03
   2   2   0   -0.02    0.03
   2   2   0    0.01    0.04
   2   2   0   -0.02    0.03
   2   2   0    0.00    0.03
  -3  -2   0  218.60    9.75
  -3  -2   0  214.31    9.78
  -3  -2   0  214.16    9.73
  -3  -2   0  216.70    9.78
   3   2   0  211.69    9.78
   3   2   0  209.10    9.69
   3   2   0  212.45    9.74
   3   2   0  210.82    9.73
   3   2   0  212.12    9.75
  -4  -2   0    4.02    0.31
  -4  -2   0    4.84    0.31
  -4  -2   0    3.94    0.35
  -4  -2   0    3.53    0.36
   4   2   0    4.33    0.32
   4   2   0    3.87    0.26
   4   2   0    4.73    0.37
   4   2   0    4.11    0.30
   4   2   0    4.17    0.33
  -5  -2   0   -0.07    0.11
  -5  -2   0   -0.03    0.04
  -5  -2   0    0.01    0.07
  -5  -2   0   -0.07    0.08
   5   2   0   -0.02    0.07
   5   2   0    0.06    0.05
   5   2   0    0.05    0.07
   5   2   0   -0.03    0.08
   5   2   0   -0.09    0.06
  -6  -2   0    0.06    0.19
  -6  -2   0    0.12    0.09
  -6  -2   0   -0.13    0.12
  -6  -2   0   -0.03    0.09
   6   2   0    0.03    0.09
   6   2   0   -0.02    0.09
   6   2   0   -0.03    0.09
   6   2   0    0.09    0.11
  -7  -2   0    9.93    0.78
  -7  -2   0    8.93    0.63
  -7  -2   0    8.51    0.71
   7   2   0    7.84    0.60
   7   2   0    8.58    0.63
   7   2   0    8.08    0.65
   7   2   0    9.10    0.69
  -8  -2   0    0.35    0.18
  -8  -2   0    0.31    0.23
  -8  -2   0    0.46    0.21
   8   2   0    0.15    0.16
   8   2   0    0.06    0.11
   8   2   0    0.05    0.14
   8   2   0    0.06    0.13
  -9  -2   0    0.44    0.21
  -9  -2   0    0.42    0.24
  -9  -2   0    0.05    0.15
   9   2   0   -0.02    0.18
   9   2   0   -0.09    0.17
   9   2   0   -0.19    0.12
   9   2   0   -0.13    0.11
 -10  -2   0    0.44    0.27
 -10  -2   0    0.81    0.33
 -10  -2   0    0.35    0.24
  10   2   0    0.13    0.17
  10   2   0    0.10    0.21
  10   2   0   -0.05    0.24
 -11  -2   0    0.31    0.26
 -11  -2   0    0.15    0.33
  11   2   0    0.08    0.27
  11  -3   0    0.25    0.32
  11  -3   0    0.51    0.25
 -11   3   0    1.45    0.46
 -11   3   0    0.56    0.31
  10  -3   0    0.61    0.32
  10  -3   0    0.45    0.22
 -10   3   0    0.58    0.26
 -10   3   0    0.73    0.35
   9  -3   0    0.10    0.21
   9  -3   0   -0.05    0.09
   9  -3   0    0.02    0.15
  -9   3   0   -0.04    0.16
  -9   3   0    0.01    0.15
  -9   3   0    0.34    0.28
   8  -3   0    0.40    0.15
   8  -3   0   -0.01    0.14
   8  -3   0    0.27    0.18
   8  -3   0    0.47    0.17
  -8   3   0    0.49    0.31
  -8   3   0    0.19    0.16
  -8   3   0    0.65    0.21
   7  -3   0    4.72    0.52
   7  -3   0    3.33    0.38
   7  -3   0    3.16    0.42
   7  -3   0    3.77    0.38
   7  -3   0    3.44    0.40
  -7   3   0    4.08    0.62
  -7   3   0    2.75    0.35
  -7   3   0    4.05    0.42
  -7   3   0    3.39    0.48
   6  -3   0    6.56    0.48
   6  -3   0    7.24    0.51
   6  -3   0    6.52    0.51
   6  -3   0    7.81    0.57
   6  -3   0    7.29    0.47
  -6   3   0    7.34    0.69
  -6   3   0    7.72    0.58
  -6   3   0    6.42    0.48
  -6   3   0    6.78    0.49
   5  -3   0    0.03    0.05
   5  -3   0    0.10    0.06
   5  -3   0    0.04    0.09
   5  -3   0    0.02    0.06
   5  -3   0   -0.06    0.05
  -5   3   0    0.01    0.08
  -5   3   0    0.00    0.07
  -5   3   0   -0.08    0.13
  -5   3   0    0.02    0.06
   4  -3   0    0.21    0.08
   4  -3   0    0.31    0.10
   4  -3   0    0.33    0.08
   4  -3   0    0.21    0.10
   4  -3   0    0.48    0.09
  -4   3   0    0.20    0.08
  -4   3   0    0.32    0.11
  -4   3   0    0.23    0.10
  -4   3   0    0.24    0.08
  -4   3   0    0.57    0.22
   3  -3   0    5.07    0.34
   3  -3   0    5.28    0.32
   3  -3   0    5.32    0.32
   3  -3   0    4.40    0.33
   3  -3   0    5.52    0.30
  -3   3   0    4.95    0.42
  -3   3   0    4.44    0.29
  -3   3   0    5.43    0.33
  -3   3   0    5.05    0.34
  -3   3   0    4.87    0.34
  -3   3   0    5.03    0.32
   2  -3   0   11.73    0.60
   2  -3   0   11.78    0.59
   2  -3   0   11.74    0.62
   2  -3   0   12.70    0.61
  -2   3   0   11.52    0.69
  -2   3   0   12.15    0.60
  -2   3   0   11.99    0.62
  -2   3   0   11.56    0.60
  -2   3   0   10.97    0.63
   1  -3   0  434.90   19.83
   1  -3   0  446.22   19.81
   1  -3   0  440.83   19.82
   1  -3   0  436.99   19.82
   1  -3   0  453.47   19.81
  -1   3   0  414.06   19.86
  -1   3   0  443.58   19.87
  -1   3   0  422.88   19.82
  -1   3   0  442.80   19.81
  -1   3   0  439.94   19.82
  -1   3   0  440.79   19.84
   0  -3   0   -0.02    0.02
   0  -3   0    0.04    0.03
   0  -3   0    0.02    0.02
   0  -3   0   -0.01    0.02
   0  -3   0   -0.03    0.03
   0  -3   0   -0.02    0.06
   0   3   0   -0.03    0.04
   0   3   0    0.04    0.03
   0   3   0   -0.01    0.02
   0   3   0    0.06    0.04
   0   3   0    0.01    0.02
   0   3   0   -0.01    0.02
  -1  -3   0  408.71   18.57
  -1  -3   0  403.90   18.60
  -1  -3   0  407.79   18.59
  -1  -3   0  408.99   18.62
  -1  -3   0  437.25   18.60
  -1  -3   0  403.62   18.60
   1   3   0  428.36   18.60
   1   3   0  408.84   18.62
   1   3   0  419.02   18.59
   1   3   0  389.08   18.60
   1   3   0  401.72   18.60
  -2  -3   0   10.80    0.58
  -2  -3   0   10.15    0.61
  -2  -3   0   11.69    0.60
  -2  -3   0   11.86    0.59
  -2  -3   0   11.11    0.59
   2   3   0   10.72    0.58
   2   3   0   11.92    0.63
   2   3   0   10.82    0.58
   2   3   0   11.03    0.59
  -3  -3   0    4.71    0.31
  -3  -3   0    4.93    0.35
  -3  -3   0    5.52    0.34
  -3  -3   0    5.18    0.37
  -3  -3   0    4.86    0.34
   3   3   0    4.06    0.34
   3   3   0    4.28    0.32
   3   3   0    4.69    0.32
   3   3   0    4.56    0.30
  -4  -3   0    0.39    0.13
  -4  -3   0    0.22    0.08
  -4  -3   0    0.19    0.13
  -4  -3   0    0.30    0.11
   4   3   0    0.34    0.13
   4   3   0    0.29    0.09
   4   3   0    0.18    0.10
   4   3   0    0.23    0.09
   4   3   0    0.21    0.07
  -5  -3   0    0.01    0.06
  -5  -3   0    0.19    0.14
  -5  -3   0    0.16    0.14
  -5  -3   0    0.02    0.07
   5   3   0    0.08    0.10
   5   3   0    0.03    0.05
   5   3   0    0.12    0.09
   5   3   0   -0.03    0.07
   5   3   0   -0.03    0.05
  -6  -3   0    6.41    0.58
  -6  -3   0    6.09    0.46
  -6  -3   0    7.70    0.60
  -6  -3   0    6.11    0.49
   6   3   0    7.11    0.52
   6   3   0    6.65    0.52
   6   3   0    5.73    0.46
   6   3   0    6.90    0.56
   6   3   0    5.88    0.39
  -7  -3   0    3.31    0.41
  -7  -3   0    3.28    0.40
  -7  -3   0    3.75    0.50
  -7  -3   0    3.68    0.54
   7   3   0    3.25    0.40
   7   3   0    3.31    0.43
   7   3   0    4.15    0.53
   7   3   0    3.64    0.45
  -8  -3   0    0.45    0.23
  -8  -3   0    0.47    0.25
  -8  -3   0    0.57    0.21
   8   3   0    0.46    0.19
   8   3   0    0.14    0.14
   8   3   0    0.31    0.14
   8   3   0    0.45    0.22
  -9  -3   0    0.07    0.19
  -9  -3   0    0.04    0.19
  -9  -3   0    0.42    0.23
   9   3   0    0.01    0.16
   9   3   0   -0.14    0.11
   9   3   0   -0.05    0.18
 -10  -3   0    1.42    0.40
 -10  -3   0    0.45    0.27
 -10  -3   0    0.59    0.27
  10   3   0    0.68    0.30
  10   3   0    0.25    0.23
  10   3   0    0.33    0.22
 -11  -3   0    0.59    0.37
 -11  -3   0    0.62    0.29
  11   3   0    0.38    0.30
  10  -4   0    0.20    0.19
  10  -4   0    0.20    0.23
 -10   4   0    0.17    0.16
 -10   4   0    0.18    0.27
   9  -4   0   -0.12    0.10
   9  -4   0    0.21    0.22
  -9   4   0    0.25    0.17
  -9   4   0    0.59    0.29
   8  -4   0    1.65    0.35
   8  -4   0    2.14    0.37
   8  -4   0    2.86    0.39
  -8   4   0    2.75    0.37
  -8   4   0    3.05    0.47
  -8   4   0    3.38    0.61
   7  -4   0    0.96    0.20
   7  -4   0    1.41    0.29
   7  -4   0    0.78    0.21
   7  -4   0    0.90    0.19
   7  -4   0    1.88    0.28
  -7   4   0    1.46    0.30
  -7   4   0    1.03    0.22
  -7   4   0    1.09    0.34
  -7   4   0    1.26    0.24
   6  -4   0    0.13    0.12
   6  -4   0   -0.02    0.07
   6  -4   0    0.06    0.08
   6  -4   0   -0.02    0.08
   6  -4   0    0.02    0.07
  -6   4   0   -0.27    0.16
  -6   4   0   -0.04    0.08
  -6   4   0   -0.07    0.07
  -6   4   0   -0.06    0.09
   5  -4   0    1.47    0.20
   5  -4   0    1.44    0.21
   5  -4   0    1.58    0.26
   5  -4   0    1.91    0.27
   5  -4   0    1.66    0.20
  -5   4   0    1.31    0.33
  -5   4   0    1.84    0.28
  -5   4   0    1.88    0.23
  -5   4   0    1.78    0.27
  -5   4   0    1.66    0.34
   4  -4   0    7.32    0.44
   4  -4   0    7.68    0.48
   4  -4   0    7.35    0.41
   4  -4   0    6.75    0.46
   4  -4   0    7.50    0.44
  -4   4   0    6.44    0.46
  -4   4   0    7.12    0.57
  -4   4   0    7.90    0.44
  -4   4   0    6.80    0.47
  -4   4   0    5.72    0.42
  -4   4   0    6.82    0.40
   3  -4   0   62.36    2.80
   3  -4   0   57.85    2.82
   3  -4   0   58.39    2.83
   3  -4   0   59.74    2.77
   3  -4   0   60.99    2.80
  -3   4   0   58.45    2.78
  -3   4   0   60.33    2.83
  -3   4   0   60.26    2.80
  -3   4   0   59.47    2.84
  -3   4   0   58.65    2.93
   2  -4   0   17.17    0.85
   2  -4   0   16.50    0.87
   2  -4   0   17.44    0.85
   2  -4   0   18.10    0.85
   2  -4   0   17.54    0.83
  -2   4   0   15.06    0.87
  -2   4   0   17.46    0.85
  -2   4   0   16.56    0.85
  -2   4   0   16.86    0.84
  -2   4   0   15.65    0.92
   1  -4   0   19.48    0.92
   1  -4   0   19.98    0.94
   1  -4   0   19.66    0.96
   1  -4   0   19.36    0.94
   1  -4   0   18.88    0.95
   1  -4   0   19.76    0.93
  -1   4   0   18.54    0.94
  -1   4   0   18.64    0.94
  -1   4   0   19.02    0.95
  -1   4   0   20.28    0.92
  -1   4   0   19.17    0.97
  -1   4   0   17.47    0.98
   0  -4   0  922.18   43.08
   0  -4   0 1000.00   43.00
   0  -4   0  931.75   43.06
   0  -4   0  965.53   43.08
   0  -4   0  979.32   43.01
   0  -4   0  962.76   43.02
   0   4   0  950.00   42.91
   0   4   0  980.77   42.96
   0   4   0  936.66   43.04
   0   4   0  919.19   42.97
   0   4   0  905.42   43.03
   0   4   0  933.30   42.91
  -1  -4   0   17.30    0.92
  -1  -4   0   18.19    0.85
  -1  -4   0   20.02    0.92
  -1  -4   0   17.66    0.92
  -1  -4   0   18.33    0.91
  -1  -4   0   18.04    0.89
   1   4   0   17.96    0.89
   1   4   0   18.14    0.91
   1   4   0   18.70    0.93
   1   4   0   18.01    0.92
  -2  -4   0   15.53    0.81
  -2  -4   0   18.16    0.87
  -2  -4   0   16.97    0.84
  -2  -4   0   15.59    0.86
  -2  -4   0   16.50    0.83
   2   4   0   16.64    0.84
   2   4   0   15.80    0.82
   2   4   0   16.16    0.87
   2   4   0   16.59    0.85
  -3  -4   0   57.71    2.70
  -3  -4   0   55.53    2.74
  -3  -4   0   56.64    2.69
  -3  -4   0   59.90    2.72
   3   4   0   57.91    2.72
   3   4   0   56.23    2.69
   3   4   0   57.50    2.68
   3   4   0   53.77    2.74
  -4  -4   0    8.00    0.50
  -4  -4   0    7.24    0.52
  -4  -4   0    6.91    0.45
  -4  -4   0    7.11    0.48
   4   4   0    7.21    0.43
   4   4   0    6.33    0.46
   4   4   0    6.53    0.50
   4   4   0    7.32    0.47
  -5  -4   0    1.85    0.31
  -5  -4   0    1.81    0.30
  -5  -4   0    2.49    0.31
  -5  -4   0    1.22    0.20
   5   4   0    1.39    0.23
   5   4   0    1.09    0.23
   5   4   0    1.33    0.19
   5   4   0    1.51    0.22
   5   4   0    1.78    0.26
  -6  -4   0   -0.05    0.10
  -6  -4   0    0.04    0.14
  -6  -4   0    0.02    0.16
  -6  -4   0    0.02    0.08
   6   4   0   -0.06    0.09
   6   4   0    0.05    0.11
   6   4   0    0.04    0.11
   6   4   0   -0.09    0.06
   6   4   0   -0.06    0.06
  -7  -4   0    0.86    0.28
  -7  -4   0    2.12    0.31
  -7  -4   0    1.49    0.33
  -7  -4   0    1.32    0.27
   7   4   0    1.17    0.23
   7   4   0    1.02    0.26
   7   4   0    0.99    0.24
   7   4   0    0.91    0.24
  -8  -4   0    2.62    0.40
  -8  -4   0    3.15    0.42
  -8  -4   0    2.27    0.44
  -8  -4   0    2.72    0.50
   8   4   0    2.31    0.45
   8   4   0    2.15    0.39
   8   4   0    3.06    0.45
   8   4   0    2.42    0.36
  -9  -4   0    0.14    0.19
  -9  -4   0    0.69    0.25
  -9  -4   0    0.23    0.21
   9   4   0    0.08    0.18
   9   4   0    0.13    0.13
   9   4   0    0.13    0.18
 -10  -4   0   -0.04    0.22
 -10  -4   0    0.35    0.21
  10   4   0   -0.08    0.15
  10   4   0   -0.18    0.19
  10   4   0    0.21    0.21
  10  -5   0   -0.20    0.12
  10  -5   0    0.02    0.20
 -10   5   0    0.45    0.32
 -10   5   0    0.08    0.16
   9  -5   0    1.64    0.39
   9  -5   0    2.46    0.42
  -9   5   0    2.95    0.48
  -9   5   0    2.66    0.62
   8  -5   0    2.98    0.37
   8  -5   0    2.62    0.41
   8  -5   0    2.58    0.43
  -8   5   0    2.39    0.35
  -8   5   0    2.41    0.39
  -8   5   0    2.85    0.59
  -8   5   0    2.21    0.39
   7  -5   0    2.29    0.30
   7  -5   0    1.98    0.34
   7  -5   0    1.17    0.24
  -7   5   0    1.70    0.33
  -7   5   0    1.76    0.27
  -7   5   0    1.27    0.38
  -7   5   0    2.32    0.36
   6  -5   0    1.63    0.27
   6  -5   0    2.62    0.27
   6  -5   0    1.94    0.32
   6  -5   0    2.07    0.26
   6  -5   0    1.87    0.25
  -6   5   0    2.01    0.47
  -6   5   0    1.93    0.31
  -6   5   0    2.60    0.36
  -6   5   0    2.07    0.27
   5  -5   0    8.11    0.50
   5  -5   0    8.87    0.54
   5  -5   0    8.33    0.58
   5  -5   0    8.48    0.53
   5  -5   0    8.51    0.58
  -5   5   0    8.99    0.60
  -5   5   0    9.12    0.73
  -5   5   0    8.75    0.74
  -5   5   0    9.24    0.50
  -5   5   0    7.80    0.57
  -5   5   0    8.27    0.53
   4  -5   0    0.32    0.11
   4  -5   0    0.19    0.07
   4  -5   0    0.15    0.07
   4  -5   0    0.20    0.09
   4  -5   0    0.20    0.08
  -4   5   0   -0.15    0.07
  -4   5   0   -0.07    0.14
  -4   5   0    0.14    0.08
  -4   5   0    0.05    0.06
  -4   5   0    0.02    0.04
   3  -5   0   26.83    1.32
   3  -5   0   24.86    1.35
   3  -5   0   29.25    1.33
   3  -5   0   25.89    1.34
   3  -5   0   27.32    1.30
  -3   5   0   27.54    1.32
  -3   5   0   26.69    1.32
  -3   5   0   27.66    1.38
  -3   5   0   26.63    1.34
  -3   5   0   25.12    1.45
   2  -5   0    0.19    0.08
   2  -5   0    0.07    0.05
   2  -5   0    0.08    0.05
   2  -5   0    0.09    0.05
   2  -5   0    0.06    0.05
  -2   5   0    0.03    0.04
  -2   5   0    0.05    0.07
  -2   5   0    0.13    0.06
  -2   5   0    0.08    0.08
  -2   5   0    0.09    0.05
  -2   5   0    0.14    0.05
   1  -5   0   37.15    1.70
   1  -5   0   37.05    1.66
   1  -5   0   34.45    1.69
   1  -5   0   35.37    1.68
   1  -5   0   34.40    1.69
   1  -5   0   34.42    1.70
   1  -5   0   34.99    1.68
  -1   5   0   33.06    1.72
  -1   5   0   35.28    1.72
  -1   5   0   35.73    1.70
  -1   5   0   36.64    1.66
  -1   5   0   35.55    1.71
  -1   5   0   33.85    1.67
  -1   5   0   37.03    1.70
   0  -5   0   -0.06    0.04
   0  -5   0    0.02    0.04
   0  -5   0    0.03    0.04
   0  -5   0   -0.05    0.03
   0  -5   0    0.02    0.07
   0  -5   0   -0.02    0.03
   0   5   0   -0.01    0.04
   0   5   0   -0.03    0.04
   0   5   0   -0.01    0.05
   0   5   0   -0.06    0.04
   0   5   0   -0.06    0.03
   0   5   0   -0.04    0.03
  -1  -5   0   33.93    1.58
  -1  -5   0   36.65    1.65
  -1  -5   0   33.97    1.63
  -1  -5   0   33.72    1.64
  -1  -5   0   34.06    1.66
  -1  -5   0   33.94    1.67
   1   5   0   33.37    1.58
   1   5   0   34.45    1.65
   1   5   0   35.20    1.63
   1   5   0   33.63    1.66
   1   5   0   33.81    1.67
  -2  -5   0    0.07    0.05
  -2  -5   0    0.20    0.07
  -2  -5   0    0.14    0.07
  -2  -5   0    0.08    0.09
  -2  -5   0    0.31    0.11
   2   5   0    0.11    0.05
   2   5   0    0.11    0.04
   2   5   0    0.07    0.06
   2   5   0    0.14    0.07
   2   5   0    0.10    0.06
  -3  -5   0   24.24    1.28
  -3  -5   0   22.68    1.22
  -3  -5   0   26.00    1.23
  -3  -5   0   26.16    1.25
  -3  -5   0   22.59    1.25
   3   5   0   24.20    1.30
   3   5   0   25.16    1.26
   3   5   0   23.88    1.23
   3   5   0   25.19    1.25
  -4  -5   0    0.20    0.15
  -4  -5   0    0.31    0.13
  -4  -5   0    0.06    0.06
  -4  -5   0   -0.01    0.08
   4   5   0    0.27    0.13
   4   5   0    0.20    0.10
   4   5   0    0.14    0.09
   4   5   0    0.06    0.07
  -5  -5   0    7.78    0.55
  -5  -5   0    8.06    0.52
  -5  -5   0    7.30    0.59
  -5  -5   0    8.34    0.58
   5   5   0    7.24    0.53
   5   5   0    7.59    0.49
   5   5   0    7.96    0.60
   5   5   0    7.88    0.56
  -6  -5   0    2.05    0.36
  -6  -5   0    2.44    0.35
  -6  -5   0    2.64    0.40
  -6  -5   0    1.81    0.28
   6   5   0    1.94    0.34
   6   5   0    1.88    0.30
   6   5   0    2.16    0.33
   6   5   0    1.57    0.22
   6   5   0    1.96    0.27
  -7  -5   0    2.09    0.36
  -7  -5   0    1.60    0.33
  -7  -5   0    1.12    0.29
  -7  -5   0    2.50    0.34
   7   5   0    1.49    0.33
   7   5   0    2.20    0.35
   7   5   0    0.99    0.25
   7   5   0    1.31    0.26
  -8  -5   0    1.64    0.33
  -8  -5   0    2.29    0.35
  -8  -5   0    2.28    0.45
   8   5   0    2.24    0.38
   8   5   0    1.53    0.31
   8   5   0    1.42    0.32
   8   5   0    3.02    0.51
  -9  -5   0    2.40    0.43
  -9  -5   0    1.84    0.44
  -9  -5   0    2.42    0.38
   9   5   0    2.99    0.44
   9   5   0    1.55    0.37
   9   5   0    3.01    0.50
 -10  -5   0   -0.06    0.22
 -10  -5   0    0.36    0.23
  10   5   0   -0.05    0.18
  10   5   0   -0.06    0.15
  10   5   0   -0.08    0.21
  10  -6   0    0.34    0.24
  10  -6   0   -0.07    0.15
 -10   6   0    0.49    0.30
 -10   6   0   -0.03    0.23
   9  -6   0    0.01    0.15
   9  -6   0    0.46    0.23
  -9   6   0    0.07    0.19
  -9   6   0    0.54    0.31
   8  -6   0    0.81    0.26
   8  -6   0    0.70    0.23
  -8   6   0    0.18    0.15
  -8   6   0    0.82    0.33
  -8   6   0    0.89    0.23
   7  -6   0    2.36    0.37
   7  -6   0    2.53    0.38
   7  -6   0    1.95    0.29
  -7   6   0    2.50    0.39
  -7   6   0    1.78    0.33
  -7   6   0    3.65    0.65
   6  -6   0    0.24    0.12
   6  -6   0    0.38    0.15
   6  -6   0    0.21    0.14
   6  -6   0    0.09    0.08
   6  -6   0    0.08    0.09
  -6   6   0    0.10    0.13
  -6   6   0   -0.07    0.21
  -6   6   0    0.02    0.11
   5  -6   0    6.11    0.50
   5  -6   0    7.67    0.48
   5  -6   0    7.31    0.47
   5  -6   0    7.52    0.52
   5  -6   0    6.35    0.43
  -5   6   0    7.14    0.45
  -5   6   0    7.06    0.54
  -5   6   0    7.22    0.66
  -5   6   0    7.86    0.54
   4  -6   0    0.06    0.06
   4  -6   0    0.17    0.10
   4  -6   0    0.14    0.07
   4  -6   0    0.22    0.10
   4  -6   0    0.18    0.08
  -4   6   0   -0.01    0.04
  -4   6   0    0.19    0.08
  -4   6   0    0.17    0.08
  -4   6   0    0.22    0.18
  -4   6   0    0.11    0.12
   3  -6   0   35.41    1.69
   3  -6   0   36.52    1.72
   3  -6   0   35.14    1.73
   3  -6   0   37.48    1.72
   3  -6   0   32.73    1.75
  -3   6   0   35.31    1.78
  -3   6   0   34.36    1.85
  -3   6   0   35.57    1.71
  -3   6   0   36.38    1.72
  -3   6   0   34.50    1.72
  -3   6   0   33.23    1.70
   2  -6   0   14.45    0.79
   2  -6   0   14.69    0.81
   2  -6   0   14.31    0.78
   2  -6   0   15.59    0.77
   2  -6   0   15.93    0.79
  -2   6   0   14.87    0.78
  -2   6   0   13.67    0.83
  -2   6   0   14.34    0.86
  -2   6   0   15.18    0.77
  -2   6   0   15.23    0.79
  -2   6   0   15.94    0.81
   1  -6   0   37.29    1.78
   1  -6   0   37.65    1.75
   1  -6   0   38.20    1.81
   1  -6   0   37.40    1.78
   1  -6   0   36.72    1.79
   1  -6   0   37.46    1.80
  -1   6   0   39.30    1.84
  -1   6   0   37.34    1.81
  -1   6   0   35.39    1.80
  -1   6   0   35.72    1.82
  -1   6   0   37.56    1.81
  -1   6   0   37.34    1.78
   0  -6   0    0.92    0.13
   0  -6   0    0.72    0.11
   0  -6   0    0.81    0.11
   0  -6   0    0.74    0.14
   0  -6   0    0.99    0.15
   0  -6   0    0.46    0.11
   0   6   0    0.67    0.11
   0   6   0    0.82    0.14
   0   6   0    0.84    0.13
   0   6   0    1.01    0.15
   0   6   0    0.53    0.12
  -1  -6   0   36.56    1.73
  -1  -6   0   35.79    1.75
  -1  -6   0   32.70    1.74
  -1  -6   0   36.60    1.66
  -1  -6   0   37.59    1.72
  -1  -6   0   36.67    1.77
   1   6   0   35.89    1.74
   1   6   0   34.92    1.67
   1   6   0   35.47    1.77
   1   6   0   35.78    1.76
   1   6   0   36.76    1.73
  -2  -6   0   15.27    0.76
  -2  -6   0   13.87    0.70
  -2  -6   0   14.32    0.80
  -2  -6   0   15.07    0.80
  -2  -6   0   13.31    0.76
   2   6   0   14.20    0.79
   2   6   0   14.49    0.73
   2   6   0   14.04    0.75
   2   6   0   13.64    0.81
   2   6   0   14.60    0.78
  -3  -6   0   36.15    1.67
  -3  -6   0   33.47    1.69
  -3  -6   0   34.81    1.67
  -3  -6   0   31.46    1.61
  -3  -6   0   32.10    1.70
   3   6   0   32.97    1.68
   3   6   0   32.50    1.73
   3   6   0   34.00    1.69
   3   6   0   35.65    1.66
  -4  -6   0    0.13    0.13
  -4  -6   0    0.07    0.11
  -4  -6   0    0.23    0.16
  -4  -6   0    0.10    0.07
   4   6   0    0.26    0.10
   4   6   0    0.10    0.10
   4   6   0    0.07    0.10
   4   6   0    0.11    0.08
  -5  -6   0    6.35    0.47
  -5  -6   0    6.73    0.50
  -5  -6   0    7.10    0.52
  -5  -6   0    6.89    0.56
   5   6   0    7.49    0.48
   5   6   0    6.36    0.55
   5   6   0    6.64    0.49
   5   6   0    6.43    0.51
  -6  -6   0    0.40    0.16
  -6  -6   0   -0.03    0.09
  -6  -6   0   -0.02    0.13
  -6  -6   0   -0.02    0.15
   6   6   0    0.34    0.14
   6   6   0    0.14    0.14
   6   6   0    0.11    0.09
   6   6   0    0.09    0.12
   6   6   0    0.08    0.10
  -7  -6   0    2.74    0.40
  -7  -6   0    2.65    0.34
  -7  -6   0    1.33    0.31
   7   6   0    1.57    0.31
   7   6   0    1.54    0.31
   7   6   0    1.48    0.28
   7   6   0    1.64    0.35
  -8  -6   0    0.37    0.15
  -8  -6   0    0.19    0.17
  -8  -6   0    0.79    0.28
   8   6   0    0.74    0.26
   8   6   0    0.41    0.18
   8   6   0    0.27    0.18
  -9  -6   0   -0.10    0.16
  -9  -6   0   -0.06    0.16
  -9  -6   0    0.16    0.16
   9   6   0   -0.16    0.12
   9   6   0    0.26    0.21
   9   6   0   -0.17    0.14
 -10  -6   0    0.21    0.21
 -10  -6   0    0.19    0.24
  10   6   0    0.23    0.24
  10   6   0    0.04    0.21
  10   6   0   -0.09    0.14
  10  -7   0    0.48    0.29
  10  -7   0    0.32    0.19
 -10   7   0    1.05    0.37
   9  -7   0    0.05    0.15
   9  -7   0    0.08    0.21
  -9   7   0    0.20    0.26
  -9   7   0   -0.02    0.19
   8  -7   0    0.05    0.13
   8  -7   0    0.13    0.19
  -8   7   0    0.11    0.14
  -8   7   0    0.12    0.13
  -8   7   0    0.54    0.28
   7  -7   0    0.10    0.11
   7  -7   0   -0.13    0.13
   7  -7   0    0.04    0.12
  -7   7   0    0.00    0.11
  -7   7   0    0.01    0.10
  -7   7   0    0.01    0.20
   6  -7   0    0.18    0.12
   6  -7   0    0.03    0.09
   6  -7   0    0.08    0.11
  -6   7   0    0.17    0.20
  -6   7   0    0.04    0.12
  -6   7   0    0.15    0.12
   5  -7   0    1.15    0.21
   5  -7   0    1.16    0.23
   5  -7   0    1.47    0.20
   5  -7   0    1.07    0.19
   5  -7   0    1.37    0.21
  -5   7   0    1.60    0.32
  -5   7   0    1.24    0.23
  -5   7   0    0.91    0.31
  -5   7   0    1.22    0.19
   4  -7   0    0.06    0.09
   4  -7   0    0.12    0.08
   4  -7   0    0.05    0.08
   4  -7   0    0.04    0.06
   4  -7   0   -0.06    0.05
  -4   7   0    0.13    0.11
  -4   7   0    0.05    0.06
  -4   7   0   -0.02    0.06
  -4   7   0    0.28    0.16
  -4   7   0    0.10    0.08
   3  -7   0   -0.03    0.04
   3  -7   0   -0.01    0.06
   3  -7   0    0.04    0.05
   3  -7   0   -0.05    0.05
   3  -7   0   -0.07    0.06
  -3   7   0    0.06    0.05
  -3   7   0   -0.01    0.04
  -3   7   0   -0.01    0.09
  -3   7   0   -0.05    0.04
  -3   7   0    0.02    0.06
  -3   7   0    0.08    0.09
   2  -7   0    0.72    0.11
   2  -7   0    0.78    0.15
   2  -7   0    0.80    0.15
   2  -7   0    1.01    0.14
   2  -7   0    0.70    0.14
   2  -7   0    0.56    0.12
  -2   7   0    0.79    0.16
  -2   7   0    0.71    0.16
  -2   7   0    0.92    0.15
  -2   7   0    0.84    0.19
  -2   7   0    0.81    0.12
  -2   7   0    0.68    0.11
   1  -7   0   26.39    1.31
   1  -7   0   24.91    1.31
   1  -7   0   25.72    1.28
   1  -7   0   26.69    1.24
   1  -7   0   24.76    1.27
   1  -7   0   25.35    1.29
  -1   7   0   23.32    1.31
  -1   7   0   27.99    1.35
  -1   7   0   26.37    1.32
  -1   7   0   26.34    1.28
  -1   7   0   26.09    1.31
   0  -7   0    0.09    0.07
   0  -7   0    0.07    0.10
   0  -7   0    0.02    0.06
   0  -7   0   -0.02    0.06
   0  -7   0   -0.02    0.04
   0   7   0    0.30    0.11
   0   7   0    0.02    0.04
   0   7   0    0.01    0.05
   0   7   0    0.05    0.06
   0   7   0   -0.03    0.04
   0   7   0   -0.10    0.05
  -1  -7   0   25.29    1.27
  -1  -7   0   25.20    1.17
  -1  -7   0   25.05    1.24
  -1  -7   0   25.66    1.28
  -1  -7   0   23.03    1.24
   1   7   0   25.99    1.26
   1   7   0   27.42    1.30
   1   7   0   21.77    1.17
   1   7   0   24.91    1.29
   1   7   0   26.11    1.25
  -2  -7   0    0.89    0.16
  -2  -7   0    0.94    0.19
  -2  -7   0    0.60    0.12
  -2  -7   0    0.59    0.16
  -2  -7   0    0.79    0.11
   2   7   0    0.77    0.16
   2   7   0    0.90    0.15
   2   7   0    0.83    0.13
   2   7   0    1.05    0.18
   2   7   0    0.64    0.15
  -3  -7   0   -0.07    0.10
  -3  -7   0   -0.09    0.06
  -3  -7   0    0.04    0.06
  -3  -7   0    0.05    0.13
  -3  -7   0    0.10    0.07
   3   7   0    0.00    0.07
   3   7   0   -0.05    0.06
   3   7   0    0.04    0.07
   3   7   0   -0.04    0.03
   3   7   0    0.02    0.06
  -4  -7   0    0.09    0.11
  -4  -7   0    0.10    0.08
  -4  -7   0   -0.02    0.15
  -4  -7   0    0.00    0.09
   4   7   0    0.29    0.13
   4   7   0    0.00    0.07
   4   7   0    0.04    0.08
   4   7   0   -0.04    0.08
  -5  -7   0    1.13    0.21
  -5  -7   0    0.89    0.22
  -5  -7   0    1.23    0.29
   5   7   0    1.04    0.25
   5   7   0    1.01    0.22
   5   7   0    0.99    0.20
   5   7   0    1.31    0.23
  -6  -7   0    0.09    0.12
  -6  -7   0   -0.06    0.12
  -6  -7   0    0.06    0.10
   6   7   0    0.12    0.13
   6   7   0    0.36    0.14
   6   7   0    0.08    0.13
   6   7   0    0.23    0.14
  -7  -7   0    0.07    0.15
  -7  -7   0    0.15    0.10
  -7  -7   0    0.03    0.13
   7   7   0    0.06    0.16
   7   7   0    0.19    0.12
   7   7   0   -0.01    0.11
   7   7   0    0.14    0.14
  -8  -7   0    0.03    0.16
  -8  -7   0    0.28    0.19
  -8  -7   0    0.02    0.13
   8   7   0    0.09    0.16
   8   7   0   -0.02    0.11
   8   7   0    0.12    0.17
  -9  -7   0    0.18    0.18
  -9  -7   0    0.05    0.17
  -9  -7   0   -0.03    0.18
   9   7   0    0.10    0.15
   9   7   0    0.10    0.18
   9   7   0    0.10    0.19
 -10  -7   0    0.97    0.33
 -10  -7   0    0.30    0.27
 -10  -7   0    0.47    0.31
  10   7   0    0.76    0.27
  10   7   0    0.37    0.29
  10  -8   0    0.17    0.27
  10  -8   0   -0.02    0.18
 -10   8   0    0.52    0.27
   9  -8   0   -0.05    0.13
   9  -8   0   -0.06    0.18
  -9   8   0    0.48    0.30
  -9   8   0   -0.08    0.11
   8  -8   0    1.05    0.27
   8  -8   0    1.02    0.29
  -8   8   0    0.81    0.24
  -8   8   0    1.34    0.29
  -8   8   0    1.35    0.46
   7  -8   0    2.03    0.34
   7  -8   0    2.02    0.36
  -7   8   0    2.05    0.39
  -7   8   0    2.52    0.55
  -7   8   0    1.63    0.31
   6  -8   0    1.17    0.25
   6  -8   0    0.93    0.23
   6  -8   0    0.95    0.19
  -6   8   0    1.09    0.22
  -6   8   0    1.52    0.41
  -6   8   0    0.80    0.24
   5  -8   0    3.97    0.40
   5  -8   0    3.05    0.33
   5  -8   0    2.57    0.31
   5  -8   0    3.19    0.41
   5  -8   0    3.94    0.41
  -5   8   0    3.66    0.56
  -5   8   0    3.11    0.36
  -5   8   0    4.03    0.51
  -5   8   0    3.68    0.36
   4  -8   0    0.67    0.13
   4  -8   0    0.59    0.14
   4  -8   0    0.93    0.21
   4  -8   0    0.69    0.16
   4  -8   0    0.31    0.11
  -4   8   0    0.86    0.16
  -4   8   0    0.89    0.22
  -4   8   0    0.80    0.17
  -4   8   0    0.77    0.27
  -4   8   0    0.63    0.15
   3  -8   0    7.18    0.43
   3  -8   0    5.90    0.45
   3  -8   0    6.21    0.38
   3  -8   0    5.54    0.41
   3  -8   0    6.18    0.39
   3  -8   0    6.02    0.41
  -3   8   0    5.75    0.51
  -3   8   0    5.52    0.39
  -3   8   0    5.71    0.38
  -3   8   0    6.22    0.44
  -3   8   0    6.75    0.51
  -3   8   0    5.83    0.41
   2  -8   0   16.11    0.88
   2  -8   0   17.50    0.90
   2  -8   0   16.44    0.84
   2  -8   0   16.20    0.87
   2  -8   0   16.24    0.92
  -2   8   0   16.91    0.90
  -2   8   0   17.44    0.97
  -2   8   0   16.06    0.84
  -2   8   0   15.80    0.89
  -2   8   0   17.40    0.93
  -2   8   0   16.97    0.98
  -2   8   0   16.48    0.87
   1  -8   0   17.15    0.90
   1  -8   0   17.36    0.94
   1  -8   0   16.45    0.89
   1  -8   0   15.99    0.92
   1  -8   0   16.63    0.85
  -1   8   0   17.19    0.94
  -1   8   0   16.59    0.96
  -1   8   0   18.34    0.91
  -1   8   0   16.91    0.93
  -1   8   0   18.39    0.96
   0  -8   0  105.85    5.18
   0  -8   0  111.18    5.15
   0  -8   0  107.96    5.19
   0  -8   0  108.03    5.12
   0   8   0  115.37    5.18
   0   8   0  112.05    5.21
   0   8   0  120.29    5.21
   0   8   0  115.95    5.22
   0   8   0  106.42    5.14
  -1  -8   0   15.91    0.90
  -1  -8   0   16.11    0.88
  -1  -8   0   15.65    0.87
  -1  -8   0   16.99    0.81
  -1  -8   0   17.51    0.93
   1   8   0   17.88    0.95
   1   8   0   15.19    0.80
   1   8   0   17.04    0.90
   1   8   0   17.11    0.93
   1   8   0   17.25    0.91
  -2  -8   0   16.68    0.93
  -2  -8   0   16.63    0.95
  -2  -8   0   16.50    0.89
  -2  -8   0   14.96    0.91
   2   8   0   17.10    0.97
   2   8   0   17.22    0.95
   2   8   0   14.99    0.91
   2   8   0   17.74    0.88
   2   8   0   18.33    0.91
  -3  -8   0    5.71    0.46
  -3  -8   0    5.49    0.41
  -3  -8   0    5.37    0.47
  -3  -8   0    5.28    0.41
   3   8   0    6.43    0.36
   3   8   0    6.10    0.44
   3   8   0    6.07    0.41
   3   8   0    6.06    0.45
   3   8   0    6.53    0.50
  -4  -8   0    0.33    0.12
  -4  -8   0    0.93    0.18
  -4  -8   0    0.87    0.24
  -4  -8   0    0.84    0.22
   4   8   0    0.95    0.24
   4   8   0    0.62    0.17
   4   8   0    0.47    0.12
   4   8   0    0.68    0.17
  -5  -8   0    2.65    0.36
  -5  -8   0    2.90    0.42
  -5  -8   0    3.27    0.39
   5   8   0    3.31    0.48
   5   8   0    3.70    0.41
   5   8   0    3.52    0.43
   5   8   0    3.19    0.38
  -6  -8   0    0.90    0.23
  -6  -8   0    1.11    0.23
  -6  -8   0    1.35    0.31
   6   8   0    1.37    0.33
   6   8   0    0.57    0.18
   6   8   0    1.00    0.24
   6   8   0    0.93    0.21
  -7  -8   0    2.24    0.38
  -7  -8   0    2.72    0.39
  -7  -8   0    2.08    0.40
   7   8   0    2.75    0.42
   7   8   0    1.91    0.38
   7   8   0    2.49    0.37
  -8  -8   0    1.39    0.33
  -8  -8   0    1.16    0.25
  -8  -8   0    1.13    0.30
   8   8   0    1.21    0.32
   8   8   0    0.86    0.29
   8   8   0    1.09    0.26
  -9  -8   0   -0.01    0.14
  -9  -8   0    0.02    0.19
  -9  -8   0    0.46    0.23
   9   8   0   -0.06    0.13
   9   8   0   -0.12    0.15
   9   8   0    0.06    0.19
 -10  -8   0    0.61    0.29
 -10  -8   0    0.00    0.27
  10   8   0    0.07    0.21
  10   8   0   -0.11    0.25
   9  -9   0   -0.08    0.22
   9  -9   0    0.04    0.16
  -9   9   0    0.63    0.28
  -9   9   0    0.02    0.17
   8  -9   0    0.23    0.21
   8  -9   0    0.16    0.18
  -8   9   0    0.75    0.23
  -8   9   0    1.12    0.38
   7  -9   0    0.91    0.26
   7  -9   0    0.59    0.22
  -7   9   0    1.34    0.41
  -7   9   0    0.87    0.26
   6  -9   0    0.09    0.13
   6  -9   0    0.00    0.11
   6  -9   0    0.23    0.12
  -6   9   0    0.06    0.19
  -6   9   0   -0.03    0.11
  -6   9   0    0.26    0.14
   5  -9   0    0.22    0.12
   5  -9   0    0.36    0.17
   5  -9   0    0.20    0.11
  -5   9   0    0.22    0.12
  -5   9   0    0.06    0.10
  -5   9   0    0.30    0.16
  -5   9   0    0.22    0.22
   4  -9   0    0.85    0.21
   4  -9   0    0.69    0.15
   4  -9   0    0.80    0.17
   4  -9   0    0.96    0.19
   4  -9   0    0.86    0.16
  -4   9   0    0.44    0.20
  -4   9   0    0.95    0.28
  -4   9   0    1.41    0.22
  -4   9   0    0.90    0.17
  -4   9   0    0.78    0.18
   3  -9   0    0.09    0.07
   3  -9   0    0.19    0.08
   3  -9   0    0.17    0.12
   3  -9   0    0.11    0.08
   3  -9   0    0.20    0.09
   3  -9   0    0.15    0.13
  -3   9   0    0.14    0.09
  -3   9   0    0.06    0.09
  -3   9   0    0.00    0.11
  -3   9   0    0.01    0.10
  -3   9   0    0.17    0.08
  -3   9   0    0.14    0.08
   2  -9   0   26.55    1.31
   2  -9   0   26.51    1.41
   2  -9   0   26.46    1.38
   2  -9   0   25.95    1.37
   2  -9   0   27.06    1.35
  -2   9   0   27.66    1.46
  -2   9   0   27.47    1.35
  -2   9   0   28.16    1.42
  -2   9   0   26.65    1.45
  -2   9   0   25.98    1.38
   1  -9   0    1.87    0.26
   1  -9   0    1.67    0.19
   1  -9   0    1.59    0.21
   1  -9   0    1.72    0.22
   1  -9   0    2.62    0.30
  -1   9   0    1.88    0.26
  -1   9   0    1.58    0.23
  -1   9   0    2.02    0.24
  -1   9   0    1.77    0.29
  -1   9   0    2.34    0.31
   0  -9   0   -0.17    0.12
   0  -9   0    0.08    0.09
   0  -9   0    0.00    0.08
   0  -9   0    0.01    0.06
   0   9   0    0.02    0.05
   0   9   0   -0.02    0.05
   0   9   0   -0.03    0.06
   0   9   0    0.02    0.08
   0   9   0   -0.05    0.07
  -1  -9   0    2.42    0.32
  -1  -9   0    1.92    0.15
  -1  -9   0    2.24    0.26
  -1  -9   0    2.20    0.27
  -1  -9   0    2.00    0.27
   1   9   0    1.71    0.24
   1   9   0    2.60    0.32
   1   9   0    1.99    0.28
   1   9   0    2.00    0.26
   1   9   0    2.20    0.17
  -2  -9   0   26.39    1.37
  -2  -9   0   24.72    1.36
  -2  -9   0   26.86    1.34
  -2  -9   0   23.94    1.38
   2   9   0   27.38    1.33
   2   9   0   25.00    1.33
   2   9   0   25.54    1.42
   2   9   0   27.62    1.38
   2   9   0   27.05    1.41
  -3  -9   0    0.11    0.14
  -3  -9   0   -0.03    0.14
  -3  -9   0    0.04    0.08
  -3  -9   0    0.15    0.09
   3   9   0    0.19    0.07
   3   9   0    0.03    0.08
   3   9   0    0.05    0.09
   3   9   0    0.24    0.10
   3   9   0    0.28    0.13
  -4  -9   0    0.87    0.18
  -4  -9   0    0.88    0.22
  -4  -9   0    1.04    0.26
  -4  -9   0    1.14    0.21
   4   9   0    1.05    0.22
   4   9   0    0.97    0.25
   4   9   0    0.88    0.21
   4   9   0    0.80    0.18
  -5  -9   0    0.06    0.09
  -5  -9   0    0.23    0.13
  -5  -9   0    0.06    0.16
   5   9   0    0.24    0.14
   5   9   0    0.41    0.17
   5   9   0    0.32    0.14
   5   9   0    0.50    0.20
  -6  -9   0    0.00    0.10
  -6  -9   0   -0.06    0.11
  -6  -9   0    0.25    0.18
   6   9   0    0.14    0.15
   6   9   0    0.11    0.12
   6   9   0    0.11    0.12
   6   9   0    0.41    0.16
  -7  -9   0    0.71    0.24
  -7  -9   0    1.08    0.32
  -7  -9   0    0.99    0.23
   7   9   0    0.30    0.17
   7   9   0    0.45    0.22
  -8  -9   0    0.84    0.21
  -8  -9   0    0.41    0.20
  -8  -9   0    0.28    0.20
   8   9   0    0.73    0.23
   8   9   0    0.77    0.27
   8   9   0    0.59    0.25
  -9  -9   0    0.47    0.24
  -9  -9   0    0.07    0.23
  -9  -9   0    0.65    0.31
   9   9   0    0.23    0.16
   9   9   0   -0.17    0.19
   9   9   0    0.35    0.23
   9 -10   0    0.17    0.21
   9 -10   0    0.11    0.23
  -9  10   0    0.29    0.22
  -9  10   0    0.42    0.28
   8 -10   0   -0.11    0.13
   8 -10   0   -0.15    0.16
  -8  10   0    0.23    0.18
  -8  10   0    0.73    0.33
   7 -10   0    0.02    0.14
   7 -10   0    0.07    0.16
  -7  10   0    0.09    0.14
  -7  10   0    0.32    0.23
   6 -10   0    0.29    0.16
   6 -10   0    0.28    0.18
   6 -10   0    0.64    0.21
  -6  10   0    0.61    0.29
  -6  10   0    0.21    0.16
   5 -10   0    2.08    0.33
   5 -10   0    3.08    0.36
   5 -10   0    2.49    0.34
  -5  10   0    2.56    0.35
  -5  10   0    2.70    0.48
  -5  10   0    3.01    0.46
   4 -10   0    2.87    0.35
   4 -10   0    1.77    0.30
   4 -10   0    2.05    0.30
  -4  10   0    3.00    0.43
  -4  10   0    2.62    0.34
  -4  10   0    2.56    0.43
   3 -10   0    0.98    0.17
   3 -10   0    0.80    0.20
   3 -10   0    0.81    0.18
   3 -10   0    1.32    0.23
  -3  10   0    1.14    0.25
  -3  10   0    1.14    0.24
  -3  10   0    1.47    0.23
  -3  10   0    0.96    0.17
  -3  10   0    1.49    0.22
  -3  10   0    1.07    0.26
   2 -10   0    0.17    0.10
   2 -10   0    0.21    0.12
   2 -10   0    0.22    0.09
   2 -10   0    0.20    0.08
   2 -10   0    0.20    0.15
  -2  10   0    0.38    0.17
  -2  10   0    0.51    0.12
  -2  10   0    0.68    0.19
  -2  10   0    0.50    0.13
  -2  10   0    0.15    0.10
   1 -10   0    1.96    0.22
   1 -10   0    2.00    0.29
   1 -10   0    2.40    0.32
   1 -10   0    2.47    0.29
  -1  10   0    3.33    0.39
  -1  10   0    2.01    0.26
  -1  10   0    2.14    0.32
  -1  10   0    2.50    0.30
  -1  10   0    2.21    0.29
   0 -10   0   15.02    0.90
   0 -10   0   16.57    0.86
   0 -10   0   15.39    0.91
   0 -10   0   15.13    0.84
   0  10   0   13.60    0.81
   0  10   0   16.76    0.92
   0  10   0   15.80    0.87
   0  10   0   15.72    0.92
   0  10   0   16.52    0.92
  -1 -10   0    2.31    0.28
  -1 -10   0    2.31    0.30
  -1 -10   0    2.45    0.33
  -1 -10   0    2.81    0.36
   1  10   0    2.73    0.35
   1  10   0    3.59    0.42
   1  10   0    2.61    0.32
   1  10   0    2.60    0.31
  -2 -10   0    0.11    0.09
  -2 -10   0    0.36    0.18
  -2 -10   0   -0.11    0.14
  -2 -10   0    0.05    0.10
   2  10   0    0.04    0.08
   2  10   0    0.26    0.13
   2  10   0    0.49    0.15
   2  10   0    0.23    0.13
   2  10   0    0.03    0.07
  -3 -10   0    1.49    0.29
  -3 -10   0    1.13    0.26
  -3 -10   0    1.30    0.22
  -3 -10   0    0.90    0.19
   3  10   0    1.52    0.28
   3  10   0    1.22    0.18
   3  10   0    1.73    0.28
   3  10   0    1.29    0.22
   3  10   0    2.32    0.36
  -4 -10   0    2.25    0.36
  -4 -10   0    2.86    0.37
  -4 -10   0    2.28    0.31
  -4 -10   0    2.56    0.39
   4  10   0    2.02    0.33
   4  10   0    3.00    0.36
   4  10   0    2.52    0.38
   4  10   0    1.99    0.35
  -5 -10   0    3.38    0.45
  -5 -10   0    2.16    0.35
  -5 -10   0    2.81    0.37
   5  10   0    1.99    0.35
   5  10   0    2.41    0.35
   5  10   0    3.68    0.50
   5  10   0    2.94    0.39
  -6 -10   0    0.79    0.25
  -6 -10   0    0.29    0.18
  -6 -10   0    0.37    0.17
   6  10   0    0.56    0.19
   6  10   0    0.66    0.22
   6  10   0    0.28    0.13
  -7 -10   0    0.12    0.18
  -7 -10   0    0.00    0.12
  -7 -10   0   -0.01    0.13
   7  10   0    0.07    0.14
   7  10   0    0.08    0.16
  -8 -10   0    0.25    0.19
  -8 -10   0    0.18    0.19
  -8 -10   0    0.16    0.15
   8  10   0   -0.13    0.16
   8  10   0    0.25    0.17
   8  10   0    0.28    0.19
  -9 -10   0    0.11    0.25
  -9 -10   0    0.12    0.24
  -9 -10   0    0.13    0.20
   9  10   0    0.10    0.23
   9  10   0    0.40    0.25
   9 -11   0    0.09    0.16
   9 -11   0    0.02    0.25
  -9  11   0    0.44    0.28
  -9  11   0    0.23    0.19
   8 -11   0    0.56    0.26
   8 -11   0    0.27    0.18
  -8  11   0    0.09    0.22
  -8  11   0    0.55    0.21
   7 -11   0    0.93    0.26
   7 -11   0    0.96    0.28
  -7  11   0    1.23    0.40
  -7  11   0    1.41    0.33
   6 -11   0    0.10    0.13
   6 -11   0    0.61    0.20
  -6  11   0    0.65    0.21
  -6  11   0    0.63    0.30
   5 -11   0   -0.13    0.10
   5 -11   0    0.09    0.12
   5 -11   0   -0.15    0.11
  -5  11   0    0.03    0.15
  -5  11   0    0.12    0.13
  -5  11   0    0.09    0.11
   4 -11   0    0.65    0.18
   4 -11   0    0.26    0.14
   4 -11   0    0.71    0.19
  -4  11   0    1.10    0.31
  -4  11   0    0.88    0.27
  -4  11   0    1.25    0.26
   3 -11   0    0.01    0.10
   3 -11   0    0.04    0.13
   3 -11   0    0.01    0.09
   3 -11   0   -0.04    0.10
  -3  11   0   -0.04    0.08
  -3  11   0    0.08    0.12
  -3  11   0    0.17    0.14
  -3  11   0   -0.03    0.07
  -3  11   0    0.03    0.13
   2 -11   0    2.24    0.27
   2 -11   0    1.80    0.26
   2 -11   0    2.62    0.35
   2 -11   0    1.57    0.28
  -2  11   0    2.97    0.42
  -2  11   0    2.35    0.27
  -2  11   0    2.02    0.31
  -2  11   0    2.71    0.33
  -2  11   0    2.62    0.37
   1 -11   0   10.83    0.72
   1 -11   0   10.69    0.72
   1 -11   0   10.61    0.67
  -1  11   0   10.71    0.70
  -1  11   0   10.78    0.73
  -1  11   0   11.19    0.67
  -1  11   0   11.07    0.69
  -1  11   0   11.17    0.75
   0 -11   0    0.05    0.18
   0 -11   0   -0.01    0.07
   0 -11   0    0.05    0.10
   0 -11   0    0.08    0.14
   0  11   0   -0.11    0.05
   0  11   0    0.15    0.11
   0  11   0    0.31    0.14
   0  11   0   -0.06    0.08
  -1 -11   0   10.96    0.73
  -1 -11   0   10.88    0.69
  -1 -11   0   10.51    0.74
  -1 -11   0   10.75    0.67
   1  11   0   12.09    0.76
   1  11   0   11.18    0.75
   1  11   0   12.11    0.71
   1  11   0   10.56    0.69
  -2 -11   0    2.02    0.33
  -2 -11   0    2.37    0.30
  -2 -11   0    2.22    0.32
  -2 -11   0    2.55    0.34
   2  11   0    2.70    0.38
   2  11   0    2.24    0.29
   2  11   0    2.01    0.29
   2  11   0    3.10    0.41
   2  11   0    2.37    0.31
  -3 -11   0    0.04    0.14
  -3 -11   0    0.22    0.16
  -3 -11   0    0.05    0.10
  -3 -11   0   -0.05    0.07
   3  11   0   -0.01    0.08
   3  11   0   -0.02    0.10
   3  11   0   -0.06    0.09
   3  11   0    0.00    0.10
   3  11   0    0.07    0.11
  -4 -11   0    1.25    0.28
  -4 -11   0    0.80    0.19
  -4 -11   0    0.32    0.15
  -4 -11   0    1.54    0.30
   4  11   0    0.97    0.23
   4  11   0    1.13    0.22
   4  11   0    0.86    0.23
   4  11   0    0.80    0.24
  -5 -11   0   -0.18    0.12
  -5 -11   0    0.20    0.18
  -5 -11   0    0.10    0.13
   5  11   0    0.03    0.12
   5  11   0    0.12    0.13
   5  11   0    0.02    0.11
   5  11   0   -0.18    0.13
  -6 -11   0    0.24    0.20
  -6 -11   0    0.42    0.18
  -6 -11   0    0.79    0.24
   6  11   0    0.19    0.16
   6  11   0    0.13    0.15
   6  11   0    0.12    0.13
  -7 -11   0    0.83    0.27
  -7 -11   0    1.63    0.30
  -7 -11   0    1.55    0.35
   7  11   0    0.86    0.26
   7  11   0    0.69    0.25
  -8 -11   0    0.37    0.22
  -8 -11   0    0.20    0.19
  -8 -11   0    0.09    0.20
   8  11   0   -0.07    0.14
   8  11   0    0.11    0.18
   8  11   0   -0.09    0.17
  -9 -11   0    0.13    0.27
  -9 -11   0    0.29    0.25
   9  11   0   -0.10    0.21
   9  11   0   -0.01    0.25
   8 -12   0    0.68    0.27
   8 -12   0    0.16    0.19
  -8  12   0    1.05    0.38
  -8  12   0    0.54    0.24
   7 -12   0    0.71    0.24
   7 -12   0    1.13    0.28
  -7  12   0    1.56    0.37
  -7  12   0    1.92    0.49
   6 -12   0    0.75    0.22
   6 -12   0    0.77    0.25
  -6  12   0    0.92    0.27
  -6  12   0    1.19    0.36
   5 -12   0    0.54    0.20
   5 -12   0    0.33    0.18
   5 -12   0    0.37    0.17
  -5  12   0    0.13    0.14
  -5  12   0    0.76    0.24
  -5  12   0    0.62    0.27
   4 -12   0    4.26    0.47
   4 -12   0    4.44    0.48
   4 -12   0    4.31    0.53
  -4  12   0    5.35    0.64
  -4  12   0    4.64    0.58
  -4  12   0    5.05    0.55
   3 -12   0    0.03    0.15
   3 -12   0    0.06    0.11
   3 -12   0   -0.08    0.11
  -3  12   0    0.11    0.11
  -3  12   0    0.11    0.12
  -3  12   0    0.06    0.11
   2 -12   0    2.60    0.36
   2 -12   0    2.64    0.33
   2 -12   0    2.09    0.34
  -2  12   0    2.69    0.40
  -2  12   0    2.87    0.38
  -2  12   0    2.19    0.29
  -2  12   0    2.46    0.33
  -2  12   0    1.80    0.31
   1 -12   0    1.65    0.28
   1 -12   0    2.33    0.30
   1 -12   0    1.45    0.28
  -1  12   0    1.60    0.27
  -1  12   0    1.31    0.26
  -1  12   0    1.44    0.23
  -1  12   0    1.67    0.31
   0 -12   0    0.14    0.14
   0 -12   0    0.02    0.10
   0 -12   0    0.00    0.18
   0  12   0    0.00    0.11
   0  12   0   -0.06    0.09
   0  12   0    0.05    0.10
   0  12   0   -0.06    0.06
  -1 -12   0    1.33    0.22
  -1 -12   0    1.48    0.31
  -1 -12   0    1.11    0.24
   1  12   0    0.93    0.20
   1  12   0    0.66    0.21
   1  12   0    1.94    0.32
   1  12   0    1.38    0.26
  -2 -12   0    2.18    0.35
  -2 -12   0    2.70    0.34
  -2 -12   0    2.04    0.34
  -2 -12   0    2.74    0.36
   2  12   0    2.56    0.37
   2  12   0    2.34    0.32
   2  12   0    2.57    0.40
   2  12   0    2.95    0.37
   2  12   0    2.49    0.31
  -3 -12   0    0.14    0.12
  -3 -12   0    0.24    0.14
  -3 -12   0   -0.02    0.12
  -3 -12   0    0.10    0.16
   3  12   0    0.03    0.13
   3  12   0    0.04    0.10
   3  12   0    0.06    0.12
   3  12   0   -0.05    0.09
  -4 -12   0    4.43    0.47
  -4 -12   0    4.28    0.50
  -4 -12   0    5.56    0.57
  -4 -12   0    3.84    0.49
   4  12   0    4.40    0.52
   4  12   0    6.49    0.69
   4  12   0    4.32    0.56
   4  12   0    4.25    0.47
  -5 -12   0    0.58    0.23
  -5 -12   0    0.65    0.21
  -5 -12   0    0.53    0.22
   5  12   0    0.42    0.19
   5  12   0    0.55    0.19
   5  12   0   -0.02    0.13
  -6 -12   0    0.76    0.26
  -6 -12   0    0.65    0.21
  -6 -12   0    0.43    0.24
   6  12   0    1.21    0.29
   6  12   0    0.91    0.27
   6  12   0    1.02    0.26
  -7 -12   0    1.19    0.26
  -7 -12   0    2.33    0.45
  -7 -12   0    0.42    0.22
   7  12   0    2.19    0.44
   7  12   0    1.56    0.36
  -8 -12   0    0.51    0.24
  -8 -12   0    1.03    0.30
  -8 -12   0    0.21    0.23
   8  12   0    0.36    0.25
   8  12   0    0.70    0.26
   8  12   0    0.78    0.31
   8 -13   0    0.12    0.18
   8 -13   0    0.20    0.25
  -8  13   0    0.34    0.28
  -8  13   0   -0.09    0.17
   7 -13   0   -0.10    0.14
   7 -13   0   -0.13    0.16
  -7  13   0    0.31    0.20
  -7  13   0   -0.01    0.15
   6 -13   0    0.16    0.15
   6 -13   0    0.14    0.16
  -6  13   0    0.11    0.17
  -6  13   0    0.64    0.25
   5 -13   0   -0.06    0.12
   5 -13   0    0.16    0.13
  -5  13   0    0.19    0.18
  -5  13   0    0.34    0.19
   4 -13   0    0.11    0.15
   4 -13   0    0.06    0.13
   4 -13   0    0.46    0.22
  -4  13   0    0.27    0.18
  -4  13   0    0.03    0.13
  -4  13   0    0.29    0.14
   3 -13   0    0.29    0.20
   3 -13   0    0.46    0.18
   3 -13   0    0.27    0.14
  -3  13   0    0.26    0.17
  -3  13   0    0.24    0.17
  -3  13   0    0.23    0.15
   2 -13   0    1.75    0.33
   2 -13   0    2.13    0.31
   2 -13   0    2.05    0.35
  -2  13   0    1.56    0.31
  -2  13   0    2.24    0.38
  -2  13   0    1.38    0.24
   1 -13   0    0.30    0.16
   1 -13   0    0.20    0.20
   1 -13   0    0.08    0.10
  -1  13   0    0.21    0.12
  -1  13   0    0.04    0.12
  -1  13   0    0.25    0.15
  -1  13   0    0.01    0.10
   0 -13   0   -0.03    0.13
   0 -13   0   -0.09    0.16
   0 -13   0   -0.15    0.08
   0  13   0   -0.05    0.08
   0  13   0    0.05    0.11
   0  13   0    0.21    0.13
   0  13   0   -0.04    0.11
  -1 -13   0    0.12    0.16
  -1 -13   0   -0.05    0.11
  -1 -13   0    0.13    0.11
   1  13   0    0.09    0.11
   1  13   0    0.06    0.11
   1  13   0    0.16    0.13
   1  13   0   -0.09    0.08
  -2 -13   0    1.73    0.28
  -2 -13   0    1.72    0.32
  -2 -13   0    1.82    0.35
   2  13   0    1.84    0.30
   2  13   0    2.65    0.34
   2  13   0    1.37    0.25
   2  13   0    1.60    0.34
   2  13   0    1.85    0.35
  -3 -13   0    0.23    0.17
  -3 -13   0    0.13    0.14
  -3 -13   0    0.28    0.15
   3  13   0    0.15    0.17
   3  13   0    0.37    0.21
   3  13   0    0.19    0.14
   3  13   0    0.18    0.13
  -4 -13   0    0.13    0.16
  -4 -13   0   -0.02    0.13
  -4 -13   0    0.13    0.13
   4  13   0    0.18    0.14
   4  13   0    0.08    0.16
   4  13   0    0.06    0.13
  -5 -13   0    0.35    0.18
  -5 -13   0    0.30    0.18
  -5 -13   0    0.62    0.21
   5  13   0    0.07    0.14
   5  13   0    0.29    0.17
   5  13   0    0.54    0.22
  -6 -13   0    0.16    0.17
  -6 -13   0    0.83    0.25
  -6 -13   0    0.17    0.15
   6  13   0    0.16    0.17
   6  13   0    0.32    0.18
   6  13   0    0.12    0.18
  -7 -13   0    0.43    0.20
  -7 -13   0   -0.03    0.18
  -7 -13   0    0.02    0.16
   7  13   0   -0.07    0.17
   7  13   0    0.26    0.22
  -8 -13   0    0.16    0.20
  -8 -13   0   -0.18    0.18
  -8 -13   0    0.70    0.25
   8  13   0   -0.25    0.20
   8  13   0   -0.22    0.18
   7 -14   0    0.02    0.22
   7 -14   0    0.16    0.18
  -7  14   0    0.17    0.18
  -7  14   0    0.17    0.25
   6 -14   0    0.11    0.19
   6 -14   0   -0.08    0.15
  -6  14   0    0.35    0.23
  -6  14   0    0.33    0.21
   5 -14   0    0.13    0.18
   5 -14   0    0.74    0.23
  -5  14   0    0.59    0.25
  -5  14   0    0.31    0.21
   4 -14   0   -0.19    0.15
   4 -14   0    0.04    0.15
   4 -14   0    0.20    0.16
  -4  14   0    0.12    0.15
  -4  14   0    0.21    0.14
   3 -14   0   -0.12    0.17
   3 -14   0    0.28    0.15
   3 -14   0   -0.05    0.12
  -3  14   0    0.35    0.19
  -3  14   0   -0.07    0.11
   2 -14   0    0.14    0.19
   2 -14   0    0.17    0.16
   2 -14   0    0.06    0.13
  -2  14   0    0.41    0.19
  -2  14   0    0.32    0.18
   1 -14   0   -0.12    0.18
   1 -14   0   -0.07    0.10
   1 -14   0    0.12    0.14
  -1  14   0   -0.02    0.10
  -1  14   0   -0.05    0.12
  -1  14   0    0.12    0.16
  -1  14   0    0.25    0.17
   0 -14   0    0.17    0.19
   0 -14   0    0.00    0.10
   0 -14   0    0.06    0.15
   0  14   0    0.15    0.12
   0  14   0    0.02    0.11
   0  14   0   -0.07    0.11
   0  14   0   -0.03    0.11
  -1 -14   0   -0.12    0.09
  -1 -14   0    0.24    0.17
  -1 -14   0    0.01    0.19
   1  14   0    0.08    0.13
   1  14   0   -0.12    0.09
   1  14   0    0.00    0.09
   1  14   0   -0.06    0.11
  -2 -14   0    0.13    0.14
  -2 -14   0    0.11    0.20
  -2 -14   0    0.05    0.13
   2  14   0    0.06    0.10
   2  14   0   -0.07    0.13
   2  14   0    0.14    0.17
   2  14   0    0.05    0.10
   2  14   0    0.15    0.12
  -3 -14   0   -0.23    0.10
  -3 -14   0    0.13    0.14
  -3 -14   0    0.18    0.15
   3  14   0   -0.04    0.10
   3  14   0    0.02    0.11
   3  14   0    0.13    0.13
  -4 -14   0    0.13    0.16
  -4 -14   0    0.17    0.15
  -4 -14   0    0.51    0.22
   4  14   0    0.04    0.13
   4  14   0   -0.01    0.13
   4  14   0    0.04    0.13
  -5 -14   0    0.42    0.19
  -5 -14   0    0.25    0.18
   5  14   0    0.31    0.18
   5  14   0    0.72    0.26
   5  14   0    0.67    0.23
  -6 -14   0    0.28    0.20
  -6 -14   0    0.06    0.12
   6  14   0    0.37    0.24
   6  14   0    0.08    0.18
   6  14   0   -0.04    0.15
  -7 -14   0    0.31    0.21
  -7 -14   0    0.34    0.23
   7  14   0   -0.17    0.18
   7  14   0   -0.27    0.17
   6 -15   0    0.05    0.18
   6 -15   0    0.03    0.24
  -6  15   0    0.44    0.22
   5 -15   0    0.26    0.23
   5 -15   0    0.03    0.18
  -5  15   0    0.15    0.18
   4 -15   0    0.80    0.24
   4 -15   0    0.60    0.27
  -4  15   0    1.01    0.31
  -4  15   0    1.07    0.31
   3 -15   0    1.48    0.33
   3 -15   0    1.06    0.27
   3 -15   0    0.78    0.26
  -3  15   0    0.99    0.29
  -3  15   0    1.17    0.32
   2 -15   0    0.18    0.16
   2 -15   0    0.55    0.24
   2 -15   0    1.07    0.25
  -2  15   0    0.57    0.23
  -2  15   0    1.14    0.32
   1 -15   0    0.87    0.23
   1 -15   0    1.14    0.28
   1 -15   0    1.30    0.31
  -1  15   0    1.40    0.30
  -1  15   0    0.99    0.28
   0 -15   0    0.17    0.22
   0 -15   0    0.05    0.15
   0 -15   0    0.05    0.14
   0  15   0    0.19    0.13
   0  15   0    0.13    0.13
   0  15   0   -0.06    0.12
   0  15   0   -0.12    0.09
  -1 -15   0    1.15    0.25
  -1 -15   0    0.92    0.25
  -1 -15   0    0.98    0.29
   1  15   0    1.04    0.28
   1  15   0    1.11    0.24
   1  15   0    1.56    0.30
   1  15   0    1.42    0.31
  -2 -15   0    1.23    0.29
  -2 -15   0    0.66    0.26
  -2 -15   0    1.41    0.28
   2  15   0    0.94    0.24
   2  15   0    0.71    0.27
   2  15   0    0.46    0.18
  -3 -15   0    1.13    0.28
  -3 -15   0    0.77    0.26
  -3 -15   0    1.06    0.27
   3  15   0    0.95    0.25
   3  15   0    1.46    0.29
   3  15   0    1.10    0.32
  -4 -15   0    0.63    0.21
  -4 -15   0    1.37    0.30
  -4 -15   0    0.93    0.29
   4  15   0    0.56    0.21
   4  15   0    0.70    0.25
   4  15   0    1.17    0.30
  -5 -15   0   -0.04    0.13
  -5 -15   0    0.33    0.22
   5  15   0    0.26    0.19
   5  15   0    0.17    0.19
   5  15   0    0.40    0.23
  -6 -15   0    0.48    0.24
  -6 -15   0    0.04    0.17
   6  15   0   -0.01    0.20
   6  15   0    0.10    0.22
   6  15   0    0.05    0.19
   6 -16   0    0.39    0.27
  -6  16   0    0.44    0.31
   5 -16   0    0.08    0.16
  -5  16   0    0.51    0.21
   4 -16   0   -0.05    0.18
  -4  16   0    0.31    0.19
  -4  16   0    0.17    0.20
   3 -16   0   -0.10    0.16
   3 -16   0   -0.14    0.20
  -3  16   0    0.19    0.16
  -3  16   0    0.19    0.19
   2 -16   0   -0.24    0.18
   2 -16   0    0.20    0.18
  -2  16   0    0.38    0.18
  -2  16   0    0.06    0.14
   1 -16   0    0.01    0.16
   1 -16   0   -0.05    0.18
  -1  16   0    0.23    0.15
  -1  16   0    0.22    0.17
   0 -16   0    0.62    0.25
   0 -16   0    0.20    0.20
   0  16   0    0.22    0.16
   0  16   0    0.57    0.20
   0  16   0    0.19    0.15
  -1 -16   0    0.10    0.14
  -1 -16   0    0.10    0.18
   1  16   0   -0.03    0.13
   1  16   0   -0.06    0.12
   1  16   0   -0.08    0.12
  -2 -16   0    0.02    0.13
  -2 -16   0    0.43    0.24
   2  16   0    0.22    0.15
   2  16   0   -0.13    0.13
  -3 -16   0    0.29    0.20
  -3 -16   0    0.26    0.17
   3  16   0    0.51    0.22
   3  16   0    0.18    0.20
  -4 -16   0    0.28    0.17
  -4 -16   0    0.34    0.22
   4  16   0    0.24    0.19
   4  16   0    0.16    0.20
  -5 -16   0    0.60    0.26
  -5 -16   0    0.36    0.24
   5  16   0    0.37    0.24
   5  16   0    0.33    0.23
  -6 -16   0   -0.12    0.19
  -6 -16   0    0.13    0.20
   6  16   0   -0.01    0.19
   6  16   0    0.31    0.23
   5 -17   0   -0.38    0.25
  -5  17   0    0.04    0.20
   4 -17   0    0.10    0.21
  -4  17   0    0.16    0.20
  -4  17   0    0.68    0.24
   3 -17   0    0.60    0.24
  -3  17   0    0.48    0.21
  -3  17   0    0.24    0.21
   2 -17   0    0.39    0.27
   2 -17   0    0.81    0.27
  -2  17   0    1.32    0.31
  -2  17   0    0.03    0.14
   1 -17   0    0.08    0.17
   1 -17   0    0.10    0.21
  -1  17   0    0.10    0.12
  -1  17   0    0.12    0.18
   0 -17   0   -0.06    0.18
   0 -17   0   -0.05    0.16
   0  17   0    0.12    0.19
   0  17   0    0.02    0.12
  -1 -17   0   -0.05    0.15
  -1 -17   0    0.16    0.23
   1  17   0    0.06    0.14
   1  17   0    0.00    0.15
  -2 -17   0    1.00    0.26
  -2 -17   0    0.97    0.31
   2  17   0    0.50    0.22
   2  17   0    0.28    0.22
  -3 -17   0    0.32    0.17
  -3 -17   0    0.37    0.22
   3  17   0    0.17    0.18
   3  17   0    0.13    0.17
  -4 -17   0    0.34    0.23
  -4 -17   0    0.63    0.26
   4  17   0   -0.01    0.18
   4  17   0    0.46    0.25
  -5 -17   0   -0.06    0.20
  -5 -17   0   -0.05    0.21
   5  17   0    0.17    0.22
   5  17   0   -0.03    0.16
   3 -18   0    0.08    0.18
  -3  18   0    0.33    0.24
  -3  18   0    0.39    0.20
   2 -18   0   -0.15    0.19
  -2  18   0    0.55    0.30
  -2  18   0    0.31    0.17
   1 -18   0    0.12    0.23
   1 -18   0    0.34    0.21
  -1  18   0    0.01    0.18
  -1  18   0    0.33    0.18
   0 -18   0    0.24    0.21
   0 -18   0    0.46    0.25
   0  18   0   -0.04    0.14
   0  18   0   -0.22    0.15
  -1 -18   0    0.55    0.22
  -1 -18   0    0.14    0.22
   1  18   0    0.08    0.20
  -2 -18   0    0.47    0.25
  -2 -18   0    0.14    0.19
   2  18   0   -0.10    0.15
   2  18   0    0.08    0.20
  -3 -18   0    0.11    0.21
  -3 -18   0    0.07    0.20
   3  18   0   -0.07    0.18
   3  18   0    0.00    0.20
   1 -19   0    0.09    0.24
  -1  19   0    0.09    0.22
   0 -19   0    0.07    0.22
   0 -19   0    0.37    0.27
   0  19   0   -0.11    0.21
  -1 -19   0    0.11    0.23
  -1 -19   1    0.16    0.23
   0  19  -1    0.31    0.24
   0 -19   1    0.42    0.26
   0 -19   1    0.61    0.28
  -1  19  -1    0.02    0.18
   3  18  -1    0.19    0.19
   3  18  -1    0.11    0.19
  -3 -18   1    0.05    0.18
  -3 -18   1   -0.01    0.18
   2  18  -1    0.53    0.25
   2  18  -1    0.20    0.20
  -2 -18   1    0.25    0.19
  -2 -18   1    0.56    0.26
   1  18  -1   -0.03    0.15
   1  18  -1   -0.11    0.17
  -1 -18   1   -0.05    0.18
  -1 -18   1    0.58    0.23
   0  18  -1    0.37    0.22
   0  18  -1    0.24    0.18
   0 -18   1    0.15    0.17
   0 -18   1    0.24    0.23
  -1  18  -1    0.11    0.14
  -1  18  -1    0.05    0.17
   1 -18   1   -0.02    0.23
   1 -18   1    0.17    0.22
  -2  18  -1    0.37    0.27
  -2  18  -1    0.69    0.26
   2 -18   1    0.64    0.28
  -3  18  -1    0.44    0.19
  -3  18  -1    0.49    0.25
   3 -18   1    0.64    0.27
   5  17  -1    0.18    0.26
   5  17  -1   -0.05    0.17
  -5 -17   1   -0.07    0.19
  -5 -17   1    0.06    0.21
   4  17  -1    0.29    0.20
   4  17  -1   -0.04    0.17
  -4 -17   1    0.00    0.16
  -4 -17   1    0.24    0.21
   3  17  -1    0.00    0.14
   3  17  -1    0.10    0.16
  -3 -17   1    0.33    0.21
  -3 -17   1   -0.05    0.12
   2  17  -1   -0.26    0.14
   2  17  -1   -0.03    0.13
  -2 -17   1   -0.04    0.17
  -2 -17   1    0.08    0.14
   1  17  -1    0.04    0.16
   1  17  -1   -0.14    0.12
  -1 -17   1    0.03    0.21
  -1 -17   1    0.23    0.17
   0  17  -1    0.00    0.15
   0  17  -1    0.32    0.17
   0 -17   1   -0.13    0.16
   0 -17   1    0.12    0.20
  -1  17  -1    0.06    0.16
  -1  17  -1    0.43    0.18
   1 -17   1    0.15    0.22
   1 -17   1    0.34    0.24
  -2  17  -1    0.22    0.16
  -2  17  -1    0.24    0.20
   2 -17   1   -0.01    0.17
  -3  17  -1    0.41    0.21
  -3  17  -1   -0.06    0.16
   3 -17   1    0.04    0.17
  -4  17  -1    0.50    0.24
  -4  17  -1    0.35    0.22
   4 -17   1    0.44    0.26
  -5  17  -1    0.72    0.37
   5 -17   1   -0.01    0.27
   6  16  -1   -0.15    0.19
   6  16  -1    0.09    0.22
  -6 -16   1    0.20    0.22
  -6 -16   1   -0.15    0.20
   5  16  -1   -0.12    0.16
   5  16  -1    0.16    0.21
   5  16  -1    0.02    0.20
  -5 -16   1    0.04    0.17
  -5 -16   1    0.06    0.23
  -5 -16   1    0.34    0.21
   4  16  -1    0.12    0.17
   4  16  -1    0.13    0.18
   4  16  -1   -0.01    0.17
  -4 -16   1    0.13    0.15
  -4 -16   1    0.12    0.19
  -4 -16   1    0.09    0.20
   3  16  -1    0.04    0.18
   3  16  -1    0.04    0.16
   3  16  -1    0.07    0.16
  -3 -16   1    0.00    0.17
  -3 -16   1    0.17    0.21
  -3 -16   1   -0.09    0.16
   2  16  -1    0.04    0.15
   2  16  -1    0.00    0.16
   2  16  -1    0.19    0.14
  -2 -16   1    0.20    0.15
  -2 -16   1    0.04    0.19
  -2 -16   1    0.32    0.20
   1  16  -1    1.59    0.30
   1  16  -1    1.20    0.27
   1  16  -1    1.01    0.28
  -1 -16   1    1.06    0.32
  -1 -16   1    1.52    0.30
  -1 -16   1    1.35    0.32
   0  16  -1    0.08    0.11
   0  16  -1   -0.05    0.12
   0  16  -1    0.00    0.15
   0 -16   1    0.26    0.17
   0 -16   1   -0.02    0.19
   0 -16   1   -0.07    0.15
  -1  16  -1    0.60    0.22
  -1  16  -1    0.26    0.18
   1 -16   1    0.37    0.20
   1 -16   1    0.11    0.19
   1 -16   1    0.55    0.24
  -2  16  -1   -0.23    0.11
  -2  16  -1    0.11    0.14
   2 -16   1    0.00    0.16
   2 -16   1   -0.25    0.18
   2 -16   1    0.20    0.18
  -3  16  -1    0.62    0.26
  -3  16  -1    0.27    0.21
   3 -16   1    0.34    0.22
   3 -16   1    0.44    0.24
  -4  16  -1    0.09    0.20
  -4  16  -1    0.64    0.27
   4 -16   1    0.07    0.20
   4 -16   1    0.53    0.24
  -5  16  -1    0.15    0.15
   5 -16   1    0.36    0.25
   5 -16   1    0.38    0.23
  -6  16  -1   -0.11    0.21
   6 -16   1   -0.19    0.17
   6  15  -1   -0.09    0.20
   6  15  -1    0.36    0.25
   6  15  -1    0.11    0.19
  -6 -15   1    0.34    0.22
  -6 -15   1    0.05    0.16
   5  15  -1    0.00    0.17
   5  15  -1   -0.02    0.17
   5  15  -1   -0.04    0.15
  -5 -15   1    0.08    0.19
  -5 -15   1   -0.10    0.13
  -5 -15   1    0.20    0.17
   4  15  -1   -0.10    0.12
   4  15  -1    0.22    0.18
   4  15  -1    0.02    0.18
  -4 -15   1    0.23    0.16
  -4 -15   1    0.13    0.15
  -4 -15   1    0.20    0.19
   3  15  -1    0.64    0.27
   3  15  -1    0.70    0.23
   3  15  -1    0.45    0.20
  -3 -15   1    0.70    0.21
  -3 -15   1    0.23    0.20
  -3 -15   1    1.27    0.27
   2  15  -1    0.33    0.16
   2  15  -1    0.08    0.14
   2  15  -1    0.28    0.14
  -2 -15   1   -0.04    0.13
  -2 -15   1    0.35    0.15
  -2 -15   1    0.17    0.16
   1  15  -1    0.54    0.19
   1  15  -1    0.81    0.20
   1  15  -1    0.27    0.18
   1  15  -1    0.51    0.22
  -1 -15   1    0.40    0.18
  -1 -15   1   -0.01    0.14
  -1 -15   1   -0.10    0.16
   0  15  -1    0.09    0.17
   0  15  -1    0.65    0.25
   0  15  -1    0.25    0.14
   0  15  -1    0.51    0.18
   0 -15   1    0.48    0.22
   0 -15   1    0.39    0.17
   0 -15   1    0.34    0.21
  -1  15  -1   -0.06    0.10
  -1  15  -1   -0.09    0.11
  -1  15  -1    0.06    0.13
   1 -15   1   -0.10    0.17
   1 -15   1   -0.01    0.14
   1 -15   1    0.28    0.15
  -2  15  -1    1.48    0.34
  -2  15  -1    1.70    0.39
   2 -15   1    1.28    0.31
   2 -15   1    1.65    0.30
   2 -15   1    1.34    0.32
  -3  15  -1    0.15    0.18
  -3  15  -1    0.14    0.11
   3 -15   1    0.09    0.15
   3 -15   1    0.00    0.20
   3 -15   1    0.12    0.16
  -4  15  -1    0.92    0.28
  -4  15  -1    1.16    0.33
   4 -15   1    0.62    0.23
   4 -15   1    0.73    0.23
  -5  15  -1   -0.02    0.14
   5 -15   1   -0.04    0.19
   5 -15   1   -0.13    0.12
  -6  15  -1    0.11    0.18
   6 -15   1    0.13    0.23
   6 -15   1   -0.15    0.14
   7  14  -1    0.29    0.22
   7  14  -1    0.04    0.21
  -7 -14   1    0.17    0.23
  -7 -14   1    0.09    0.18
   6  14  -1   -0.05    0.17
   6  14  -1    0.13    0.21
   6  14  -1   -0.06    0.17
  -6 -14   1    0.09    0.13
  -6 -14   1    0.19    0.17
   5  14  -1   -0.09    0.13
   5  14  -1    0.11    0.19
   5  14  -1    0.17    0.19
  -5 -14   1    0.15    0.16
  -5 -14   1    0.27    0.17
  -5 -14   1    0.18    0.16
   4  14  -1    0.48    0.19
   4  14  -1    0.23    0.15
   4  14  -1    0.45    0.20
  -4 -14   1    0.52    0.20
  -4 -14   1    0.33    0.18
  -4 -14   1    0.45    0.19
   3  14  -1   -0.11    0.12
   3  14  -1    0.15    0.13
   3  14  -1   -0.03    0.12
  -3 -14   1    0.22    0.19
  -3 -14   1    0.29    0.16
  -3 -14   1   -0.05    0.12
   2  14  -1    3.96    0.48
   2  14  -1    3.35    0.47
   2  14  -1    3.38    0.49
   2  14  -1    3.32    0.42
  -2 -14   1    3.35    0.46
  -2 -14   1    4.15    0.52
  -2 -14   1    4.03    0.44
   1  14  -1    0.37    0.20
   1  14  -1   -0.03    0.13
   1  14  -1    0.03    0.12
   1  14  -1    0.24    0.12
  -1 -14   1   -0.02    0.13
  -1 -14   1    0.17    0.13
  -1 -14   1    0.53    0.22
   0  14  -1    0.24    0.17
   0  14  -1    0.19    0.14
   0  14  -1    0.06    0.15
   0  14  -1    0.21    0.15
   0 -14   1    0.04    0.12
   0 -14   1   -0.04    0.16
   0 -14   1    0.23    0.15
  -1  14  -1    0.06    0.13
  -1  14  -1    0.01    0.10
  -1  14  -1    0.19    0.15
  -1  14  -1    0.00    0.12
   1 -14   1   -0.06    0.11
   1 -14   1   -0.42    0.13
   1 -14   1    0.02    0.12
  -2  14  -1    2.94    0.44
  -2  14  -1    2.91    0.44
   2 -14   1    3.17    0.40
   2 -14   1    3.23    0.44
   2 -14   1    2.16    0.37
  -3  14  -1    0.39    0.17
  -3  14  -1    0.26    0.17
   3 -14   1    0.15    0.21
   3 -14   1    0.10    0.17
   3 -14   1    0.14    0.13
  -4  14  -1    0.28    0.18
  -4  14  -1    0.10    0.15
   4 -14   1    0.26    0.18
   4 -14   1    0.25    0.17
  -5  14  -1    0.27    0.18
  -5  14  -1    0.12    0.22
  -5  14  -1    0.35    0.21
   5 -14   1   -0.19    0.14
   5 -14   1    0.16    0.16
  -6  14  -1    0.31    0.22
  -6  14  -1    0.16    0.14
   6 -14   1   -0.09    0.14
   6 -14   1    0.03    0.17
  -7  14  -1    0.27    0.20
  -7  14  -1    0.41    0.25
   7 -14   1    0.37    0.25
   7 -14   1   -0.05    0.14
   8  13  -1    0.13    0.24
   8  13  -1    0.01    0.20
  -8 -13   1    0.54    0.28
  -8 -13   1    0.47    0.27
  -8 -13   1    0.08    0.21
   7  13  -1    0.27    0.20
   7  13  -1    0.02    0.18
  -7 -13   1    0.52    0.24
  -7 -13   1    0.26    0.19
  -7 -13   1   -0.06    0.12
   6  13  -1    0.35    0.19
   6  13  -1    0.55    0.25
   6  13  -1    0.52    0.22
  -6 -13   1    0.81    0.29
  -6 -13   1    0.31    0.19
  -6 -13   1    0.42    0.20
   5  13  -1    0.91    0.28
   5  13  -1    1.19    0.27
   5  13  -1    0.94    0.27
  -5 -13   1    0.52    0.18
  -5 -13   1    0.65    0.22
  -5 -13   1    0.94    0.26
   4  13  -1    0.09    0.14
   4  13  -1   -0.05    0.11
   4  13  -1    0.08    0.11
  -4 -13   1    0.20    0.15
  -4 -13   1    0.14    0.13
  -4 -13   1    0.18    0.17
   3  13  -1    1.12    0.30
   3  13  -1    0.76    0.21
   3  13  -1    1.14    0.25
   3  13  -1    1.15    0.31
  -3 -13   1    1.26    0.27
  -3 -13   1    1.39    0.30
  -3 -13   1    1.48    0.26
   2  13  -1    0.01    0.13
   2  13  -1    0.03    0.13
   2  13  -1    0.18    0.12
   2  13  -1    0.16    0.11
   2  13  -1    0.05    0.10
  -2 -13   1    0.12    0.17
  -2 -13   1    0.23    0.14
  -2 -13   1   -0.03    0.12
   1  13  -1   -0.08    0.08
   1  13  -1   -0.06    0.10
   1  13  -1    0.10    0.13
   1  13  -1   -0.04    0.08
  -1 -13   1    0.10    0.13
  -1 -13   1   -0.04    0.10
  -1 -13   1   -0.04    0.14
   0  13  -1    0.16    0.14
   0  13  -1   -0.19    0.07
   0  13  -1    0.08    0.13
   0  13  -1   -0.11    0.08
   0 -13   1    0.06    0.18
   0 -13   1    0.03    0.11
   0 -13   1    0.06    0.12
  -1  13  -1    0.03    0.12
  -1  13  -1   -0.02    0.08
  -1  13  -1    0.10    0.13
  -1  13  -1    0.04    0.12
   1 -13   1    0.15    0.13
   1 -13   1    0.12    0.11
   1 -13   1    0.03    0.17
  -2  13  -1    0.77    0.23
  -2  13  -1    1.39    0.30
  -2  13  -1    1.40    0.27
  -2  13  -1    0.99    0.21
   2 -13   1    1.24    0.28
   2 -13   1    1.47    0.26
   2 -13   1    1.39    0.31
   2 -13   1    0.89    0.21
  -3  13  -1    0.01    0.13
  -3  13  -1    0.00    0.12
   3 -13   1   -0.05    0.12
   3 -13   1    0.07    0.12
   3 -13   1    0.00    0.16
  -4  13  -1    0.20    0.16
  -4  13  -1    0.29    0.18
  -4  13  -1    0.69    0.26
   4 -13   1    0.22    0.16
   4 -13   1    0.08    0.14
   4 -13   1    0.46    0.22
  -5  13  -1    1.18    0.32
  -5  13  -1    1.44    0.32
  -5  13  -1    0.86    0.29
   5 -13   1    0.77    0.24
   5 -13   1    0.79    0.25
  -6  13  -1    0.42    0.22
  -6  13  -1    0.36    0.17
   6 -13   1    0.19    0.17
   6 -13   1    0.16    0.17
  -7  13  -1    0.28    0.16
  -7  13  -1    0.28    0.21
   7 -13   1    0.31    0.19
   7 -13   1    0.19    0.21
  -8  13  -1    0.22    0.19
  -8  13  -1    0.31    0.30
   8 -13   1    0.60    0.30
   8 -13   1    0.08    0.20
   8  12  -1   -0.03    0.20
   8  12  -1    0.04    0.17
   8  12  -1    0.34    0.24
  -8 -12   1   -0.02    0.17
  -8 -12   1    0.52    0.27
  -8 -12   1    0.16    0.18
   7  12  -1    0.23    0.17
   7  12  -1    0.03    0.15
  -7 -12   1    0.00    0.12
  -7 -12   1    0.17    0.19
  -7 -12   1    0.26    0.21
   6  12  -1    0.08    0.14
   6  12  -1    0.05    0.13
   6  12  -1    0.06    0.14
  -6 -12   1    0.28    0.15
  -6 -12   1    0.01    0.13
  -6 -12   1    0.40    0.20
   5  12  -1    0.13    0.13
   5  12  -1    0.18    0.15
   5  12  -1   -0.15    0.12
  -5 -12   1   -0.05    0.14
  -5 -12   1    0.18    0.18
  -5 -12   1   -0.08    0.10
  -5 -12   1    0.14    0.17
   4  12  -1    0.19    0.13
   4  12  -1    0.23    0.19
   4  12  -1    0.07    0.14
   4  12  -1    0.12    0.13
  -4 -12   1    0.51    0.20
  -4 -12   1    0.45    0.17
  -4 -12   1    0.27    0.13
  -4 -12   1    0.27    0.18
   3  12  -1    1.13    0.27
   3  12  -1    1.02    0.24
   3  12  -1    0.35    0.15
   3  12  -1    0.63    0.21
  -3 -12   1    0.71    0.22
  -3 -12   1    0.81    0.22
  -3 -12   1    0.82    0.21
  -3 -12   1    0.76    0.21
   2  12  -1    0.36    0.17
   2  12  -1    0.71    0.20
   2  12  -1    0.07    0.11
   2  12  -1    0.20    0.12
   2  12  -1    0.55    0.16
  -2 -12   1    0.62    0.19
  -2 -12   1    0.56    0.18
  -2 -12   1    0.54    0.22
   1  12  -1    6.86    0.58
   1  12  -1    7.33    0.54
   1  12  -1    7.80    0.55
   1  12  -1    8.08    0.61
  -1 -12   1    6.17    0.55
  -1 -12   1    7.41    0.57
  -1 -12   1    8.13    0.54
   0  12  -1    1.03    0.23
   0  12  -1    0.60    0.17
   0  12  -1    0.85    0.22
   0  12  -1    0.93    0.23
   0 -12   1    0.51    0.20
   0 -12   1    0.62    0.24
   0 -12   1    0.66    0.18
  -1  12  -1    4.65    0.51
  -1  12  -1    3.60    0.43
  -1  12  -1    3.52    0.38
  -1  12  -1    4.72    0.52
   1 -12   1    3.61    0.40
   1 -12   1    3.63    0.42
   1 -12   1    2.51    0.38
  -2  12  -1    0.10    0.12
  -2  12  -1    0.08    0.13
  -2  12  -1    0.32    0.13
  -2  12  -1    0.21    0.10
  -2  12  -1    0.15    0.14
   2 -12   1    0.11    0.16
   2 -12   1    0.18    0.12
   2 -12   1    0.31    0.16
   2 -12   1    0.05    0.11
  -3  12  -1    2.14    0.37
  -3  12  -1    1.78    0.33
  -3  12  -1    1.71    0.25
  -3  12  -1    1.58    0.31
   3 -12   1    2.06    0.32
   3 -12   1    1.34    0.26
   3 -12   1    1.81    0.27
   3 -12   1    2.04    0.32
  -4  12  -1    0.37    0.19
  -4  12  -1    0.51    0.21
  -4  12  -1    0.43    0.21
   4 -12   1    0.33    0.16
   4 -12   1    0.06    0.15
   4 -12   1    0.21    0.16
  -5  12  -1    0.47    0.19
  -5  12  -1    0.45    0.23
  -5  12  -1    0.24    0.15
   5 -12   1    0.19    0.14
   5 -12   1    0.15    0.14
  -6  12  -1    0.28    0.21
  -6  12  -1    0.39    0.20
   6 -12   1    0.26    0.18
   6 -12   1    0.05    0.13
  -7  12  -1    0.62    0.25
  -7  12  -1    0.04    0.16
   7 -12   1    0.04    0.16
   7 -12   1   -0.05    0.13
  -8  12  -1    0.24    0.19
  -8  12  -1    0.72    0.35
   8 -12   1    0.08    0.17
   8 -12   1   -0.33    0.18
   9  11  -1   -0.10    0.22
   9  11  -1   -0.05    0.14
   9  11  -1   -0.03    0.21
  -9 -11   1    0.36    0.28
  -9 -11   1   -0.17    0.18
  -9 -11   1    0.26    0.23
   8  11  -1    0.50    0.27
   8  11  -1    0.47    0.21
   8  11  -1    0.40    0.25
  -8 -11   1    0.45    0.27
  -8 -11   1    0.81    0.26
  -8 -11   1    0.74    0.25
   7  11  -1    0.29    0.19
   7  11  -1    0.06    0.17
  -7 -11   1    0.26    0.15
  -7 -11   1    0.17    0.19
  -7 -11   1    0.30    0.21
   6  11  -1    1.75    0.31
   6  11  -1    1.63    0.33
   6  11  -1    1.28    0.29
  -6 -11   1    1.36    0.28
  -6 -11   1    1.99    0.38
  -6 -11   1    2.33    0.41
   5  11  -1    0.24    0.15
   5  11  -1    0.27    0.19
   5  11  -1    0.31    0.14
   5  11  -1    0.51    0.19
  -5 -11   1    0.24    0.18
  -5 -11   1    0.33    0.16
  -5 -11   1    0.62    0.21
  -5 -11   1    0.07    0.13
   4  11  -1    0.82    0.19
   4  11  -1    0.75    0.21
   4  11  -1    1.12    0.27
   4  11  -1    0.67    0.22
  -4 -11   1    0.86    0.23
  -4 -11   1    1.03    0.22
  -4 -11   1    0.93    0.24
  -4 -11   1    1.01    0.22
   3  11  -1    2.43    0.38
   3  11  -1    2.97    0.36
   3  11  -1    3.59    0.41
   3  11  -1    4.08    0.51
  -3 -11   1    2.58    0.38
  -3 -11   1    3.33    0.39
  -3 -11   1    2.79    0.36
  -3 -11   1    3.58    0.40
   2  11  -1    5.15    0.48
   2  11  -1    5.18    0.42
   2  11  -1    5.84    0.46
   2  11  -1    5.68    0.42
   2  11  -1    6.26    0.51
  -2 -11   1    5.20    0.43
  -2 -11   1    5.62    0.45
  -2 -11   1    6.11    0.48
  -2 -11   1    6.50    0.52
   1  11  -1    4.11    0.46
   1  11  -1    4.83    0.52
   1  11  -1    4.51    0.39
   1  11  -1    4.02    0.43
  -1 -11   1    4.51    0.37
  -1 -11   1    4.18    0.44
  -1 -11   1    3.42    0.43
  -1 -11   1    4.16    0.41
   0  11  -1    0.23    0.14
   0  11  -1    0.23    0.13
   0  11  -1    0.26    0.12
   0  11  -1    0.13    0.13
   0 -11   1    0.53    0.18
   0 -11   1    0.60    0.22
   0 -11   1    0.31    0.12
  -1  11  -1    1.93    0.32
  -1  11  -1    1.23    0.23
  -1  11  -1    0.95    0.23
  -1  11  -1    1.33    0.21
  -1  11  -1    1.58    0.25
   1 -11   1    1.14    0.23
   1 -11   1    1.28    0.23
   1 -11   1    1.27    0.22
   1 -11   1    1.92    0.30
  -2  11  -1    3.34    0.35
  -2  11  -1    3.24    0.40
  -2  11  -1    2.83    0.41
  -2  11  -1    3.38    0.41
  -2  11  -1    3.20    0.38
   2 -11   1    2.48    0.32
   2 -11   1    4.06    0.46
   2 -11   1    3.15    0.34
   2 -11   1    3.13    0.38
  -3  11  -1   -0.10    0.11
  -3  11  -1    0.04    0.12
  -3  11  -1    0.09    0.11
  -3  11  -1    0.07    0.12
  -3  11  -1    0.15    0.09
   3 -11   1    0.03    0.10
   3 -11   1   -0.11    0.10
   3 -11   1    0.01    0.09
   3 -11   1    0.13    0.14
  -4  11  -1    4.34    0.53
  -4  11  -1    4.50    0.59
  -4  11  -1    4.12    0.47
   4 -11   1    4.62    0.45
   4 -11   1    3.42    0.40
   4 -11   1    4.21    0.48
  -5  11  -1   -0.02    0.10
  -5  11  -1    0.19    0.18
  -5  11  -1    0.22    0.17
   5 -11   1    0.08    0.14
   5 -11   1    0.03    0.13
  -6  11  -1    0.29    0.16
  -6  11  -1    0.28    0.20
   6 -11   1   -0.11    0.11
   6 -11   1   -0.02    0.14
  -7  11  -1    3.43    0.51
  -7  11  -1    2.77    0.56
   7 -11   1    2.52    0.43
   7 -11   1    3.91    0.50
  -8  11  -1    0.57    0.24
  -8  11  -1    1.21    0.38
   8 -11   1    0.30    0.22
   8 -11   1    0.55    0.23
  -9  11  -1    0.36    0.18
  -9  11  -1    0.24    0.30
   9 -11   1   -0.17    0.26
   9 -11   1   -0.06    0.17
   9  10  -1    0.14    0.16
   9  10  -1   -0.05    0.20
   9  10  -1    0.04    0.22
  -9 -10   1    0.26    0.26
  -9 -10   1    0.26    0.21
  -9 -10   1    0.38    0.27
   8  10  -1    0.05    0.18
   8  10  -1    0.22    0.18
   8  10  -1    0.03    0.19
  -8 -10   1    0.11    0.16
  -8 -10   1    0.15    0.20
  -8 -10   1    0.02    0.20
   7  10  -1   -0.09    0.13
   7  10  -1    0.11    0.15
  -7 -10   1   -0.16    0.15
  -7 -10   1    0.01    0.14
  -7 -10   1    0.07    0.12
   6  10  -1    0.00    0.10
   6  10  -1    0.01    0.10
   6  10  -1    0.00    0.13
  -6 -10   1   -0.11    0.12
  -6 -10   1    0.02    0.11
  -6 -10   1    0.24    0.16
   5  10  -1   -0.03    0.10
   5  10  -1    0.08    0.15
   5  10  -1    0.10    0.11
   5  10  -1    0.08    0.11
  -5 -10   1   -0.01    0.08
  -5 -10   1    0.23    0.15
  -5 -10   1    0.25    0.15
   4  10  -1    0.93    0.24
   4  10  -1    0.31    0.16
   4  10  -1    0.51    0.16
   4  10  -1    0.26    0.13
  -4 -10   1    0.25    0.18
  -4 -10   1    0.35    0.17
  -4 -10   1    0.18    0.12
  -4 -10   1    0.21    0.11
   3  10  -1    0.09    0.12
   3  10  -1   -0.01    0.09
   3  10  -1   -0.02    0.08
   3  10  -1    0.20    0.08
   3  10  -1    0.06    0.10
  -3 -10   1   -0.04    0.13
  -3 -10   1   -0.03    0.08
  -3 -10   1    0.10    0.10
  -3 -10   1   -0.02    0.13
   2  10  -1   13.17    0.84
   2  10  -1   16.52    0.94
   2  10  -1   14.23    0.89
   2  10  -1   14.48    0.81
  -2 -10   1   14.58    0.84
  -2 -10   1   14.32    0.83
  -2 -10   1   14.35    0.89
  -2 -10   1   13.49    0.85
   1  10  -1    1.53    0.27
   1  10  -1    1.08    0.20
   1  10  -1    0.94    0.21
   1  10  -1    1.14    0.21
  -1 -10   1    0.92    0.19
  -1 -10   1    0.97    0.18
  -1 -10   1    1.01    0.24
  -1 -10   1    0.59    0.16
   0  10  -1    0.73    0.19
   0  10  -1    0.81    0.19
   0  10  -1    1.03    0.20
   0  10  -1    1.06    0.15
   0  10  -1    0.84    0.16
   0 -10   1    0.40    0.13
   0 -10   1    0.84    0.20
   0 -10   1    0.69    0.16
   0 -10   1    0.57    0.20
  -1  10  -1    5.77    0.42
  -1  10  -1    6.93    0.48
  -1  10  -1    5.68    0.47
  -1  10  -1    5.76    0.43
  -1  10  -1    6.37    0.50
   1 -10   1    6.10    0.43
   1 -10   1    6.53    0.47
   1 -10   1    4.88    0.51
   1 -10   1    6.75    0.44
  -2  10  -1    2.06    0.33
  -2  10  -1    1.55    0.31
  -2  10  -1    2.28    0.32
  -2  10  -1    1.57    0.23
  -2  10  -1    2.18    0.29
   2 -10   1    2.20    0.30
   2 -10   1    1.38    0.25
   2 -10   1    2.35    0.28
   2 -10   1    1.93    0.26
  -3  10  -1    5.99    0.53
  -3  10  -1    6.94    0.50
  -3  10  -1    5.65    0.42
  -3  10  -1    6.49    0.47
  -3  10  -1    6.41    0.55
   3 -10   1    6.49    0.46
   3 -10   1    5.60    0.45
   3 -10   1    6.32    0.44
   3 -10   1    5.95    0.45
   3 -10   1    5.64    0.48
  -4  10  -1    0.49    0.13
  -4  10  -1    0.31    0.14
  -4  10  -1    0.42    0.21
  -4  10  -1    0.29    0.12
  -4  10  -1    0.49    0.21
   4 -10   1    0.32    0.14
   4 -10   1    0.60    0.18
   4 -10   1    0.19    0.12
   4 -10   1    0.30    0.13
   4 -10   1    0.32    0.14
  -5  10  -1    2.38    0.47
  -5  10  -1    2.53    0.41
  -5  10  -1    2.02    0.30
   5 -10   1    2.98    0.38
   5 -10   1    1.98    0.29
   5 -10   1    2.10    0.35
  -6  10  -1   -0.08    0.18
  -6  10  -1    0.51    0.18
   6 -10   1    0.10    0.13
   6 -10   1    0.20    0.16
  -7  10  -1    0.88    0.33
  -7  10  -1    0.49    0.20
   7 -10   1    0.00    0.12
   7 -10   1    0.32    0.21
  -8  10  -1    0.93    0.28
  -8  10  -1    1.75    0.49
   8 -10   1    0.59    0.22
   8 -10   1    0.76    0.29
  -9  10  -1    0.90    0.32
  -9  10  -1    0.63    0.23
   9 -10   1    0.51    0.29
   9 -10   1    0.19    0.20
   9   9  -1    0.65    0.29
   9   9  -1    0.35    0.26
   9   9  -1    0.29    0.19
  -9  -9   1    0.42    0.25
  -9  -9   1    0.92    0.28
  -9  -9   1    0.55    0.25
   8   9  -1   -0.02    0.13
   8   9  -1    0.02    0.17
   8   9  -1    0.05    0.13
  -8  -9   1    0.09    0.21
  -8  -9   1   -0.10    0.13
  -8  -9   1    0.12    0.13
   7   9  -1    0.13    0.16
   7   9  -1    0.18    0.19
  -7  -9   1    0.22    0.13
  -7  -9   1    0.15    0.14
  -7  -9   1    0.45    0.22
   6   9  -1    0.04    0.11
   6   9  -1   -0.20    0.11
   6   9  -1    0.01    0.11
   6   9  -1   -0.03    0.11
  -6  -9   1   -0.11    0.10
  -6  -9   1    0.15    0.16
  -6  -9   1    0.13    0.13
   5   9  -1    4.55    0.52
   5   9  -1    5.51    0.60
   5   9  -1    5.10    0.43
   5   9  -1    5.57    0.46
  -5  -9   1    5.16    0.57
  -5  -9   1    5.25    0.56
  -5  -9   1    4.89    0.52
   4   9  -1    1.08    0.22
   4   9  -1    0.72    0.19
   4   9  -1    1.00    0.25
   4   9  -1    0.94    0.19
  -4  -9   1    1.23    0.22
  -4  -9   1    0.86    0.23
  -4  -9   1    1.30    0.22
  -4  -9   1    1.54    0.29
   3   9  -1    0.83    0.20
   3   9  -1    0.94    0.14
   3   9  -1    0.47    0.15
   3   9  -1    0.79    0.18
   3   9  -1    0.35    0.15
  -3  -9   1    0.76    0.17
  -3  -9   1    1.18    0.24
  -3  -9   1    0.66    0.16
  -3  -9   1    0.77    0.20
   2   9  -1    3.53    0.39
   2   9  -1    4.65    0.36
   2   9  -1    3.77    0.30
   2   9  -1    3.39    0.39
  -2  -9   1    3.25    0.37
  -2  -9   1    3.26    0.36
  -2  -9   1    3.59    0.31
  -2  -9   1    4.37    0.44
   1   9  -1    1.56    0.23
   1   9  -1    0.84    0.19
   1   9  -1    1.34    0.21
   1   9  -1    0.98    0.20
  -1  -9   1    1.49    0.21
  -1  -9   1    1.21    0.24
  -1  -9   1    1.38    0.20
  -1  -9   1    1.02    0.19
   0   9  -1   -0.10    0.05
   0   9  -1    0.03    0.10
   0   9  -1    0.08    0.06
   0   9  -1    0.02    0.06
   0   9  -1    0.02    0.10
   0  -9   1    0.05    0.08
   0  -9   1    0.07    0.07
   0  -9   1   -0.01    0.12
   0  -9   1   -0.09    0.08
   0  -9   1    0.08    0.07
  -1   9  -1   13.17    0.76
  -1   9  -1   13.49    0.74
  -1   9  -1   13.12    0.79
  -1   9  -1   12.46    0.77
  -1   9  -1   12.77    0.80
   1  -9   1   13.00    0.67
   1  -9   1   14.51    0.77
   1  -9   1   12.93    0.74
   1  -9   1   13.28    0.74
   1  -9   1   11.53    0.76
  -2   9  -1    1.63    0.21
  -2   9  -1    2.17    0.27
  -2   9  -1    1.46    0.27
  -2   9  -1    1.69    0.26
  -2   9  -1    2.11    0.31
   2  -9   1    1.45    0.22
   2  -9   1    1.37    0.16
   2  -9   1    2.13    0.27
   2  -9   1    1.35    0.20
   2  -9   1    1.24    0.23
   2  -9   1    1.51    0.23
  -3   9  -1    0.30    0.16
  -3   9  -1    0.41    0.11
  -3   9  -1    0.66    0.16
  -3   9  -1    0.64    0.22
  -3   9  -1    0.43    0.15
  -3   9  -1    0.55    0.11
   3  -9   1    0.43    0.14
   3  -9   1    0.51    0.10
   3  -9   1    0.67    0.16
   3  -9   1    0.53    0.13
   3  -9   1    0.23    0.10
   3  -9   1    0.43    0.14
  -4   9  -1    0.13    0.16
  -4   9  -1    0.02    0.09
  -4   9  -1    0.08    0.08
  -4   9  -1    0.23    0.10
  -4   9  -1   -0.03    0.13
   4  -9   1    0.22    0.13
   4  -9   1    0.12    0.09
   4  -9   1    0.15    0.11
   4  -9   1    0.06    0.08
   4  -9   1    0.26    0.13
  -5   9  -1    8.86    0.60
  -5   9  -1    9.28    0.70
  -5   9  -1    7.93    0.75
   5  -9   1    9.33    0.63
   5  -9   1    8.38    0.56
   5  -9   1    8.98    0.64
  -6   9  -1    0.16    0.22
  -6   9  -1    0.02    0.14
   6  -9   1   -0.07    0.12
   6  -9   1   -0.05    0.10
  -7   9  -1    0.61    0.22
  -7   9  -1    1.25    0.40
   7  -9   1    0.78    0.24
   7  -9   1    0.67    0.23
  -8   9  -1    0.35    0.28
  -8   9  -1    0.22    0.17
   8  -9   1    0.00    0.14
   8  -9   1    0.28    0.19
  -9   9  -1    0.80    0.30
  -9   9  -1    0.26    0.19
   9  -9   1    0.30    0.20
   9  -9   1    0.70    0.26
  10   8  -1   -0.26    0.25
  10   8  -1    0.01    0.24
  10   8  -1    0.14    0.17
 -10  -8   1    0.24    0.21
 -10  -8   1    0.04    0.29
 -10  -8   1    0.52    0.24
   9   8  -1    0.45    0.25
   9   8  -1    0.47    0.21
   9   8  -1    0.20    0.24
  -9  -8   1    0.74    0.30
  -9  -8   1    0.20    0.24
  -9  -8   1    0.53    0.20
   8   8  -1   -0.02    0.11
   8   8  -1    0.00    0.15
   8   8  -1    0.04    0.17
  -8  -8   1    0.17    0.20
  -8  -8   1    0.04    0.15
  -8  -8   1    0.09    0.13
   7   8  -1    0.13    0.14
   7   8  -1    0.20    0.13
   7   8  -1    0.08    0.15
  -7  -8   1    0.12    0.15
  -7  -8   1    0.30    0.15
  -7  -8   1    0.25    0.18
   6   8  -1    0.02    0.12
   6   8  -1    0.21    0.11
   6   8  -1    0.12    0.14
   6   8  -1    0.16    0.14
  -6  -8   1    0.13    0.17
  -6  -8   1    0.03    0.14
  -6  -8   1    0.18    0.12
   5   8  -1    0.11    0.13
   5   8  -1    0.43    0.15
   5   8  -1    0.28    0.17
   5   8  -1    0.64    0.16
  -5  -8   1    0.14    0.15
  -5  -8   1    0.49    0.21
  -5  -8   1    0.53    0.17
   4   8  -1    6.36    0.48
   4   8  -1    6.52    0.54
   4   8  -1    7.55    0.52
   4   8  -1    6.62    0.47
  -4  -8   1    5.87    0.49
  -4  -8   1    6.94    0.53
  -4  -8   1    6.31    0.46
  -4  -8   1    6.21    0.47
   3   8  -1    0.04    0.08
   3   8  -1    0.03    0.07
   3   8  -1    0.11    0.05
   3   8  -1    0.03    0.07
   3   8  -1    0.06    0.08
  -3  -8   1   -0.06    0.13
  -3  -8   1    0.09    0.08
  -3  -8   1    0.05    0.07
  -3  -8   1    0.04    0.11
   2   8  -1    0.55    0.14
   2   8  -1    0.10    0.09
   2   8  -1    0.38    0.10
   2   8  -1    0.38    0.11
   2   8  -1    0.35    0.11
  -2  -8   1    0.35    0.12
  -2  -8   1    0.42    0.15
  -2  -8   1    0.31    0.15
  -2  -8   1    0.20    0.10
   1   8  -1   29.33    1.40
   1   8  -1   26.19    1.41
   1   8  -1   25.55    1.25
   1   8  -1   27.95    1.43
   1   8  -1   27.79    1.38
  -1  -8   1   25.61    1.38
  -1  -8   1   28.62    1.37
  -1  -8   1   26.88    1.35
  -1  -8   1   26.94    1.40
   0   8  -1    0.31    0.11
   0   8  -1    0.24    0.10
   0  -8   1    0.19    0.10
   0  -8   1    0.42    0.11
   0  -8   1    0.07    0.06
   0  -8   1    0.14    0.09
   0  -8   1    0.17    0.13
  -1   8  -1   11.42    0.66
  -1   8  -1    9.72    0.61
  -1   8  -1   10.89    0.60
  -1   8  -1   10.50    0.64
  -1   8  -1   10.86    0.63
   1  -8   1   10.87    0.61
   1  -8   1    9.56    0.53
   1  -8   1   10.22    0.59
   1  -8   1    8.89    0.61
   1  -8   1    9.74    0.59
  -2   8  -1    2.45    0.26
  -2   8  -1    2.39    0.29
  -2   8  -1    1.89    0.16
  -2   8  -1    2.21    0.30
  -2   8  -1    2.13    0.31
  -2   8  -1    2.67    0.30
   2  -8   1    2.05    0.24
   2  -8   1    2.33    0.28
   2  -8   1    2.14    0.16
   2  -8   1    2.52    0.26
   2  -8   1    1.91    0.25
   2  -8   1    2.23    0.25
  -3   8  -1    0.33    0.10
  -3   8  -1    0.32    0.18
  -3   8  -1    0.58    0.15
  -3   8  -1    0.56    0.12
  -3   8  -1    0.45    0.18
   3  -8   1    0.67    0.15
   3  -8   1    0.48    0.13
   3  -8   1    0.62    0.14
   3  -8   1    0.48    0.12
   3  -8   1    0.66    0.17
  -4   8  -1    0.72    0.21
  -4   8  -1    1.30    0.19
  -4   8  -1    1.01    0.19
  -4   8  -1    0.77    0.18
  -4   8  -1    0.99    0.28
   4  -8   1    1.01    0.17
   4  -8   1    1.32    0.21
   4  -8   1    0.72    0.15
   4  -8   1    0.89    0.20
   4  -8   1    0.73    0.18
  -5   8  -1    9.25    0.79
  -5   8  -1    9.04    0.58
  -5   8  -1    9.28    0.59
  -5   8  -1    8.19    0.65
   5  -8   1    8.57    0.58
   5  -8   1    8.05    0.55
   5  -8   1    8.54    0.55
   5  -8   1    8.87    0.63
   5  -8   1    9.33    0.62
  -6   8  -1    3.83    0.51
  -6   8  -1    4.03    0.63
  -6   8  -1    3.07    0.40
   6  -8   1    3.60    0.37
   6  -8   1    3.76    0.47
   6  -8   1    3.23    0.40
  -7   8  -1    0.02    0.12
  -7   8  -1    0.17    0.22
  -7   8  -1    0.15    0.14
   7  -8   1    0.17    0.17
   7  -8   1    0.17    0.14
  -8   8  -1    0.17    0.15
  -8   8  -1    0.19    0.22
   8  -8   1   -0.17    0.14
   8  -8   1    0.15    0.16
  -9   8  -1    0.72    0.37
  -9   8  -1    0.52    0.21
   9  -8   1    0.47    0.20
   9  -8   1    0.49    0.25
 -10   8  -1    0.51    0.26
  10  -8   1    0.19    0.21
  10  -8   1    0.18    0.28
  10   7  -1    0.05    0.27
  10   7  -1    0.03    0.16
  10   7  -1    0.27    0.25
 -10  -7   1    0.31    0.17
 -10  -7   1   -0.09    0.21
 -10  -7   1    0.11    0.25
   9   7  -1    0.41    0.19
   9   7  -1    0.38    0.22
   9   7  -1    0.29    0.22
  -9  -7   1    0.57    0.25
  -9  -7   1    0.66    0.27
  -9  -7   1    0.31    0.19
   8   7  -1   -0.05    0.13
   8   7  -1    0.13    0.13
   8   7  -1    0.16    0.15
  -8  -7   1    0.21    0.15
  -8  -7   1    0.16    0.17
  -8  -7   1    0.23    0.17
   7   7  -1   -0.06    0.15
   7   7  -1   -0.04    0.10
   7   7  -1    0.01    0.12
   7   7  -1   -0.16    0.10
  -7  -7   1   -0.04    0.10
  -7  -7   1    0.07    0.13
  -7  -7   1    0.17    0.15
   6   7  -1   -0.09    0.09
   6   7  -1    0.25    0.15
   6   7  -1    0.10    0.09
   6   7  -1    0.15    0.12
  -6  -7   1    0.11    0.15
  -6  -7   1    0.16    0.10
  -6  -7   1    0.07    0.13
   5   7  -1    4.56    0.48
   5   7  -1    3.71    0.40
   5   7  -1    3.21    0.45
   5   7  -1    3.95    0.34
  -5  -7   1    3.13    0.40
  -5  -7   1    3.63    0.46
  -5  -7   1    4.14    0.42
   4   7  -1   -0.01    0.06
   4   7  -1   -0.06    0.07
   4   7  -1   -0.02    0.07
   4   7  -1   -0.08    0.07
  -4  -7   1   -0.18    0.10
  -4  -7   1    0.05    0.07
  -4  -7   1    0.09    0.08
  -4  -7   1    0.00    0.10
  -4  -7   1    0.00    0.07
   3   7  -1    0.81    0.19
   3   7  -1    1.09    0.19
   3   7  -1    1.31    0.20
   3   7  -1    1.09    0.20
  -3  -7   1    0.75    0.19
  -3  -7   1    0.83    0.18
  -3  -7   1    1.19    0.10
  -3  -7   1    1.40    0.21
  -3  -7   1    1.26    0.23
   2   7  -1    0.18    0.08
   2   7  -1    0.46    0.12
   2   7  -1    0.34    0.08
   2   7  -1    0.32    0.12
   2   7  -1    0.21    0.08
  -2  -7   1    0.27    0.12
  -2  -7   1    0.23    0.12
  -2  -7   1    0.20    0.09
  -2  -7   1    0.10    0.07
   1   7  -1   51.68    2.52
   1   7  -1   54.36    2.49
   1   7  -1   53.53    2.55
   1   7  -1   54.28    2.51
  -1  -7   1   51.85    2.51
  -1  -7   1   49.10    2.47
  -1  -7   1   52.40    2.49
  -1  -7   1   51.36    2.51
   0   7  -1   12.50    0.69
   0   7  -1   12.25    0.71
   0   7  -1   13.11    0.69
   0   7  -1   12.68    0.71
   0   7  -1   11.51    0.64
   0  -7   1   12.42    0.69
   0  -7   1   12.02    0.67
   0  -7   1   12.17    0.68
   0  -7   1   12.04    0.63
   0  -7   1   12.30    0.69
  -1   7  -1   15.01    0.80
  -1   7  -1   13.39    0.79
  -1   7  -1   14.74    0.79
  -1   7  -1   13.36    0.78
  -1   7  -1   14.68    0.81
  -1   7  -1   13.88    0.76
   1  -7   1   14.44    0.70
   1  -7   1   13.98    0.78
   1  -7   1   13.90    0.76
   1  -7   1   14.64    0.77
   1  -7   1   13.71    0.76
   1  -7   1   14.13    0.79
  -2   7  -1   33.54    1.67
  -2   7  -1   35.16    1.68
  -2   7  -1   32.97    1.66
  -2   7  -1   34.14    1.74
  -2   7  -1   33.27    1.71
  -2   7  -1   32.83    1.59
   2  -7   1   34.28    1.64
   2  -7   1   32.51    1.67
   2  -7   1   33.43    1.67
   2  -7   1   34.62    1.64
   2  -7   1   33.96    1.59
   2  -7   1   32.99    1.65
  -3   7  -1    1.15    0.18
  -3   7  -1    0.84    0.16
  -3   7  -1    1.30    0.20
  -3   7  -1    1.47    0.29
  -3   7  -1    1.32    0.25
  -3   7  -1    0.88    0.14
   3  -7   1    1.06    0.17
   3  -7   1    1.31    0.21
   3  -7   1    1.09    0.16
   3  -7   1    1.20    0.18
   3  -7   1    1.15    0.16
  -4   7  -1    0.83    0.26
  -4   7  -1    0.64    0.14
  -4   7  -1    0.79    0.21
  -4   7  -1    1.36    0.21
   4  -7   1    0.90    0.16
   4  -7   1    0.88    0.17
   4  -7   1    0.80    0.15
   4  -7   1    1.36    0.24
   4  -7   1    1.09    0.19
  -5   7  -1   10.37    0.62
  -5   7  -1    9.75    0.65
  -5   7  -1   10.72    0.85
  -5   7  -1   10.72    0.72
   5  -7   1    9.62    0.60
   5  -7   1    9.86    0.63
   5  -7   1   10.30    0.60
   5  -7   1    9.42    0.66
   5  -7   1   10.19    0.66
  -6   7  -1    0.35    0.15
  -6   7  -1    0.36    0.19
  -6   7  -1    0.25    0.23
   6  -7   1    0.10    0.13
   6  -7   1    0.16    0.10
   6  -7   1    0.11    0.13
   6  -7   1    0.26    0.12
   6  -7   1    0.27    0.13
  -7   7  -1    3.83    0.47
  -7   7  -1    3.40    0.64
  -7   7  -1    3.69    0.50
   7  -7   1    3.57    0.46
   7  -7   1    5.00    0.53
  -8   7  -1    0.65    0.30
  -8   7  -1    0.20    0.14
  -8   7  -1    0.06    0.15
   8  -7   1    0.04    0.11
   8  -7   1    0.25    0.19
  -9   7  -1    0.58    0.27
  -9   7  -1    0.96    0.36
   9  -7   1    0.26    0.23
   9  -7   1    0.29    0.18
 -10   7  -1    0.15    0.28
  10  -7   1    0.16    0.26
  10  -7   1   -0.15    0.13
  10   6  -1    0.80    0.28
  10   6  -1   -0.03    0.21
  10   6  -1    0.36    0.20
 -10  -6   1    0.09    0.28
 -10  -6   1    0.40    0.22
   9   6  -1    0.04    0.18
   9   6  -1    0.00    0.12
   9   6  -1   -0.01    0.16
  -9  -6   1    0.32    0.21
  -9  -6   1    0.02    0.13
  -9  -6   1    0.08    0.14
   8   6  -1    0.15    0.17
   8   6  -1    0.10    0.15
   8   6  -1    0.12    0.11
  -8  -6   1    0.19    0.21
  -8  -6   1   -0.06    0.11
  -8  -6   1    0.04    0.17
   7   6  -1    1.88    0.33
   7   6  -1    2.03    0.36
   7   6  -1    3.19    0.50
   7   6  -1    2.18    0.36
  -7  -6   1    3.25    0.46
  -7  -6   1    2.47    0.37
  -7  -6   1    3.07    0.48
   6   6  -1    1.03    0.22
   6   6  -1    0.74    0.19
   6   6  -1    0.74    0.23
   6   6  -1    0.45    0.14
   6   6  -1    1.17    0.24
  -6  -6   1    0.45    0.20
  -6  -6   1    0.77    0.22
  -6  -6   1    1.26    0.25
  -6  -6   1    1.18    0.23
   5   6  -1    1.37    0.25
   5   6  -1    1.42    0.22
   5   6  -1    2.33    0.30
   5   6  -1    1.27    0.26
  -5  -6   1    1.55    0.26
  -5  -6   1    1.86    0.32
  -5  -6   1    1.35    0.22
  -5  -6   1    1.43    0.25
   4   6  -1    3.83    0.31
   4   6  -1    3.97    0.45
   4   6  -1    3.99    0.39
   4   6  -1    3.52    0.31
  -4  -6   1    3.42    0.37
  -4  -6   1    3.22    0.28
  -4  -6   1    3.61    0.30
  -4  -6   1    4.25    0.45
   3   6  -1   11.38    0.68
   3   6  -1   10.90    0.71
   3   6  -1   11.39    0.67
   3   6  -1   12.20    0.66
  -3  -6   1   11.97    0.66
  -3  -6   1   11.34    0.69
  -3  -6   1   11.38    0.60
  -3  -6   1   12.16    0.68
  -3  -6   1   11.30    0.70
   2   6  -1   47.61    2.18
   2   6  -1   45.59    2.15
   2   6  -1   45.22    2.21
   2   6  -1   46.94    2.11
   2   6  -1   45.20    2.17
  -2  -6   1   43.37    2.16
  -2  -6   1   40.77    2.17
  -2  -6   1   44.29    2.16
  -2  -6   1   44.10    2.15
   1   6  -1   23.70    1.24
   1   6  -1   24.81    1.22
   1   6  -1   24.88    1.19
   1   6  -1   26.20    1.34
   1   6  -1   23.60    1.20
  -1  -6   1   22.85    1.30
  -1  -6   1   21.91    1.20
  -1  -6   1   23.95    1.21
  -1  -6   1   24.04    1.18
  -1  -6   1   23.81    1.19
   0   6  -1    3.42    0.27
   0   6  -1    3.49    0.27
   0   6  -1    3.52    0.27
   0   6  -1    3.25    0.25
   0   6  -1    3.38    0.23
   0  -6   1    3.82    0.27
   0  -6   1    3.46    0.27
   0  -6   1    3.93    0.27
   0  -6   1    3.51    0.25
   0  -6   1    3.15    0.22
   0  -6   1    3.36    0.25
  -1   6  -1   24.88    1.29
  -1   6  -1   24.22    1.28
  -1   6  -1   25.62    1.30
  -1   6  -1   25.48    1.26
  -1   6  -1   26.57    1.31
   1  -6   1   25.09    1.26
   1  -6   1   25.38    1.26
   1  -6   1   26.21    1.26
   1  -6   1   26.38    1.20
   1  -6   1   24.15    1.28
   1  -6   1   26.80    1.29
  -2   6  -1    4.53    0.27
  -2   6  -1    4.41    0.36
  -2   6  -1    4.77    0.32
  -2   6  -1    4.44    0.32
  -2   6  -1    4.05    0.37
   2  -6   1    4.45    0.31
   2  -6   1    4.38    0.29
   2  -6   1    4.47    0.30
   2  -6   1    3.85    0.31
   2  -6   1    4.50    0.33
  -3   6  -1   10.09    0.72
  -3   6  -1   10.36    0.67
  -3   6  -1   10.77    0.62
  -3   6  -1   10.34    0.60
   3  -6   1   10.44    0.60
   3  -6   1   12.12    0.61
   3  -6   1   10.85    0.62
   3  -6   1   11.47    0.65
   3  -6   1   11.21    0.63
  -4   6  -1   12.49    0.77
  -4   6  -1   12.17    0.71
  -4   6  -1   12.69    0.86
  -4   6  -1   12.88    0.69
  -4   6  -1   11.14    0.70
   4  -6   1   10.65    0.71
   4  -6   1   11.52    0.71
   4  -6   1   12.23    0.70
   4  -6   1   12.41    0.67
   4  -6   1   12.42    0.67
  -5   6  -1    0.54    0.15
  -5   6  -1    0.30    0.16
  -5   6  -1    0.48    0.12
  -5   6  -1    0.23    0.21
   5  -6   1    0.43    0.11
   5  -6   1    0.64    0.18
   5  -6   1    0.34    0.11
   5  -6   1    0.46    0.12
   5  -6   1    0.47    0.14
  -6   6  -1    8.70    0.61
  -6   6  -1    6.95    0.58
  -6   6  -1    8.05    0.78
   6  -6   1    8.08    0.58
   6  -6   1    7.36    0.51
   6  -6   1    7.95    0.55
   6  -6   1    7.81    0.59
   6  -6   1    7.90    0.51
  -7   6  -1    0.76    0.31
  -7   6  -1    0.52    0.20
  -7   6  -1    0.70    0.22
   7  -6   1    0.55    0.18
   7  -6   1    0.34    0.14
   7  -6   1    0.35    0.19
  -8   6  -1    0.19    0.14
  -8   6  -1    0.78    0.34
  -8   6  -1    0.12    0.16
   8  -6   1    0.03    0.13
   8  -6   1    0.70    0.22
  -9   6  -1    1.02    0.38
  -9   6  -1    1.46    0.33
   9  -6   1    1.29    0.31
   9  -6   1    1.39    0.36
 -10   6  -1    0.19    0.29
 -10   6  -1    0.12    0.21
  10  -6   1   -0.02    0.21
  10  -6   1    0.10    0.18
  10   5  -1    0.03    0.19
  10   5  -1   -0.01    0.21
  10   5  -1    0.05    0.16
 -10  -5   1    0.06    0.17
 -10  -5   1    0.29    0.27
   9   5  -1    1.00    0.27
   9   5  -1    0.27    0.22
   9   5  -1    0.43    0.22
  -9  -5   1    1.11    0.34
  -9  -5   1    0.79    0.26
  -9  -5   1    0.88    0.28
   8   5  -1    1.21    0.29
   8   5  -1    1.00    0.29
   8   5  -1    0.80    0.26
   8   5  -1    1.06    0.25
  -8  -5   1    1.11    0.28
  -8  -5   1    1.46    0.36
  -8  -5   1    1.02    0.24
   7   5  -1   -0.05    0.10
   7   5  -1    0.12    0.14
   7   5  -1    0.06    0.10
   7   5  -1   -0.06    0.11
  -7  -5   1    0.03    0.12
  -7  -5   1    0.04    0.12
  -7  -5   1    0.10    0.13
  -7  -5   1    0.03    0.13
   6   5  -1    0.18    0.12
   6   5  -1    0.35    0.11
   6   5  -1    0.58    0.19
   6   5  -1    0.46    0.17
   6   5  -1    0.14    0.10
  -6  -5   1    0.25    0.16
  -6  -5   1    0.71    0.17
  -6  -5   1    0.67    0.20
  -6  -5   1    0.20    0.17
   5   5  -1    3.85    0.46
   5   5  -1    4.78    0.38
   5   5  -1    3.87    0.31
   5   5  -1    3.68    0.41
  -5  -5   1    4.74    0.40
  -5  -5   1    4.28    0.35
  -5  -5   1    4.99    0.51
  -5  -5   1    4.07    0.44
   4   5  -1   29.85    1.58
   4   5  -1   34.24    1.59
   4   5  -1   32.01    1.55
   4   5  -1   31.17    1.64
  -4  -5   1   31.45    1.63
  -4  -5   1   30.96    1.56
  -4  -5   1   28.29    1.58
  -4  -5   1   31.12    1.57
   3   5  -1   -0.02    0.04
   3   5  -1   -0.02    0.04
   3   5  -1   -0.01    0.04
   3   5  -1   -0.03    0.04
  -3  -5   1   -0.01    0.07
  -3  -5   1    0.08    0.11
  -3  -5   1    0.11    0.06
  -3  -5   1    0.03    0.05
  -3  -5   1   -0.05    0.05
   2   5  -1    1.29    0.11
   2   5  -1    0.99    0.15
   2   5  -1    1.14    0.17
   2   5  -1    0.92    0.15
   2   5  -1    1.02    0.14
  -2  -5   1    1.65    0.20
  -2  -5   1    1.23    0.18
  -2  -5   1    1.11    0.15
  -2  -5   1    1.39    0.10
  -2  -5   1    0.78    0.13
   1   5  -1   28.87    1.42
   1   5  -1   30.13    1.42
   1   5  -1   29.33    1.39
   1   5  -1   29.61    1.44
  -1  -5   1   29.18    1.40
  -1  -5   1   29.18    1.42
  -1  -5   1   27.90    1.39
  -1  -5   1   25.93    1.43
  -1  -5   1   29.81    1.42
   0   5  -1   13.48    0.70
   0   5  -1   13.14    0.69
   0   5  -1   13.05    0.65
   0   5  -1   12.90    0.69
   0   5  -1   13.70    0.71
   0   5  -1   11.94    0.67
   0  -5   1   13.53    0.67
   0  -5   1   12.54    0.63
   0  -5   1   13.88    0.68
   0  -5   1   11.72    0.67
   0  -5   1   12.57    0.68
   0  -5   1   12.58    0.70
  -1   5  -1    4.83    0.32
  -1   5  -1    4.89    0.34
  -1   5  -1    5.13    0.26
  -1   5  -1    4.41    0.33
  -1   5  -1    4.32    0.31
  -1   5  -1    4.12    0.31
   1  -5   1    4.87    0.30
   1  -5   1    5.21    0.31
   1  -5   1    4.98    0.30
   1  -5   1    5.13    0.26
   1  -5   1    4.70    0.32
   1  -5   1    4.65    0.31
  -2   5  -1    8.80    0.51
  -2   5  -1    9.80    0.56
  -2   5  -1    9.02    0.52
  -2   5  -1    8.85    0.49
  -2   5  -1    8.71    0.58
  -2   5  -1    9.91    0.53
   2  -5   1    8.88    0.52
   2  -5   1   10.01    0.50
   2  -5   1    9.45    0.53
   2  -5   1    8.38    0.50
   2  -5   1    8.70    0.51
  -3   5  -1    2.29    0.21
  -3   5  -1    2.40    0.35
  -3   5  -1    2.51    0.21
  -3   5  -1    2.19    0.20
  -3   5  -1    2.49    0.32
   3  -5   1    2.36    0.19
   3  -5   1    2.74    0.28
   3  -5   1    2.57    0.27
   3  -5   1    2.51    0.22
   3  -5   1    2.28    0.19
  -4   5  -1   17.01    0.89
  -4   5  -1   16.66    0.94
  -4   5  -1   17.27    1.06
  -4   5  -1   16.85    0.91
  -4   5  -1   15.79    0.85
   4  -5   1   17.45    0.86
   4  -5   1   15.28    0.90
   4  -5   1   15.46    0.88
   4  -5   1   15.38    0.90
   4  -5   1   16.82    0.86
  -5   5  -1    6.28    0.41
  -5   5  -1    5.34    0.45
  -5   5  -1    5.98    0.39
  -5   5  -1    6.19    0.49
  -5   5  -1    5.44    0.57
   5  -5   1    6.20    0.43
   5  -5   1    7.51    0.43
   5  -5   1    6.52    0.47
   5  -5   1    6.02    0.47
   5  -5   1    6.21    0.41
  -6   5  -1   13.44    0.81
  -6   5  -1   12.77    0.88
  -6   5  -1   14.95    1.09
  -6   5  -1   14.43    0.89
   6  -5   1   14.88    0.81
   6  -5   1   13.95    0.84
   6  -5   1   14.11    0.89
   6  -5   1   15.80    0.83
   6  -5   1   14.18    0.87
  -7   5  -1    2.84    0.54
  -7   5  -1    3.02    0.40
  -7   5  -1    1.92    0.33
  -7   5  -1    2.40    0.31
   7  -5   1    2.25    0.33
   7  -5   1    2.27    0.30
   7  -5   1    2.37    0.34
   7  -5   1    2.67    0.32
   7  -5   1    2.19    0.37
  -8   5  -1    1.41    0.31
  -8   5  -1    2.15    0.49
  -8   5  -1    1.33    0.31
   8  -5   1    1.28    0.27
   8  -5   1    2.52    0.42
  -9   5  -1    0.40    0.22
  -9   5  -1    0.69    0.31
   9  -5   1    0.04    0.19
   9  -5   1    0.34    0.18
 -10   5  -1    0.33    0.23
 -10   5  -1    0.38    0.36
  10  -5   1    0.04    0.14
  10  -5   1    0.09    0.23
  10   4  -1   -0.03    0.15
  10   4  -1    0.02    0.21
  10   4  -1   -0.02    0.19
 -10  -4   1    0.07    0.24
 -10  -4   1   -0.15    0.17
   9   4  -1    0.54    0.21
   9   4  -1    0.85    0.27
   9   4  -1    0.32    0.21
  -9  -4   1    0.47    0.23
  -9  -4   1    0.47    0.21
   8   4  -1    0.20    0.14
   8   4  -1    0.16    0.15
   8   4  -1    0.04    0.18
   8   4  -1    0.13    0.13
  -8  -4   1    0.20    0.13
  -8  -4   1    0.18    0.18
  -8  -4   1    0.27    0.21
  -8  -4   1    0.22    0.18
   7   4  -1    1.14    0.26
   7   4  -1    1.15    0.25
   7   4  -1    0.98    0.26
   7   4  -1    0.46    0.16
  -7  -4   1    1.21    0.27
  -7  -4   1    1.34    0.31
  -7  -4   1    1.45    0.33
  -7  -4   1    1.29    0.24
   6   4  -1    0.70    0.17
   6   4  -1    0.48    0.16
   6   4  -1    0.28    0.16
   6   4  -1    0.87    0.15
   6   4  -1    0.77    0.20
  -6  -4   1    0.67    0.19
  -6  -4   1    0.56    0.22
  -6  -4   1    0.64    0.16
  -6  -4   1    0.19    0.17
   5   4  -1    0.42    0.13
   5   4  -1    0.48    0.14
   5   4  -1    0.78    0.18
   5   4  -1    0.36    0.10
   5   4  -1    0.80    0.20
  -5  -4   1    0.58    0.19
  -5  -4   1    0.46    0.14
  -5  -4   1    0.66    0.15
  -5  -4   1    0.56    0.19
   4   4  -1    0.19    0.10
   4   4  -1    0.25    0.11
   4   4  -1    0.24    0.09
   4   4  -1    0.32    0.09
  -4  -4   1    0.24    0.14
  -4  -4   1    0.37    0.14
  -4  -4   1    0.40    0.13
  -4  -4   1    0.36    0.10
   3   4  -1    5.05    0.38
   3   4  -1    5.04    0.32
   3   4  -1    4.83    0.34
   3   4  -1    4.52    0.33
  -3  -4   1    5.04    0.34
  -3  -4   1    4.79    0.33
  -3  -4   1    5.15    0.34
  -3  -4   1    5.09    0.36
  -3  -4   1    5.18    0.39
   2   4  -1    0.01    0.04
   2   4  -1    0.04    0.04
   2   4  -1   -0.01    0.04
   2   4  -1   -0.03    0.04
  -2  -4   1   -0.04    0.06
  -2  -4   1    0.00    0.03
  -2  -4   1    0.10    0.08
  -2  -4   1   -0.01    0.04
  -2  -4   1   -0.02    0.02
  -2  -4   1   -0.02    0.03
   1   4  -1  198.84    8.76
   1   4  -1  194.82    8.74
   1   4  -1  192.33    8.70
   1   4  -1  189.06    8.73
  -1  -4   1  194.95    8.72
  -1  -4   1  191.81    8.72
  -1  -4   1  188.76    8.76
  -1  -4   1  174.45    8.73
  -1  -4   1  198.49    8.74
   0   4  -1  108.35    5.00
   0   4  -1  108.20    5.00
   0   4  -1  106.41    5.02
   0   4  -1  110.25    5.01
   0   4  -1  109.06    4.98
   0   4  -1  110.44    5.02
   0  -4   1  111.90    5.00
   0  -4   1  105.62    5.02
   0  -4   1  108.04    4.96
   0  -4   1  110.80    5.00
   0  -4   1  105.82    4.99
   0  -4   1  113.26    4.99
  -1   4  -1   80.66    3.54
  -1   4  -1   81.10    3.60
  -1   4  -1   76.02    3.59
  -1   4  -1   75.30    3.62
  -1   4  -1   72.39    3.60
  -1   4  -1   79.06    3.59
   1  -4   1   80.62    3.58
   1  -4   1   78.77    3.58
   1  -4   1   77.66    3.59
   1  -4   1   74.56    3.53
   1  -4   1   78.78    3.60
   1  -4   1   75.85    3.56
  -2   4  -1    2.04    0.17
  -2   4  -1    2.48    0.19
  -2   4  -1    2.69    0.32
  -2   4  -1    2.23    0.19
  -2   4  -1    2.59    0.22
   2  -4   1    2.47    0.19
   2  -4   1    2.29    0.18
   2  -4   1    2.71    0.20
   2  -4   1    2.80    0.18
   2  -4   1    2.48    0.20
  -3   4  -1   11.94    0.66
  -3   4  -1   11.95    0.64
  -3   4  -1   11.65    0.67
  -3   4  -1   11.59    0.69
  -3   4  -1   11.09    0.76
   3  -4   1   12.09    0.66
   3  -4   1   12.44    0.64
   3  -4   1   12.57    0.68
   3  -4   1   12.91    0.68
   3  -4   1   13.26    0.64
  -4   4  -1    1.07    0.14
  -4   4  -1    0.69    0.17
  -4   4  -1    0.97    0.26
  -4   4  -1    0.78    0.14
  -4   4  -1    1.43    0.17
  -4   4  -1    0.66    0.15
   4  -4   1    0.77    0.15
   4  -4   1    1.22    0.16
   4  -4   1    0.97    0.15
   4  -4   1    0.75    0.13
   4  -4   1    1.33    0.19
  -5   4  -1    0.11    0.08
  -5   4  -1   -0.15    0.16
  -5   4  -1    0.10    0.10
  -5   4  -1   -0.02    0.08
  -5   4  -1    0.03    0.06
   5  -4   1    0.05    0.06
   5  -4   1    0.10    0.08
   5  -4   1    0.07    0.07
   5  -4   1    0.12    0.10
   5  -4   1    0.11    0.08
  -6   4  -1    2.48    0.29
  -6   4  -1    2.23    0.32
  -6   4  -1    2.73    0.38
  -6   4  -1    3.72    0.61
   6  -4   1    2.85    0.38
   6  -4   1    2.87    0.33
   6  -4   1    2.42    0.29
   6  -4   1    3.08    0.33
   6  -4   1    2.63    0.35
  -7   4  -1    1.09    0.21
  -7   4  -1    1.69    0.31
  -7   4  -1    0.90    0.31
  -7   4  -1    1.93    0.29
   7  -4   1    1.14    0.21
   7  -4   1    1.06    0.25
   7  -4   1    1.55    0.25
   7  -4   1    1.67    0.27
   7  -4   1    0.87    0.22
  -8   4  -1    0.64    0.19
  -8   4  -1    0.46    0.19
  -8   4  -1    0.90    0.35
  -8   4  -1    0.68    0.23
   8  -4   1    0.51    0.18
   8  -4   1    0.15    0.13
   8  -4   1    0.43    0.21
  -9   4  -1    0.82    0.33
  -9   4  -1    0.47    0.20
   9  -4   1    0.14    0.21
   9  -4   1    0.50    0.20
 -10   4  -1    0.65    0.33
 -10   4  -1   -0.12    0.13
  10  -4   1   -0.02    0.23
  10  -4   1    0.03    0.14
  11   3  -1   -0.02    0.15
  11   3  -1   -0.02    0.29
 -11  -3   1    0.40    0.25
 -11  -3   1    0.22    0.31
  10   3  -1    0.00    0.16
  10   3  -1    0.11    0.22
  10   3  -1    0.20    0.24
 -10  -3   1    0.51    0.27
 -10  -3   1    0.15    0.24
   9   3  -1    0.79    0.24
   9   3  -1    1.47    0.31
   9   3  -1    1.82    0.45
   9   3  -1    1.89    0.38
  -9  -3   1    2.92    0.51
  -9  -3   1    2.67    0.51
  -9  -3   1    1.39    0.34
   8   3  -1    0.02    0.16
   8   3  -1   -0.05    0.08
   8   3  -1    0.41    0.22
   8   3  -1    0.05    0.14
  -8  -3   1    0.16    0.15
  -8  -3   1    0.28    0.17
  -8  -3   1    0.44    0.21
   7   3  -1    0.10    0.13
   7   3  -1    0.25    0.13
   7   3  -1    0.09    0.11
   7   3  -1    0.09    0.13
  -7  -3   1    0.09    0.15
  -7  -3   1    0.11    0.12
  -7  -3   1   -0.01    0.14
  -7  -3   1    0.02    0.09
   6   3  -1    3.54    0.40
   6   3  -1    4.06    0.47
   6   3  -1    3.21    0.38
   6   3  -1    2.32    0.34
  -6  -3   1    3.28    0.46
  -6  -3   1    3.14    0.36
  -6  -3   1    2.26    0.33
  -6  -3   1    3.26    0.43
   5   3  -1   12.10    0.69
   5   3  -1   13.91    0.84
   5   3  -1   12.64    0.77
   5   3  -1   13.46    0.80
   5   3  -1   13.54    0.79
  -5  -3   1   14.65    0.81
  -5  -3   1   13.08    0.77
  -5  -3   1   13.51    0.85
  -5  -3   1   13.95    0.86
   4   3  -1   27.57    1.45
   4   3  -1   30.17    1.46
   4   3  -1   29.84    1.51
   4   3  -1   28.68    1.39
   4   3  -1   28.67    1.45
  -4  -3   1   29.77    1.51
  -4  -3   1   27.60    1.46
  -4  -3   1   28.51    1.49
  -4  -3   1   28.52    1.44
   3   3  -1    3.36    0.25
   3   3  -1    3.66    0.26
   3   3  -1    3.65    0.29
   3   3  -1    3.31    0.23
  -3  -3   1    3.55    0.28
  -3  -3   1    3.21    0.27
  -3  -3   1    3.48    0.29
  -3  -3   1    3.83    0.26
  -3  -3   1    3.40    0.27
   2   3  -1   24.93    1.30
   2   3  -1   27.77    1.35
   2   3  -1   26.51    1.30
   2   3  -1   28.50    1.32
  -2  -3   1   27.01    1.34
  -2  -3   1   27.02    1.30
  -2  -3   1   26.82    1.31
  -2  -3   1   28.85    1.32
   1   3  -1  367.44   17.73
   1   3  -1  404.94   17.75
   1   3  -1  395.54   17.73
   1   3  -1  379.26   17.69
  -1  -3   1  380.53   17.72
  -1  -3   1  398.47   17.72
  -1  -3   1  395.79   17.73
  -1  -3   1  388.23   17.75
  -1  -3   1  411.64   17.73
   0   3  -1    6.39    0.34
   0   3  -1    5.74    0.34
   0   3  -1    6.01    0.34
   0   3  -1    5.35    0.31
   0   3  -1    5.81    0.33
   0   3  -1    5.83    0.33
   0  -3   1    5.96    0.34
   0  -3   1    5.95    0.33
   0  -3   1    6.05    0.30
   0  -3   1    5.88    0.33
   0  -3   1    5.94    0.33
   0  -3   1    5.78    0.32
   0  -3   1    5.87    0.34
  -1   3  -1   14.76    0.81
  -1   3  -1   15.81    0.74
  -1   3  -1   16.60    0.78
  -1   3  -1   14.28    0.79
  -1   3  -1   14.31    0.77
   1  -3   1   16.71    0.77
   1  -3   1   15.80    0.77
   1  -3   1   17.01    0.76
   1  -3   1   15.88    0.78
   1  -3   1   15.07    0.78
  -2   3  -1   18.25    0.93
  -2   3  -1   18.85    0.93
  -2   3  -1   18.07    1.01
  -2   3  -1   18.39    0.92
  -2   3  -1   18.69    0.96
   2  -3   1   18.47    0.94
   2  -3   1   18.78    0.94
   2  -3   1   20.67    0.91
   2  -3   1   18.67    0.91
  -3   3  -1    6.98    0.45
  -3   3  -1    7.54    0.46
  -3   3  -1    7.61    0.42
  -3   3  -1    7.45    0.44
  -3   3  -1    6.98    0.41
  -3   3  -1    6.54    0.52
   3  -3   1    7.15    0.42
   3  -3   1    7.44    0.44
   3  -3   1    8.36    0.45
   3  -3   1    7.56    0.46
   3  -3   1    7.26    0.41
   3  -3   1    7.92    0.42
  -4   3  -1    0.64    0.12
  -4   3  -1    0.40    0.11
  -4   3  -1    0.82    0.12
  -4   3  -1    0.63    0.15
  -4   3  -1    0.86    0.17
  -4   3  -1    0.97    0.25
   4  -3   1    0.80    0.16
   4  -3   1    0.82    0.12
   4  -3   1    0.80    0.13
   4  -3   1    0.81    0.14
   4  -3   1    1.00    0.14
   4  -3   1    0.78    0.14
  -5   3  -1    4.78    0.34
  -5   3  -1    4.21    0.39
  -5   3  -1    4.24    0.36
  -5   3  -1    5.11    0.63
  -5   3  -1    4.50    0.29
   5  -3   1    4.55    0.36
   5  -3   1    4.49    0.38
   5  -3   1    4.62    0.34
   5  -3   1    5.06    0.34
   5  -3   1    5.12    0.37
  -6   3  -1    3.38    0.42
  -6   3  -1    3.35    0.39
  -6   3  -1    3.92    0.37
  -6   3  -1    3.25    0.54
   6  -3   1    4.09    0.38
   6  -3   1    3.89    0.37
   6  -3   1    2.62    0.36
   6  -3   1    3.35    0.37
   6  -3   1    3.36    0.40
  -7   3  -1    2.87    0.34
  -7   3  -1    2.66    0.50
  -7   3  -1    2.94    0.43
  -7   3  -1    2.40    0.33
   7  -3   1    2.47    0.39
   7  -3   1    2.80    0.36
   7  -3   1    2.76    0.34
   7  -3   1    2.58    0.32
   7  -3   1    2.27    0.35
  -8   3  -1    0.02    0.13
  -8   3  -1    0.03    0.14
  -8   3  -1    0.48    0.28
   8  -3   1    0.10    0.16
   8  -3   1    0.10    0.16
   8  -3   1    0.04    0.15
   8  -3   1    0.18    0.15
   8  -3   1    0.10    0.11
  -9   3  -1    1.67    0.45
  -9   3  -1    1.86    0.39
   9  -3   1    1.43    0.37
   9  -3   1    1.21    0.29
 -10   3  -1    0.67    0.34
 -10   3  -1    0.52    0.22
  10  -3   1   -0.10    0.15
  10  -3   1    0.01    0.24
 -11   3  -1    1.19    0.45
 -11   3  -1    0.31    0.26
  11  -3   1    0.00    0.36
  11  -3   1   -0.05    0.18
  11   2  -1   -0.14    0.13
  11   2  -1    0.09    0.26
 -11  -2   1    0.21    0.21
 -11  -2   1   -0.11    0.28
  10   2  -1    3.28    0.50
  10   2  -1    2.93    0.47
  10   2  -1    3.60    0.58
 -10  -2   1    3.84    0.55
 -10  -2   1    4.95    0.74
 -10  -2   1    5.81    0.83
   9   2  -1    0.15    0.20
   9   2  -1   -0.04    0.12
   9   2  -1   -0.01    0.18
   9   2  -1    0.29    0.19
  -9  -2   1    0.27    0.22
  -9  -2   1    0.10    0.15
  -9  -2   1    0.14    0.16
   8   2  -1    0.75    0.21
   8   2  -1    0.51    0.22
   8   2  -1    1.09    0.24
   8   2  -1    0.41    0.21
  -8  -2   1    1.03    0.26
  -8  -2   1    1.02    0.34
  -8  -2   1    0.93    0.27
   7   2  -1    1.00    0.26
   7   2  -1    1.09    0.23
   7   2  -1    1.68    0.29
   7   2  -1    1.16    0.24
  -7  -2   1    1.56    0.28
  -7  -2   1    1.52    0.36
  -7  -2   1    1.35    0.32
   6   2  -1    4.39    0.44
   6   2  -1    5.15    0.40
   6   2  -1    4.38    0.48
   6   2  -1    4.08    0.48
  -6  -2   1    4.58    0.47
  -6  -2   1    5.24    0.49
  -6  -2   1    4.17    0.54
  -6  -2   1    5.22    0.56
   5   2  -1    0.69    0.18
   5   2  -1    0.50    0.14
   5   2  -1    0.61    0.16
   5   2  -1    0.57    0.14
  -5  -2   1    0.31    0.12
  -5  -2   1    0.59    0.19
  -5  -2   1    0.94    0.23
  -5  -2   1    0.94    0.17
   4   2  -1   69.73    3.35
   4   2  -1   71.08    3.35
   4   2  -1   71.04    3.40
   4   2  -1   70.86    3.37
  -4  -2   1   72.39    3.42
  -4  -2   1   68.22    3.34
  -4  -2   1   72.05    3.37
  -4  -2   1   72.39    3.42
   3   2  -1    0.53    0.08
   3   2  -1    0.76    0.12
   3   2  -1    0.63    0.12
   3   2  -1    0.59    0.12
  -3  -2   1    0.57    0.14
  -3  -2   1    0.49    0.10
  -3  -2   1    0.63    0.13
  -3  -2   1    0.50    0.14
   2   2  -1    4.23    0.29
   2   2  -1    4.48    0.27
   2   2  -1    4.34    0.25
   2   2  -1    4.64    0.27
  -2  -2   1    4.12    0.30
  -2  -2   1    4.21    0.28
  -2  -2   1    4.26    0.29
  -2  -2   1    4.04    0.28
  -2  -2   1    4.73    0.28
  -2  -2   1    4.72    0.27
   1   2  -1   21.16    1.03
   1   2  -1   21.43    1.01
   1   2  -1   21.42    1.01
   1   2  -1   20.10    1.00
  -1  -2   1   20.68    1.02
  -1  -2   1   22.30    1.01
  -1  -2   1   20.63    0.98
  -1  -2   1   22.17    1.01
  -1  -2   1   20.70    1.01
   0   2  -1   -0.47    0.02
   0   2  -1   -0.38    0.04
   0   2  -1   -0.53    0.03
   0   2  -1   -0.41    0.04
   0   2  -1   -0.45    0.04
   0   2  -1   -0.41    0.04
   0   2  -1   -0.41    0.04
   0  -2   1   -0.39    0.04
   0  -2   1   -0.45    0.03
   0  -2   1   -0.42    0.02
   0  -2   1   -0.39    0.05
   0  -2   1   -0.42    0.04
   0  -2   1   -0.41    0.04
   0  -2   1   -0.49    0.03
  -1   2  -1    4.02    0.30
  -1   2  -1    4.90    0.28
  -1   2  -1    4.65    0.26
  -1   2  -1    4.68    0.27
  -1   2  -1    4.65    0.29
   1  -2   1    4.70    0.27
   1  -2   1    5.65    0.25
   1  -2   1    4.79    0.28
   1  -2   1    4.67    0.27
   1  -2   1    4.71    0.27
   1  -2   1    5.30    0.27
  -2   2  -1   10.85    0.62
  -2   2  -1   13.46    0.60
  -2   2  -1   10.58    0.67
  -2   2  -1   12.33    0.62
  -2   2  -1   10.72    0.59
  -2   2  -1   11.55    0.62
   2  -2   1   12.37    0.60
   2  -2   1   12.13    0.61
   2  -2   1   13.10    0.63
   2  -2   1   11.58    0.60
   2  -2   1   12.04    0.62
   2  -2   1   12.61    0.60
  -3   2  -1   51.01    2.33
  -3   2  -1   44.28    2.39
  -3   2  -1   47.42    2.27
  -3   2  -1   48.85    2.34
  -3   2  -1   49.92    2.28
  -3   2  -1   46.47    2.31
   3  -2   1   49.98    2.31
   3  -2   1   52.29    2.34
   3  -2   1   49.37    2.29
   3  -2   1   47.28    2.27
   3  -2   1   50.37    2.32
   3  -2   1   47.76    2.29
  -4   2  -1   61.40    2.86
  -4   2  -1   60.09    2.90
  -4   2  -1   57.99    2.87
  -4   2  -1   62.92    2.94
  -4   2  -1   58.69    3.01
  -4   2  -1   60.11    2.82
   4  -2   1   59.67    2.88
   4  -2   1   62.33    2.92
   4  -2   1   63.70    2.87
   4  -2   1   62.18    2.90
   4  -2   1   59.32    2.82
  -5   2  -1    1.82    0.25
  -5   2  -1    2.45    0.27
  -5   2  -1    2.62    0.34
  -5   2  -1    3.69    0.52
   5  -2   1    3.42    0.37
   5  -2   1    2.08    0.25
   5  -2   1    2.89    0.33
   5  -2   1    2.24    0.29
  -6   2  -1   65.51    3.27
  -6   2  -1   72.65    3.55
  -6   2  -1   67.38    3.29
  -6   2  -1   64.59    3.38
   6  -2   1   66.84    3.31
   6  -2   1   69.30    3.38
   6  -2   1   72.62    3.30
   6  -2   1   70.97    3.35
  -7   2  -1    0.11    0.09
  -7   2  -1    0.10    0.20
  -7   2  -1   -0.02    0.09
  -7   2  -1   -0.05    0.11
   7  -2   1    0.02    0.11
   7  -2   1   -0.02    0.08
   7  -2   1    0.00    0.10
   7  -2   1   -0.05    0.12
  -8   2  -1    0.72    0.27
  -8   2  -1    0.80    0.33
  -8   2  -1    0.75    0.21
   8  -2   1    0.42    0.17
   8  -2   1    0.34    0.15
   8  -2   1    0.28    0.18
   8  -2   1    0.27    0.22
   8  -2   1    0.69    0.21
  -9   2  -1    0.07    0.20
  -9   2  -1    0.25    0.27
  -9   2  -1    0.14    0.24
   9  -2   1    0.18    0.17
   9  -2   1   -0.01    0.11
 -10   2  -1    0.69    0.29
 -10   2  -1    1.37    0.44
  10  -2   1    0.62    0.23
  10  -2   1    0.23    0.25
 -11   2  -1    0.59    0.37
 -11   2  -1    0.20    0.24
  11  -2   1   -0.01    0.22
  11  -2   1    0.18    0.28
  11   1  -1    0.12    0.24
  11   1  -1   -0.03    0.14
 -11  -1   1    0.41    0.27
 -11  -1   1    0.10    0.45
 -11  -1   1    0.43    0.29
  10   1  -1    0.04    0.22
  10   1  -1   -0.08    0.14
 -10  -1   1    0.17    0.26
 -10  -1   1    0.03    0.18
 -10  -1   1    0.12    0.23
   9   1  -1   -0.03    0.12
   9   1  -1    0.19    0.18
   9   1  -1    0.02    0.18
   9   1  -1   -0.06    0.14
  -9  -1   1    0.00    0.14
  -9  -1   1    0.14    0.18
  -9  -1   1    0.14    0.23
   8   1  -1    3.55    0.48
   8   1  -1    3.86    0.46
   8   1  -1    3.50    0.48
   8   1  -1    3.88    0.47
  -8  -1   1    4.76    0.54
  -8  -1   1    4.63    0.61
  -8  -1   1    4.57    0.67
   7   1  -1    0.04    0.11
   7   1  -1    0.41    0.16
   7   1  -1    0.00    0.12
   7   1  -1    0.22    0.12
  -7  -1   1    0.12    0.14
  -7  -1   1    0.17    0.15
  -7  -1   1    0.28    0.20
   6   1  -1   13.27    0.83
   6   1  -1   11.66    0.77
   6   1  -1   12.49    0.83
   6   1  -1   12.71    0.78
  -6  -1   1   14.00    0.92
  -6  -1   1   13.37    0.81
  -6  -1   1   13.55    0.89
   5   1  -1    6.75    0.48
   5   1  -1    5.81    0.47
   5   1  -1    7.08    0.46
   5   1  -1    6.11    0.44
  -5  -1   1    6.56    0.46
  -5  -1   1    6.85    0.46
  -5  -1   1    6.67    0.54
  -5  -1   1    6.33    0.52
   4   1  -1   34.21    1.76
   4   1  -1   36.47    1.81
   4   1  -1   36.50    1.79
   4   1  -1   36.24    1.77
  -4  -1   1   37.21    1.86
  -4  -1   1   34.09    1.76
  -4  -1   1   35.85    1.78
  -4  -1   1   36.59    1.78
  -4  -1   1   38.04    1.84
   3   1  -1    0.36    0.10
   3   1  -1    0.38    0.09
   3   1  -1    0.48    0.10
   3   1  -1    0.31    0.08
  -3  -1   1    0.49    0.09
  -3  -1   1    0.35    0.10
  -3  -1   1    0.44    0.09
  -3  -1   1    0.23    0.12
  -3  -1   1    0.39    0.11
   2   1  -1  139.15    6.38
   2   1  -1  142.49    6.37
   2   1  -1  142.60    6.38
   2   1  -1  143.54    6.39
   2   1  -1  137.24    6.34
  -2  -1   1  141.29    6.38
  -2  -1   1  138.76    6.41
  -2  -1   1  133.74    6.38
  -2  -1   1  139.66    6.39
  -2  -1   1  138.55    6.41
   1   1  -1   69.41    3.20
   1   1  -1   68.42    3.21
   1   1  -1   70.07    3.22
   1   1  -1   74.22    3.21
  -1  -1   1   68.88    3.22
  -1  -1   1   73.89    3.21
  -1  -1   1   66.65    3.22
  -1  -1   1   66.29    3.22
  -1  -1   1   71.04    3.22
  -1  -1   1   74.21    3.22
   0   1  -1    3.42    0.18
   0   1  -1    3.01    0.18
   0   1  -1    3.29    0.17
   0   1  -1    3.40    0.18
   0  -1   1    3.28    0.18
   0  -1   1    3.21    0.18
   0  -1   1    3.28    0.17
   0  -1   1    2.90    0.17
   0  -1   1    3.36    0.17
   0  -1   1    3.54    0.17
  -1   1  -1   50.41    2.63
  -1   1  -1   55.37    2.61
  -1   1  -1   53.40    2.60
  -1   1  -1   59.24    2.61
  -1   1  -1   58.70    2.58
   1  -1   1   55.79    2.61
   1  -1   1   61.73    2.61
   1  -1   1   54.86    2.60
   1  -1   1   57.57    2.58
   1  -1   1   58.90    2.60
   1  -1   1   57.98    2.60
  -2   1  -1   29.85    1.40
  -2   1  -1   29.04    1.40
  -2   1  -1   27.21    1.38
  -2   1  -1   27.96    1.45
  -2   1  -1   29.15    1.37
   2  -1   1   28.32    1.36
   2  -1   1   30.87    1.41
   2  -1   1   30.28    1.40
   2  -1   1   30.29    1.38
   2  -1   1   28.78    1.38
  -3   1  -1   13.19    0.69
  -3   1  -1   12.08    0.75
  -3   1  -1   12.00    0.65
  -3   1  -1   12.98    0.66
  -3   1  -1   13.17    0.70
   3  -1   1   12.94    0.67
   3  -1   1   12.49    0.66
   3  -1   1   13.39    0.69
   3  -1   1   12.48    0.69
   3  -1   1   11.46    0.62
  -4   1  -1   43.87    2.09
  -4   1  -1   40.70    2.07
  -4   1  -1   43.82    2.13
  -4   1  -1   41.87    2.14
  -4   1  -1   45.34    2.23
   4  -1   1   43.84    2.10
   4  -1   1   45.06    2.10
   4  -1   1   46.39    2.15
   4  -1   1   40.29    2.03
   4  -1   1   45.36    2.14
  -5   1  -1    0.24    0.14
  -5   1  -1    0.16    0.09
  -5   1  -1    0.20    0.20
  -5   1  -1    0.08    0.08
   5  -1   1    0.02    0.09
   5  -1   1    0.21    0.08
   5  -1   1    0.22    0.09
   5  -1   1    0.12    0.08
  -6   1  -1    6.97    0.48
  -6   1  -1    8.78    0.62
  -6   1  -1    9.50    0.75
  -6   1  -1    6.55    0.50
   6  -1   1    7.73    0.58
   6  -1   1    7.63    0.53
   6  -1   1    6.63    0.51
   6  -1   1    8.32    0.58
  -7   1  -1   11.54    0.81
  -7   1  -1   11.32    0.92
  -7   1  -1   11.10    0.72
  -7   1  -1   10.79    0.79
   7  -1   1   11.65    0.77
   7  -1   1   11.72    0.80
   7  -1   1   11.14    0.72
   7  -1   1    9.58    0.70
  -8   1  -1   -0.05    0.11
  -8   1  -1    0.17    0.21
  -8   1  -1    0.05    0.13
   8  -1   1    0.07    0.12
   8  -1   1   -0.03    0.09
   8  -1   1   -0.11    0.11
   8  -1   1   -0.02    0.15
  -9   1  -1    3.13    0.62
  -9   1  -1    2.02    0.41
  -9   1  -1    1.53    0.34
   9  -1   1    0.97    0.25
   9  -1   1    0.85    0.25
   9  -1   1    1.14    0.32
 -10   1  -1    0.80    0.29
 -10   1  -1    1.42    0.43
  10  -1   1    1.15    0.37
  10  -1   1    0.38    0.20
 -11   1  -1    0.47    0.32
 -11   1  -1    0.36    0.27
  11  -1   1    0.08    0.25
  11   0  -1    0.72    0.37
  11   0  -1    0.88    0.28
 -11   0   1    1.94    0.53
 -11   0   1    1.36    0.40
  10   0  -1   -0.08    0.12
  10   0  -1   -0.23    0.20
 -10   0   1    0.02    0.25
 -10   0   1    0.20    0.25
 -10   0   1    0.36    0.20
   9   0  -1    2.15    0.43
   9   0  -1    1.83    0.33
   9   0  -1    2.30    0.38
  -9   0   1    2.92    0.44
  -9   0   1    2.34    0.48
  -9   0   1    3.32    0.61
   8   0  -1    0.02    0.09
   8   0  -1    0.04    0.12
   8   0  -1   -0.15    0.11
   8   0  -1    0.17    0.16
  -8   0   1    0.03    0.11
  -8   0   1    0.26    0.22
  -8   0   1    0.28    0.18
   7   0  -1    3.80    0.50
   7   0  -1    4.35    0.49
   7   0  -1    5.40    0.51
   7   0  -1    3.44    0.43
  -7   0   1    4.77    0.58
  -7   0   1    4.89    0.50
  -7   0   1    5.47    0.72
   6   0  -1    0.05    0.10
   6   0  -1   -0.07    0.07
   6   0  -1   -0.04    0.08
   6   0  -1   -0.05    0.08
  -6   0   1    0.01    0.05
  -6   0   1    0.01    0.10
  -6   0   1   -0.07    0.15
  -6   0   1   -0.01    0.07
   5   0  -1    0.03    0.07
   5   0  -1    0.04    0.07
   5   0  -1    0.01    0.06
   5   0  -1   -0.02    0.07
  -5   0   1    0.06    0.08
  -5   0   1   -0.09    0.08
  -5   0   1   -0.18    0.08
  -5   0   1    0.01    0.04
   4   0  -1    0.02    0.05
   4   0  -1    0.11    0.07
   4   0  -1    0.07    0.06
   4   0  -1    0.08    0.08
  -4   0   1    0.02    0.04
  -4   0   1   -0.03    0.09
  -4   0   1   -0.02    0.04
  -4   0   1    0.06    0.06
  -4   0   1   -0.01    0.08
   3   0  -1  104.81    4.81
   3   0  -1  107.20    4.81
   3   0  -1   99.59    4.79
   3   0  -1  108.62    4.78
  -3   0   1  105.79    4.87
  -3   0   1  103.21    4.79
  -3   0   1   97.16    4.74
  -3   0   1  110.76    4.85
  -3   0   1   99.39    4.79
  -3   0   1  102.25    4.79
   2   0  -1   -0.04    0.03
   2   0  -1    0.05    0.04
   2   0  -1    0.02    0.04
   2   0  -1   -0.01    0.03
  -2   0   1   -0.01    0.03
  -2   0   1    0.40    0.06
  -2   0   1   -0.01    0.03
  -2   0   1   -0.17    0.04
  -2   0   1   -0.14    0.06
  -2   0   1   -0.01    0.03
   1   0  -1   34.09    1.56
   1   0  -1   34.04    1.57
   1   0  -1   34.43    1.56
   1   0  -1   32.93    1.57
  -1   0   1   36.36    1.59
  -1   0   1   34.53    1.58
  -1   0   1   32.39    1.58
  -1   0   1   32.71    1.57
  -1   0   1   34.76    1.56
  -1   0   1   33.18    1.55
   0   0  -1   -0.27    0.01
   0   0  -1   -0.26    0.01
   0   0  -1   -0.26    0.01
   0   0  -1   -0.26    0.00
   0   0  -1   -0.27    0.00
   0   0   1   -0.27    0.00
   0   0   1   -0.26    0.00
   0   0   1   -0.27    0.00
   0   0   1   -0.27    0.00
   0   0   1   -0.26    0.01
   0   0   1   -0.26    0.01
   0   0   1   -0.26    0.01
   0   0   1   -0.27    0.00
  -1   0  -1    2.12    0.12
  -1   0  -1    2.32    0.14
  -1   0  -1    2.32    0.15
  -1   0  -1    2.12    0.13
  -1   0  -1    2.22    0.16
   1   0   1    2.04    0.14
   1   0   1    2.30    0.14
   1   0   1    1.90    0.12
   1   0   1    2.07    0.12
   1   0   1    2.00    0.13
   1   0   1    2.24    0.13
  -2   0  -1   -0.01    0.05
  -2   0  -1    0.01    0.04
  -2   0  -1   -0.04    0.03
  -2   0  -1   -0.14    0.07
  -2   0  -1   -0.04    0.13
   2   0   1    0.03    0.05
   2   0   1   -0.01    0.04
   2   0   1   -0.06    0.03
   2   0   1   -0.02    0.02
   2   0   1   -0.01    0.02
  -3   0  -1  542.85   24.18
  -3   0  -1  539.84   24.13
  -3   0  -1  513.70   24.06
  -3   0  -1  547.85   24.13
  -3   0  -1  527.18   24.08
   3   0   1  542.41   24.13
   3   0   1  523.77   24.08
   3   0   1  546.12   24.10
   3   0   1  488.36   24.04
   3   0   1  545.45   24.12
  -4   0  -1    0.01    0.11
  -4   0  -1    0.06    0.08
  -4   0  -1    0.00    0.05
  -4   0  -1    0.00    0.05
  -4   0  -1   -0.04    0.04
   4   0   1   -0.01    0.05
   4   0   1    0.03    0.06
   4   0   1   -0.01    0.04
   4   0   1   -0.06    0.03
   4   0   1    0.00    0.06
  -5   0  -1   35.90    1.79
  -5   0  -1   36.74    1.84
  -5   0  -1   35.80    1.91
  -5   0  -1   40.10    2.01
   5   0   1   35.29    1.84
   5   0   1   37.40    1.90
   5   0   1   38.48    1.91
   5   0   1   38.11    1.86
  -6   0  -1    0.03    0.14
  -6   0  -1   -0.09    0.06
  -6   0  -1    0.02    0.09
  -6   0  -1   -0.15    0.17
   6   0   1   -0.05    0.09
   6   0   1    0.06    0.11
   6   0   1   -0.07    0.07
   6   0   1    0.08    0.09
  -7   0  -1    8.43    0.68
  -7   0  -1    8.77    0.77
  -7   0  -1    7.78    0.58
   7   0   1    8.12    0.59
   7   0   1    8.38    0.65
   7   0   1    8.17    0.63
   7   0   1    7.57    0.57
  -8   0  -1   -0.01    0.19
  -8   0  -1   -0.05    0.11
  -8   0  -1   -0.18    0.11
   8   0   1    0.22    0.16
   8   0   1   -0.05    0.11
   8   0   1    0.01    0.11
   8   0   1   -0.02    0.09
  -9   0  -1    0.55    0.24
  -9   0  -1    1.04    0.31
  -9   0  -1    1.32    0.41
   9   0   1    0.67    0.25
   9   0   1    0.64    0.27
   9   0   1    1.02    0.26
   9   0   1    0.74    0.25
 -10   0  -1    0.22    0.19
 -10   0  -1    0.65    0.31
  10   0   1    0.00    0.22
  10   0   1   -0.06    0.13
 -11   0  -1    1.75    0.48
 -11   0  -1    1.61    0.48
  11   0   1    1.05    0.39
  11  -1  -1    0.11    0.17
  11  -1  -1   -0.39    0.24
 -11   1   1    0.15    0.26
 -11   1   1    0.34    0.29
  10  -1  -1    0.03    0.14
  10  -1  -1   -0.10    0.21
  10  -1  -1    0.06    0.19
 -10   1   1    0.04    0.23
 -10   1   1    0.02    0.15
 -10   1   1    0.16    0.26
   9  -1  -1    0.16    0.19
   9  -1  -1    0.11    0.12
  -9   1   1   -0.03    0.17
  -9   1   1    0.17    0.18
  -9   1   1    0.56    0.29
   8  -1  -1    3.48    0.42
   8  -1  -1    5.40    0.56
   8  -1  -1    4.60    0.58
   8  -1  -1    3.34    0.46
  -8   1   1    5.34    0.76
  -8   1   1    4.77    0.63
  -8   1   1    4.53    0.50
   7  -1  -1    0.29    0.15
   7  -1  -1    0.08    0.15
   7  -1  -1    0.14    0.11
   7  -1  -1    0.23    0.12
  -7   1   1    0.20    0.13
  -7   1   1    0.21    0.18
  -7   1   1    0.28    0.18
   6  -1  -1   14.47    0.84
   6  -1  -1   15.35    0.80
   6  -1  -1   14.25    0.87
   6  -1  -1   12.90    0.81
  -6   1   1   12.21    0.79
  -6   1   1   13.37    0.89
  -6   1   1   13.63    0.97
  -6   1   1   12.54    0.74
   5  -1  -1    7.04    0.50
   5  -1  -1    6.83    0.47
   5  -1  -1    7.49    0.49
   5  -1  -1    7.21    0.45
  -5   1   1    6.34    0.41
  -5   1   1    6.23    0.45
  -5   1   1    6.84    0.52
  -5   1   1    6.82    0.57
   4  -1  -1   38.35    1.80
   4  -1  -1   37.47    1.83
   4  -1  -1   39.33    1.84
   4  -1  -1   36.53    1.85
  -4   1   1   33.91    1.78
  -4   1   1   38.46    1.94
  -4   1   1   38.89    1.89
  -4   1   1   36.67    1.83
   3  -1  -1    0.48    0.11
   3  -1  -1    0.49    0.10
   3  -1  -1    0.38    0.08
   3  -1  -1    0.56    0.10
  -3   1   1    0.51    0.10
  -3   1   1    0.49    0.10
  -3   1   1    0.44    0.09
  -3   1   1    0.47    0.12
  -3   1   1    0.59    0.17
   2  -1  -1  146.00    6.78
   2  -1  -1  153.82    6.75
   2  -1  -1  146.05    6.78
   2  -1  -1  151.86    6.77
  -2   1   1  157.34    6.81
  -2   1   1  138.49    6.76
  -2   1   1  145.80    6.83
  -2   1   1  152.58    6.78
  -2   1   1  144.95    6.76
   1  -1  -1   68.15    3.41
   1  -1  -1   72.50    3.39
   1  -1  -1   71.31    3.39
   1  -1  -1   82.61    3.42
   1  -1  -1   72.19    3.42
  -1   1   1   81.32    3.42
  -1   1   1   73.07    3.39
  -1   1   1   73.24    3.45
  -1   1   1   70.95    3.41
  -1   1   1   83.04    3.43
   0  -1  -1    3.65    0.18
   0  -1  -1    3.24    0.17
   0  -1  -1    3.07    0.17
   0  -1  -1    3.29    0.17
   0   1   1    3.44    0.18
   0   1   1    3.70    0.18
   0   1   1    3.44    0.18
   0   1   1    3.38    0.18
   0   1   1    3.42    0.17
   0   1   1    2.82    0.18
  -1  -1  -1   55.75    2.52
  -1  -1  -1   55.86    2.51
  -1  -1  -1   52.55    2.49
   1   1   1   55.00    2.48
   1   1   1   54.41    2.53
   1   1   1   55.84    2.51
   1   1   1   55.18    2.50
   1   1   1   51.32    2.50
  -2  -1  -1   26.71    1.37
  -2  -1  -1   28.71    1.39
  -2  -1  -1   29.50    1.38
  -2  -1  -1   30.62    1.34
  -2  -1  -1   27.95    1.33
  -2  -1  -1   29.18    1.31
   2   1   1   27.95    1.33
   2   1   1   27.08    1.37
   2   1   1   27.08    1.31
   2   1   1   27.63    1.35
   2   1   1   27.05    1.32
   2   1   1   28.03    1.35
  -3  -1  -1   11.65    0.59
  -3  -1  -1   13.08    0.72
  -3  -1  -1   12.40    0.69
  -3  -1  -1   12.75    0.64
  -3  -1  -1   12.06    0.63
   3   1   1   12.48    0.63
   3   1   1   10.45    0.64
   3   1   1   12.10    0.66
   3   1   1   11.22    0.68
   3   1   1   11.63    0.60
  -4  -1  -1   43.67    2.15
  -4  -1  -1   41.25    2.04
  -4  -1  -1   45.40    2.12
  -4  -1  -1   45.72    2.06
  -4  -1  -1   40.85    1.98
   4   1   1   42.33    2.08
   4   1   1   43.51    2.12
   4   1   1   39.75    1.98
   4   1   1   41.23    2.04
   4   1   1   41.85    2.07
  -5  -1  -1    0.29    0.10
  -5  -1  -1    0.21    0.14
  -5  -1  -1    0.09    0.17
  -5  -1  -1    0.27    0.09
   5   1   1    0.33    0.11
   5   1   1    0.13    0.10
   5   1   1    0.25    0.11
   5   1   1    0.19    0.06
   5   1   1    0.04    0.07
  -6  -1  -1    7.39    0.66
  -6  -1  -1    7.69    0.52
  -6  -1  -1    7.43    0.60
   6   1   1    6.60    0.52
   6   1   1    6.79    0.57
   6   1   1    7.63    0.52
   6   1   1    8.43    0.59
  -7  -1  -1   11.88    0.86
  -7  -1  -1   13.14    0.78
  -7  -1  -1   11.58    0.91
   7   1   1   11.89    0.76
   7   1   1   11.25    0.82
   7   1   1   11.93    0.82
   7   1   1   10.49    0.76
  -8  -1  -1    0.00    0.13
  -8  -1  -1   -0.08    0.11
  -8  -1  -1    0.20    0.20
   8   1   1   -0.06    0.08
   8   1   1    0.14    0.16
   8   1   1    0.04    0.11
   8   1   1    0.04    0.11
  -9  -1  -1    1.53    0.34
  -9  -1  -1    1.77    0.39
  -9  -1  -1    1.24    0.42
   9   1   1    1.09    0.32
   9   1   1    1.10    0.32
   9   1   1    1.37    0.28
   9   1   1    1.16    0.29
 -10  -1  -1    1.04    0.32
 -10  -1  -1    1.18    0.35
 -10  -1  -1    1.97    0.50
  10   1   1    1.13    0.34
  10   1   1    0.95    0.27
  10   1   1    0.71    0.29
 -11  -1  -1    1.03    0.38
 -11  -1  -1    0.29    0.25
  11   1   1   -0.14    0.24
  11  -2  -1    0.35    0.30
  11  -2  -1   -0.10    0.14
 -11   2   1    0.86    0.37
 -11   2   1    0.21    0.25
  10  -2  -1    4.40    0.58
  10  -2  -1    4.13    0.62
 -10   2   1    5.66    0.80
 -10   2   1    4.61    0.77
 -10   2   1    4.36    0.66
   9  -2  -1   -0.38    0.15
   9  -2  -1    0.07    0.14
   9  -2  -1   -0.09    0.09
  -9   2   1   -0.14    0.14
  -9   2   1    0.09    0.22
  -9   2   1    0.07    0.16
   8  -2  -1    0.90    0.27
   8  -2  -1    1.25    0.26
   8  -2  -1    0.90    0.22
   8  -2  -1    1.19    0.25
  -8   2   1    1.06    0.25
  -8   2   1    1.26    0.40
  -8   2   1    1.59    0.35
   7  -2  -1    1.42    0.26
   7  -2  -1    1.41    0.24
   7  -2  -1    0.85    0.20
   7  -2  -1    1.21    0.23
   7  -2  -1    1.56    0.31
  -7   2   1    1.17    0.36
  -7   2   1    1.92    0.29
  -7   2   1    1.14    0.21
  -7   2   1    1.47    0.32
   6  -2  -1    4.66    0.36
   6  -2  -1    6.10    0.47
   6  -2  -1    4.69    0.38
   6  -2  -1    4.48    0.44
  -6   2   1    4.48    0.38
  -6   2   1    5.56    0.68
  -6   2   1    4.68    0.52
  -6   2   1    4.16    0.35
   5  -2  -1    0.66    0.17
   5  -2  -1    0.66    0.13
   5  -2  -1    0.48    0.13
   5  -2  -1    0.56    0.12
  -5   2   1    0.54    0.13
  -5   2   1    0.69    0.14
  -5   2   1    0.42    0.12
  -5   2   1    0.48    0.15
  -5   2   1    0.71    0.25
   4  -2  -1   75.86    3.35
   4  -2  -1   74.12    3.37
   4  -2  -1   71.34    3.39
   4  -2  -1   71.96    3.41
   4  -2  -1   75.61    3.39
  -4   2   1   72.81    3.52
  -4   2   1   69.38    3.37
  -4   2   1   66.25    3.36
  -4   2   1   68.60    3.43
  -4   2   1   72.20    3.38
   3  -2  -1    0.86    0.13
   3  -2  -1    0.80    0.14
   3  -2  -1    0.76    0.13
   3  -2  -1    0.71    0.09
   3  -2  -1    0.63    0.10
  -3   2   1    0.71    0.12
  -3   2   1    0.75    0.14
  -3   2   1    0.67    0.10
  -3   2   1    0.46    0.10
  -3   2   1    0.50    0.16
   2  -2  -1    5.18    0.29
   2  -2  -1    4.88    0.26
   2  -2  -1    4.35    0.29
   2  -2  -1    4.89    0.25
   2  -2  -1    4.36    0.28
  -2   2   1    4.70    0.28
  -2   2   1    4.52    0.29
  -2   2   1    4.87    0.26
  -2   2   1    3.90    0.32
  -2   2   1    4.24    0.24
  -2   2   1    4.50    0.30
   1  -2  -1   22.77    1.03
   1  -2  -1   23.52    1.02
   1  -2  -1   22.90    1.05
   1  -2  -1   20.68    1.06
   1  -2  -1   21.32    1.04
  -1   2   1   20.95    1.09
  -1   2   1   21.51    1.06
  -1   2   1   23.64    1.06
  -1   2   1   21.45    1.04
  -1   2   1   22.62    1.03
   0  -2  -1   -0.47    0.03
   0  -2  -1   -0.44    0.04
   0  -2  -1   -0.45    0.03
   0  -2  -1   -0.41    0.03
   0  -2  -1   -0.37    0.03
   0   2   1   -0.43    0.04
   0   2   1   -0.45    0.03
   0   2   1   -0.48    0.03
   0   2   1   -0.39    0.03
   0   2   1   -0.37    0.04
  -1  -2  -1    4.78    0.26
  -1  -2  -1    5.20    0.26
  -1  -2  -1    4.04    0.25
  -1  -2  -1    4.58    0.28
  -1  -2  -1    5.19    0.29
  -1  -2  -1    4.49    0.27
   1   2   1    4.48    0.27
   1   2   1    4.17    0.26
   1   2   1    4.77    0.24
   1   2   1    4.52    0.25
   1   2   1    4.43    0.28
  -2  -2  -1   11.91    0.58
  -2  -2  -1   11.05    0.62
  -2  -2  -1   11.98    0.60
  -2  -2  -1   11.03    0.63
   2   2   1   11.60    0.59
   2   2   1   10.73    0.60
   2   2   1   10.41    0.62
   2   2   1   11.61    0.58
  -3  -2  -1   47.63    2.29
  -3  -2  -1   49.65    2.24
  -3  -2  -1   48.63    2.22
  -3  -2  -1   47.24    2.28
   3   2   1   44.59    2.20
   3   2   1   47.52    2.22
   3   2   1   45.93    2.24
   3   2   1   45.71    2.29
   3   2   1   46.24    2.25
  -4  -2  -1   60.08    2.96
  -4  -2  -1   60.13    2.87
  -4  -2  -1   65.99    2.90
  -4  -2  -1   62.69    2.96
   4   2   1   61.87    2.92
   4   2   1   57.26    2.83
   4   2   1   60.92    2.87
   4   2   1   59.20    2.91
   4   2   1   59.92    2.96
  -5  -2  -1    1.66    0.29
  -5  -2  -1    2.21    0.28
  -5  -2  -1    2.35    0.37
  -5  -2  -1    2.42    0.27
   5   2   1    2.49    0.34
   5   2   1    2.33    0.29
   5   2   1    1.96    0.17
   5   2   1    1.39    0.23
   5   2   1    2.77    0.29
  -6  -2  -1   66.95    3.22
  -6  -2  -1   69.74    3.26
  -6  -2  -1   70.02    3.35
  -6  -2  -1   69.48    3.39
   6   2   1   65.87    3.22
   6   2   1   65.57    3.27
   6   2   1   68.92    3.35
   6   2   1   60.16    3.12
   6   2   1   68.21    3.30
  -7  -2  -1    0.03    0.18
  -7  -2  -1    0.01    0.11
  -7  -2  -1    0.05    0.14
   7   2   1    0.03    0.11
   7   2   1    0.02    0.12
   7   2   1    0.05    0.11
   7   2   1    0.19    0.12
  -8  -2  -1    0.25    0.18
  -8  -2  -1    0.85    0.30
  -8  -2  -1    0.20    0.15
   8   2   1    0.62    0.19
   8   2   1    0.43    0.19
   8   2   1    0.49    0.19
   8   2   1    0.36    0.19
  -9  -2  -1    0.15    0.18
  -9  -2  -1    0.00    0.18
  -9  -2  -1    0.25    0.22
   9   2   1    0.26    0.17
   9   2   1    0.13    0.14
   9   2   1    0.24    0.21
   9   2   1    0.12    0.19
 -10  -2  -1    0.17    0.26
 -10  -2  -1    1.00    0.36
 -10  -2  -1    0.93    0.33
  10   2   1    0.14    0.22
  10   2   1    0.93    0.33
  10   2   1    0.44    0.20
 -11  -2  -1    0.59    0.29
 -11  -2  -1    1.17    0.38
  11   2   1   -0.13    0.24
  11  -3  -1    0.13    0.28
  11  -3  -1    0.07    0.18
 -11   3   1    0.17    0.23
 -11   3   1    0.68    0.34
  10  -3  -1    0.04    0.22
  10  -3  -1   -0.01    0.12
 -10   3   1    0.18    0.29
 -10   3   1    0.35    0.25
   9  -3  -1    1.27    0.29
   9  -3  -1    1.82    0.39
   9  -3  -1    2.09    0.36
  -9   3   1    2.17    0.44
  -9   3   1    1.66    0.35
  -9   3   1    3.08    0.64
   8  -3  -1   -0.09    0.16
   8  -3  -1   -0.07    0.10
   8  -3  -1    0.14    0.11
  -8   3   1    0.19    0.16
  -8   3   1    0.39    0.26
  -8   3   1    0.14    0.15
   7  -3  -1   -0.11    0.12
   7  -3  -1    0.01    0.09
   7  -3  -1    0.23    0.11
   7  -3  -1    0.08    0.10
   7  -3  -1    0.09    0.11
  -7   3   1    0.01    0.10
  -7   3   1    0.12    0.14
  -7   3   1    0.11    0.08
  -7   3   1    0.33    0.22
   6  -3  -1    3.69    0.43
   6  -3  -1    2.85    0.36
   6  -3  -1    3.01    0.35
   6  -3  -1    3.35    0.30
   6  -3  -1    3.57    0.29
  -6   3   1    3.04    0.41
  -6   3   1    2.70    0.34
  -6   3   1    3.73    0.38
  -6   3   1    4.10    0.58
   5  -3  -1   14.83    0.84
   5  -3  -1   13.81    0.77
   5  -3  -1   13.29    0.74
   5  -3  -1   14.61    0.80
   5  -3  -1   13.68    0.81
  -5   3   1   13.66    0.79
  -5   3   1   13.19    0.77
  -5   3   1   14.38    0.80
  -5   3   1   13.54    0.85
  -5   3   1   14.46    0.96
   4  -3  -1   30.28    1.46
   4  -3  -1   28.49    1.50
   4  -3  -1   30.84    1.44
   4  -3  -1   31.27    1.53
   4  -3  -1   31.20    1.49
  -4   3   1   28.50    1.62
  -4   3   1   29.73    1.54
  -4   3   1   28.12    1.49
  -4   3   1   29.93    1.48
  -4   3   1   30.29    1.48
   3  -3  -1    3.34    0.27
   3  -3  -1    3.51    0.23
   3  -3  -1    4.15    0.28
   3  -3  -1    3.52    0.22
   3  -3  -1    4.01    0.27
  -3   3   1    3.70    0.27
  -3   3   1    2.86    0.31
  -3   3   1    3.33    0.27
  -3   3   1    3.66    0.26
  -3   3   1    3.74    0.22
  -3   3   1    3.71    0.24
   2  -3  -1   31.75    1.39
   2  -3  -1   29.98    1.34
   2  -3  -1   27.44    1.38
   2  -3  -1   28.19    1.39
   2  -3  -1   30.24    1.35
  -2   3   1   29.44    1.41
  -2   3   1   25.65    1.44
  -2   3   1   27.92    1.40
  -2   3   1   26.70    1.35
  -2   3   1   29.50    1.35
   1  -3  -1  387.96   18.13
   1  -3  -1  398.73   18.12
   1  -3  -1  399.19   18.16
   1  -3  -1  396.26   18.13
   1  -3  -1  428.69   18.15
  -1   3   1  394.81   18.13
  -1   3   1  389.52   18.12
  -1   3   1  380.31   18.19
  -1   3   1  406.07   18.13
  -1   3   1  427.13   18.15
  -1   3   1  404.23   18.17
  -1   3   1  397.34   18.15
   0  -3  -1    6.14    0.31
   0  -3  -1    6.33    0.32
   0  -3  -1    5.38    0.32
   0  -3  -1    6.22    0.34
   0  -3  -1    6.20    0.33
   0   3   1    5.95    0.33
   0   3   1    5.96    0.31
   0   3   1    5.31    0.32
   0   3   1    5.98    0.34
   0   3   1    5.70    0.33
  -1  -3  -1   16.09    0.80
  -1  -3  -1   14.98    0.79
  -1  -3  -1   16.22    0.79
  -1  -3  -1   15.39    0.76
  -1  -3  -1   16.54    0.76
  -1  -3  -1   16.93    0.78
   1   3   1   15.28    0.79
   1   3   1   14.68    0.80
   1   3   1   16.26    0.78
   1   3   1   15.39    0.76
   1   3   1   15.36    0.76
   1   3   1   15.58    0.76
  -2  -3  -1   18.38    0.93
  -2  -3  -1   16.45    0.89
  -2  -3  -1   16.70    0.89
  -2  -3  -1   19.79    0.88
   2   3   1   17.63    0.93
   2   3   1   18.04    0.88
   2   3   1   17.60    0.89
   2   3   1   17.58    0.90
  -3  -3  -1    7.06    0.47
  -3  -3  -1    7.18    0.47
  -3  -3  -1    7.35    0.41
  -3  -3  -1    7.41    0.48
  -3  -3  -1    7.23    0.44
   3   3   1    7.28    0.43
   3   3   1    6.45    0.41
   3   3   1    6.76    0.47
   3   3   1    6.74    0.44
  -4  -3  -1    1.00    0.22
  -4  -3  -1    0.88    0.17
  -4  -3  -1    0.79    0.14
  -4  -3  -1    0.54    0.17
   4   3   1    0.55    0.14
   4   3   1    0.36    0.11
   4   3   1    0.95    0.15
   4   3   1    1.36    0.21
   4   3   1    0.75    0.12
  -5  -3  -1    4.20    0.33
  -5  -3  -1    4.71    0.42
  -5  -3  -1    4.28    0.43
  -5  -3  -1    4.15    0.34
   5   3   1    4.15    0.43
   5   3   1    4.58    0.34
   5   3   1    3.65    0.29
   5   3   1    4.44    0.37
   5   3   1    4.35    0.48
  -6  -3  -1    3.09    0.34
  -6  -3  -1    3.71    0.51
  -6  -3  -1    3.89    0.42
  -6  -3  -1    2.90    0.43
   6   3   1    2.48    0.35
   6   3   1    2.89    0.37
   6   3   1    2.70    0.24
   6   3   1    3.30    0.45
   6   3   1    3.10    0.36
  -7  -3  -1    2.31    0.32
  -7  -3  -1    2.48    0.35
  -7  -3  -1    2.19    0.39
  -7  -3  -1    2.98    0.48
   7   3   1    1.72    0.28
   7   3   1    1.82    0.32
   7   3   1    1.69    0.31
   7   3   1    2.30    0.39
  -8  -3  -1    0.29    0.22
  -8  -3  -1    0.20    0.18
  -8  -3  -1    0.07    0.13
   8   3   1    0.12    0.15
   8   3   1    0.17    0.17
   8   3   1    0.11    0.17
   8   3   1    0.09    0.10
  -9  -3  -1    1.79    0.35
  -9  -3  -1    1.47    0.35
  -9  -3  -1    1.89    0.43
   9   3   1    1.14    0.29
   9   3   1    1.13    0.27
   9   3   1    0.99    0.33
 -10  -3  -1    0.33    0.24
 -10  -3  -1    0.38    0.22
 -10  -3  -1    0.30    0.27
  10   3   1    0.01    0.18
  10   3   1   -0.07    0.23
  10   3   1    0.35    0.18
 -11  -3  -1    0.85    0.32
  11   3   1   -0.02    0.28
  11   3   1    0.53    0.36
  10  -4  -1   -0.06    0.15
  10  -4  -1   -0.08    0.23
 -10   4   1    0.22    0.19
 -10   4   1    0.57    0.28
   9  -4  -1    0.31    0.18
   9  -4  -1    0.18    0.23
   9  -4  -1    0.25    0.16
  -9   4   1    0.28    0.20
  -9   4   1    0.86    0.28
  -9   4   1    0.48    0.30
   8  -4  -1   -0.08    0.16
   8  -4  -1   -0.06    0.09
   8  -4  -1    0.10    0.12
  -8   4   1    0.02    0.14
  -8   4   1   -0.05    0.13
  -8   4   1    0.32    0.24
   7  -4  -1    0.58    0.18
   7  -4  -1    1.11    0.28
   7  -4  -1    1.14    0.25
   7  -4  -1    1.05    0.27
  -7   4   1    1.45    0.42
  -7   4   1    1.11    0.22
  -7   4   1    1.07    0.23
  -7   4   1    1.07    0.25
   6  -4  -1    0.75    0.16
   6  -4  -1    0.55    0.12
   6  -4  -1    0.43    0.14
   6  -4  -1    0.63    0.16
   6  -4  -1    0.53    0.19
  -6   4   1    0.53    0.26
  -6   4   1    0.61    0.16
  -6   4   1    0.92    0.24
  -6   4   1    0.77    0.19
   5  -4  -1    0.52    0.13
   5  -4  -1    0.72    0.12
   5  -4  -1    0.29    0.11
   5  -4  -1    0.48    0.11
   5  -4  -1    0.51    0.16
  -5   4   1    0.16    0.07
  -5   4   1    0.25    0.12
  -5   4   1    0.62    0.14
  -5   4   1    0.50    0.22
  -5   4   1    0.56    0.15
   4  -4  -1    0.49    0.14
   4  -4  -1    0.51    0.11
   4  -4  -1    0.47    0.12
   4  -4  -1    0.20    0.07
   4  -4  -1    0.32    0.07
  -4   4   1    0.39    0.12
  -4   4   1    0.50    0.11
  -4   4   1    0.40    0.09
  -4   4   1    0.53    0.13
  -4   4   1    0.34    0.17
  -4   4   1    0.35    0.09
   3  -4  -1    5.74    0.31
   3  -4  -1    5.55    0.32
   3  -4  -1    4.94    0.35
   3  -4  -1    4.91    0.36
   3  -4  -1    6.29    0.36
  -3   4   1    4.90    0.36
  -3   4   1    5.39    0.44
  -3   4   1    4.90    0.31
  -3   4   1    5.13    0.37
  -3   4   1    5.59    0.32
   2  -4  -1    0.01    0.03
   2  -4  -1    0.07    0.05
   2  -4  -1    0.01    0.03
   2  -4  -1    0.03    0.04
   2  -4  -1    0.08    0.06
  -2   4   1    0.01    0.03
  -2   4   1    0.00    0.06
  -2   4   1   -0.03    0.02
  -2   4   1    0.04    0.03
  -2   4   1   -0.02    0.03
  -2   4   1    0.01    0.06
   1  -4  -1  195.46    9.05
   1  -4  -1  206.88    9.02
   1  -4  -1  204.99    9.04
   1  -4  -1  199.25    9.02
   1  -4  -1  197.71    9.01
   1  -4  -1  198.87    9.02
  -1   4   1  198.28    9.02
  -1   4   1  206.58    9.03
  -1   4   1  194.30    9.04
  -1   4   1  193.32    9.01
  -1   4   1  210.63    9.03
  -1   4   1  192.66    9.06
  -1   4   1  181.62    9.07
   0  -4  -1  114.04    5.16
   0  -4  -1  113.00    5.13
   0  -4  -1  114.82    5.14
   0  -4  -1  113.56    5.15
   0  -4  -1  112.23    5.16
   0   4   1  103.03    5.14
   0   4   1  113.73    5.17
   0   4   1  115.38    5.16
   0   4   1  110.88    5.14
   0   4   1  114.36    5.16
  -1  -4  -1   74.81    3.50
  -1  -4  -1   70.71    3.50
  -1  -4  -1   74.67    3.52
  -1  -4  -1   79.86    3.50
  -1  -4  -1   76.22    3.47
  -1  -4  -1   74.14    3.47
   1   4   1   74.42    3.51
   1   4   1   76.61    3.50
   1   4   1   73.11    3.47
   1   4   1   79.92    3.48
   1   4   1   76.56    3.47
   1   4   1   75.80    3.52
  -2  -4  -1    2.20    0.21
  -2  -4  -1    2.96    0.26
  -2  -4  -1    2.31    0.20
  -2  -4  -1    2.78    0.19
  -2  -4  -1    2.44    0.25
  -2  -4  -1    2.28    0.18
   2   4   1    2.19    0.15
   2   4   1    2.28    0.25
   2   4   1    2.78    0.21
   2   4   1    2.58    0.20
   2   4   1    2.27    0.18
  -3  -4  -1   12.57    0.64
  -3  -4  -1   11.34    0.69
  -3  -4  -1   11.57    0.67
  -3  -4  -1   11.53    0.66
   3   4   1   11.96    0.65
   3   4   1   11.38    0.66
   3   4   1   11.92    0.65
   3   4   1   11.66    0.71
  -4  -4  -1    1.13    0.22
  -4  -4  -1    0.84    0.14
  -4  -4  -1    0.91    0.17
  -4  -4  -1    0.60    0.18
   4   4   1    0.95    0.17
   4   4   1    0.41    0.12
   4   4   1    1.08    0.21
   4   4   1    1.02    0.16
  -5  -4  -1    0.04    0.10
  -5  -4  -1    0.08    0.14
  -5  -4  -1    0.08    0.08
  -5  -4  -1   -0.04    0.14
   5   4   1    0.11    0.09
   5   4   1    0.02    0.10
   5   4   1    0.16    0.07
   5   4   1    0.14    0.10
   5   4   1    0.04    0.06
  -6  -4  -1    2.85    0.36
  -6  -4  -1    2.80    0.44
  -6  -4  -1    3.15    0.34
  -6  -4  -1    3.34    0.45
   6   4   1    2.77    0.28
   6   4   1    2.55    0.40
   6   4   1    2.54    0.35
   6   4   1    2.38    0.34
   6   4   1    2.30    0.31
  -7  -4  -1    1.78    0.35
  -7  -4  -1    1.19    0.30
  -7  -4  -1    1.42    0.29
  -7  -4  -1    1.61    0.27
   7   4   1    1.16    0.26
   7   4   1    0.89    0.21
   7   4   1    1.27    0.30
   7   4   1    1.33    0.29
  -8  -4  -1    0.62    0.25
  -8  -4  -1    0.27    0.14
  -8  -4  -1    0.39    0.19
  -8  -4  -1    0.37    0.22
   8   4   1    0.71    0.24
   8   4   1    0.67    0.20
   8   4   1    0.54    0.20
   8   4   1    0.65    0.23
  -9  -4  -1    1.06    0.33
  -9  -4  -1    0.58    0.23
  -9  -4  -1    0.60    0.26
   9   4   1    0.49    0.23
   9   4   1    0.56    0.23
   9   4   1    0.40    0.18
 -10  -4  -1   -0.28    0.21
 -10  -4  -1    0.31    0.22
  10   4   1   -0.06    0.19
  10   4   1    0.22    0.22
  10  -5  -1   -0.13    0.12
  10  -5  -1    0.09    0.23
 -10   5   1    0.08    0.17
 -10   5   1    0.75    0.33
   9  -5  -1    1.12    0.33
   9  -5  -1    0.60    0.22
  -9   5   1    0.73    0.39
  -9   5   1    0.92    0.29
   8  -5  -1    1.43    0.26
   8  -5  -1    1.55    0.33
   8  -5  -1    0.70    0.22
  -8   5   1    1.42    0.27
  -8   5   1    0.90    0.26
  -8   5   1    1.26    0.43
  -8   5   1    1.26    0.26
   7  -5  -1    0.04    0.09
   7  -5  -1   -0.10    0.12
   7  -5  -1   -0.03    0.09
  -7   5   1    0.21    0.12
  -7   5   1    0.03    0.20
  -7   5   1    0.06    0.10
  -7   5   1    0.09    0.12
   6  -5  -1    0.46    0.17
   6  -5  -1    0.35    0.13
   6  -5  -1    0.40    0.12
   6  -5  -1    0.56    0.13
   6  -5  -1    0.43    0.14
  -6   5   1    0.33    0.15
  -6   5   1    0.48    0.14
  -6   5   1    0.32    0.15
  -6   5   1    0.28    0.27
   5  -5  -1    4.84    0.39
   5  -5  -1    4.57    0.31
   5  -5  -1    4.00    0.44
   5  -5  -1    4.71    0.36
   5  -5  -1    5.04    0.34
  -5   5   1    4.27    0.35
  -5   5   1    5.55    0.55
  -5   5   1    5.41    0.43
  -5   5   1    4.40    0.30
  -5   5   1    4.45    0.47
   4  -5  -1   34.33    1.62
   4  -5  -1   35.12    1.66
   4  -5  -1   31.81    1.67
   4  -5  -1   33.85    1.60
   4  -5  -1   32.90    1.69
  -4   5   1   30.89    1.80
  -4   5   1   31.08    1.70
  -4   5   1   33.28    1.63
  -4   5   1   36.53    1.72
  -4   5   1   34.07    1.61
   3  -5  -1   -0.04    0.04
   3  -5  -1    0.03    0.03
   3  -5  -1    0.01    0.05
   3  -5  -1   -0.03    0.03
   3  -5  -1    0.03    0.06
  -3   5   1   -0.02    0.03
  -3   5   1   -0.16    0.07
  -3   5   1    0.01    0.05
  -3   5   1   -0.04    0.03
  -3   5   1   -0.09    0.07
   2  -5  -1    1.29    0.16
   2  -5  -1    1.15    0.14
   2  -5  -1    1.40    0.19
   2  -5  -1    1.11    0.13
   2  -5  -1    1.49    0.14
  -2   5   1    1.16    0.14
  -2   5   1    1.27    0.14
  -2   5   1    1.08    0.14
  -2   5   1    1.67    0.18
  -2   5   1    1.36    0.23
  -2   5   1    1.10    0.17
   1  -5  -1   29.32    1.39
   1  -5  -1   29.18    1.40
   1  -5  -1   29.27    1.38
   1  -5  -1   28.48    1.37
   1  -5  -1   27.52    1.40
   1  -5  -1   30.88    1.38
  -1   5   1   29.38    1.41
  -1   5   1   29.06    1.43
  -1   5   1   29.12    1.38
  -1   5   1   29.02    1.37
  -1   5   1   29.02    1.39
  -1   5   1   28.70    1.39
  -1   5   1   26.33    1.43
   0  -5  -1   12.89    0.68
   0  -5  -1   13.34    0.66
   0  -5  -1   13.57    0.69
   0  -5  -1   12.78    0.69
   0  -5  -1   13.52    0.66
   0   5   1   13.76    0.69
   0   5   1   12.19    0.67
   0   5   1   13.14    0.69
   0   5   1   13.31    0.67
   0   5   1   12.00    0.69
  -1  -5  -1    4.35    0.32
  -1  -5  -1    4.75    0.29
  -1  -5  -1    4.68    0.31
  -1  -5  -1    4.80    0.32
  -1  -5  -1    5.34    0.28
  -1  -5  -1    4.88    0.33
   1   5   1    4.40    0.30
   1   5   1    4.29    0.29
   1   5   1    4.71    0.33
   1   5   1    4.99    0.33
   1   5   1    4.84    0.28
  -2  -5  -1    8.72    0.52
  -2  -5  -1    8.17    0.47
  -2  -5  -1    8.71    0.53
  -2  -5  -1    8.05    0.58
  -2  -5  -1    8.65    0.48
  -2  -5  -1    9.03    0.50
   2   5   1    8.88    0.46
   2   5   1    8.72    0.54
   2   5   1    8.63    0.48
   2   5   1    8.59    0.51
   2   5   1    9.09    0.52
  -3  -5  -1    2.45    0.28
  -3  -5  -1    2.18    0.29
  -3  -5  -1    2.45    0.21
  -3  -5  -1    2.26    0.26
   3   5   1    2.41    0.25
   3   5   1    2.89    0.33
   3   5   1    2.25    0.25
   3   5   1    2.38    0.27
  -4  -5  -1   15.17    0.86
  -4  -5  -1   15.08    0.90
  -4  -5  -1   15.03    0.86
  -4  -5  -1   15.18    0.82
   4   5   1   14.23    0.82
   4   5   1   15.36    0.92
   4   5   1   15.57    0.87
   4   5   1   14.89    0.84
  -5  -5  -1    7.09    0.53
  -5  -5  -1    5.90    0.59
  -5  -5  -1    6.44    0.43
  -5  -5  -1    5.83    0.46
   5   5   1    5.13    0.45
   5   5   1    5.28    0.50
   5   5   1    6.22    0.46
   5   5   1    5.83    0.41
  -6  -5  -1   14.25    0.89
  -6  -5  -1   14.31    0.95
  -6  -5  -1   14.67    0.95
  -6  -5  -1   14.99    0.85
   6   5   1   13.52    0.95
   6   5   1   14.64    0.90
   6   5   1   13.57    0.84
   6   5   1   14.66    0.91
   6   5   1   13.81    0.80
  -7  -5  -1    2.90    0.36
  -7  -5  -1    2.43    0.41
  -7  -5  -1    2.56    0.37
  -7  -5  -1    2.81    0.45
   7   5   1    2.59    0.40
   7   5   1    2.64    0.43
   7   5   1    2.53    0.39
   7   5   1    2.04    0.31
  -8  -5  -1    1.85    0.39
  -8  -5  -1    1.68    0.36
  -8  -5  -1    1.97    0.32
  -8  -5  -1    1.19    0.29
   8   5   1    1.12    0.28
   8   5   1    2.17    0.42
   8   5   1    1.07    0.31
   8   5   1    1.32    0.27
  -9  -5  -1    0.47    0.21
  -9  -5  -1   -0.01    0.19
   9   5   1    0.22    0.20
   9   5   1    0.16    0.21
   9   5   1    0.11    0.15
 -10  -5  -1    0.53    0.28
 -10  -5  -1    0.68    0.32
  10   5   1    0.47    0.26
  10   5   1    0.15    0.25
  10  -6  -1    0.03    0.17
  10  -6  -1    0.67    0.31
 -10   6   1    0.16    0.24
 -10   6   1    0.41    0.29
   9  -6  -1   -0.05    0.13
   9  -6  -1    0.14    0.21
  -9   6   1    0.27    0.23
  -9   6   1    0.09    0.16
   8  -6  -1   -0.06    0.14
   8  -6  -1   -0.01    0.12
   8  -6  -1   -0.01    0.12
  -8   6   1   -0.08    0.13
  -8   6   1    0.08    0.11
  -8   6   1    0.05    0.23
  -8   6   1    0.11    0.17
   7  -6  -1    2.08    0.35
   7  -6  -1    1.80    0.32
   7  -6  -1    2.10    0.30
  -7   6   1    2.81    0.56
  -7   6   1    2.55    0.40
  -7   6   1    1.99    0.33
   6  -6  -1    0.80    0.21
   6  -6  -1    0.93    0.19
   6  -6  -1    1.19    0.24
  -6   6   1    0.57    0.27
  -6   6   1    0.79    0.22
  -6   6   1    0.55    0.19
   5  -6  -1    1.81    0.22
   5  -6  -1    1.38    0.24
   5  -6  -1    1.67    0.19
   5  -6  -1    1.65    0.26
   5  -6  -1    1.57    0.23
  -5   6   1    1.72    0.39
  -5   6   1    1.73    0.28
  -5   6   1    1.60    0.20
  -5   6   1    1.67    0.26
   4  -6  -1    3.94    0.28
   4  -6  -1    3.03    0.33
   4  -6  -1    3.78    0.31
   4  -6  -1    4.04    0.26
   4  -6  -1    3.77    0.29
  -4   6   1    3.35    0.30
  -4   6   1    3.58    0.40
  -4   6   1    3.10    0.45
  -4   6   1    3.36    0.27
  -4   6   1    3.89    0.28
   3  -6  -1   12.59    0.63
   3  -6  -1   12.44    0.65
   3  -6  -1   10.83    0.69
   3  -6  -1   12.20    0.67
   3  -6  -1   11.84    0.66
  -3   6   1   11.93    0.66
  -3   6   1   11.35    0.72
  -3   6   1   12.33    0.64
  -3   6   1   10.29    0.76
  -3   6   1   12.75    0.68
  -3   6   1   11.88    0.64
   2  -6  -1   45.80    2.22
   2  -6  -1   48.35    2.22
   2  -6  -1   44.87    2.26
   2  -6  -1   47.16    2.23
   2  -6  -1   47.42    2.20
   2  -6  -1   48.07    2.25
  -2   6   1   46.81    2.25
  -2   6   1   49.75    2.30
  -2   6   1   47.35    2.22
  -2   6   1   47.82    2.23
  -2   6   1   45.71    2.32
  -2   6   1   45.72    2.22
  -2   6   1   46.11    2.20
   1  -6  -1   23.04    1.18
   1  -6  -1   25.02    1.21
   1  -6  -1   25.76    1.20
   1  -6  -1   24.94    1.22
   1  -6  -1   23.68    1.23
   1  -6  -1   25.08    1.19
  -1   6   1   23.40    1.25
  -1   6   1   24.13    1.19
  -1   6   1   25.07    1.21
  -1   6   1   25.25    1.19
  -1   6   1   25.65    1.22
  -1   6   1   21.90    1.23
  -1   6   1   25.14    1.24
   0  -6  -1    3.61    0.24
   0  -6  -1    4.05    0.27
   0  -6  -1    3.59    0.26
   0  -6  -1    3.80    0.28
   0  -6  -1    3.20    0.23
   0   6   1    3.53    0.28
   0   6   1    3.36    0.26
   0   6   1    3.90    0.28
   0   6   1    3.34    0.26
   0   6   1    3.56    0.25
   0   6   1    3.59    0.25
  -1  -6  -1   25.11    1.25
  -1  -6  -1   26.62    1.23
  -1  -6  -1   23.87    1.26
  -1  -6  -1   25.00    1.20
  -1  -6  -1   24.30    1.24
  -1  -6  -1   24.31    1.27
   1   6   1   25.78    1.24
   1   6   1   25.30    1.20
   1   6   1   24.77    1.24
   1   6   1   24.45    1.27
   1   6   1   25.22    1.28
  -2  -6  -1    4.23    0.29
  -2  -6  -1    3.68    0.31
  -2  -6  -1    4.18    0.27
  -2  -6  -1    4.01    0.30
  -2  -6  -1    4.22    0.35
   2   6   1    4.07    0.30
   2   6   1    4.06    0.26
   2   6   1    5.01    0.36
   2   6   1    4.01    0.32
   2   6   1    4.12    0.28
  -3  -6  -1   10.94    0.58
  -3  -6  -1   10.79    0.59
  -3  -6  -1    9.24    0.61
  -3  -6  -1   10.09    0.64
  -3  -6  -1    9.79    0.58
   3   6   1    8.04    0.62
   3   6   1    9.62    0.61
   3   6   1   11.17    0.62
   3   6   1    9.78    0.57
  -4  -6  -1   11.29    0.67
  -4  -6  -1   10.81    0.74
  -4  -6  -1   11.42    0.69
  -4  -6  -1   11.98    0.72
   4   6   1   11.50    0.68
   4   6   1   12.40    0.69
   4   6   1   11.63    0.72
   4   6   1   10.60    0.75
  -5  -6  -1    0.70    0.20
  -5  -6  -1    0.66    0.20
  -5  -6  -1    0.44    0.13
  -5  -6  -1    0.28    0.19
   5   6   1    0.51    0.14
   5   6   1    0.55    0.17
   5   6   1    0.15    0.10
   5   6   1    0.40    0.16
  -6  -6  -1    7.07    0.58
  -6  -6  -1    7.30    0.62
  -6  -6  -1    6.82    0.55
  -6  -6  -1    7.27    0.52
   6   6   1    8.69    0.67
   6   6   1    6.67    0.51
   6   6   1    7.02    0.49
   6   6   1    6.67    0.57
   6   6   1    8.28    0.58
  -7  -6  -1    0.23    0.15
  -7  -6  -1    0.07    0.16
  -7  -6  -1    0.40    0.15
   7   6   1    0.48    0.21
   7   6   1    0.20    0.19
   7   6   1    0.26    0.17
   7   6   1    0.39    0.15
  -8  -6  -1    0.35    0.22
  -8  -6  -1    0.54    0.22
  -8  -6  -1    0.39    0.17
   8   6   1    0.06    0.16
   8   6   1    0.14    0.12
   8   6   1    0.46    0.21
  -9  -6  -1    1.17    0.31
  -9  -6  -1    0.73    0.24
  -9  -6  -1    0.98    0.34
   9   6   1    0.70    0.27
   9   6   1    1.66    0.37
   9   6   1    0.86    0.25
 -10  -6  -1    0.42    0.25
 -10  -6  -1   -0.16    0.22
  10   6   1    0.02    0.23
  10   6   1    0.25    0.25
  10  -7  -1    0.13    0.18
  10  -7  -1    0.26    0.29
 -10   7   1    0.15    0.24
 -10   7   1    0.33    0.33
   9  -7  -1    0.36    0.24
   9  -7  -1    0.18    0.17
  -9   7   1    0.43    0.25
  -9   7   1    0.51    0.28
   8  -7  -1    0.02    0.13
   8  -7  -1    0.17    0.18
  -8   7   1    0.04    0.13
  -8   7   1    0.38    0.25
  -8   7   1    0.39    0.18
   7  -7  -1   -0.16    0.08
   7  -7  -1    0.09    0.14
   7  -7  -1   -0.02    0.11
  -7   7   1   -0.04    0.10
  -7   7   1    0.16    0.12
  -7   7   1   -0.22    0.19
   6  -7  -1    0.08    0.12
   6  -7  -1    0.05    0.09
   6  -7  -1    0.08    0.09
  -6   7   1    0.10    0.12
  -6   7   1    0.15    0.12
  -6   7   1    0.20    0.19
   5  -7  -1    3.71    0.36
   5  -7  -1    2.54    0.33
   5  -7  -1    4.01    0.30
   5  -7  -1    4.00    0.44
   5  -7  -1    4.15    0.29
  -5   7   1    3.22    0.29
  -5   7   1    3.46    0.53
  -5   7   1    3.30    0.42
  -5   7   1    3.47    0.39
   4  -7  -1    0.00    0.05
   4  -7  -1    0.16    0.10
   4  -7  -1    0.03    0.07
   4  -7  -1    0.00    0.06
   4  -7  -1   -0.08    0.06
  -4   7   1    0.04    0.10
  -4   7   1    0.05    0.08
  -4   7   1    0.02    0.14
  -4   7   1    0.06    0.05
  -4   7   1    0.06    0.05
  -4   7   1    0.02    0.07
   3  -7  -1    1.26    0.15
   3  -7  -1    0.99    0.15
   3  -7  -1    1.26    0.21
   3  -7  -1    0.94    0.16
   3  -7  -1    0.90    0.16
  -3   7   1    0.86    0.22
  -3   7   1    1.31    0.17
  -3   7   1    1.03    0.15
  -3   7   1    0.73    0.14
  -3   7   1    1.07    0.18
  -3   7   1    0.95    0.19
   2  -7  -1    0.09    0.07
   2  -7  -1    0.15    0.07
   2  -7  -1    0.15    0.08
   2  -7  -1    0.21    0.07
   2  -7  -1    0.15    0.07
  -2   7   1    0.19    0.11
  -2   7   1    0.07    0.07
  -2   7   1    0.14    0.07
  -2   7   1    0.19    0.06
  -2   7   1    0.14    0.07
  -2   7   1    0.09    0.06
  -2   7   1    0.13    0.10
   1  -7  -1   52.26    2.53
   1  -7  -1   54.94    2.52
   1  -7  -1   54.23    2.50
   1  -7  -1   54.97    2.49
   1  -7  -1   54.46    2.53
   1  -7  -1   49.92    2.49
  -1   7   1   53.69    2.56
  -1   7   1   53.95    2.55
  -1   7   1   51.46    2.51
  -1   7   1   50.51    2.55
  -1   7   1   51.92    2.49
   0  -7  -1   12.64    0.71
   0  -7  -1   12.36    0.66
   0  -7  -1   13.72    0.71
   0  -7  -1   12.12    0.66
   0  -7  -1   12.05    0.70
   0   7   1   11.70    0.70
   0   7   1   13.36    0.73
   0   7   1   11.65    0.67
   0   7   1   12.62    0.67
   0   7   1   12.83    0.71
   0   7   1   12.68    0.70
  -1  -7  -1   13.97    0.72
  -1  -7  -1   13.20    0.74
  -1  -7  -1   13.53    0.74
  -1  -7  -1   13.14    0.76
  -1  -7  -1   13.56    0.68
   1   7   1   12.29    0.68
   1   7   1   14.00    0.74
   1   7   1   14.51    0.78
   1   7   1   13.24    0.77
   1   7   1   14.10    0.74
  -2  -7  -1   31.49    1.57
  -2  -7  -1   34.77    1.68
  -2  -7  -1   31.58    1.66
  -2  -7  -1   31.63    1.62
  -2  -7  -1   34.61    1.66
   2   7   1   32.73    1.62
   2   7   1   34.30    1.61
   2   7   1   34.89    1.69
   2   7   1   34.24    1.66
   2   7   1   33.39    1.71
  -3  -7  -1    1.04    0.22
  -3  -7  -1    0.82    0.15
  -3  -7  -1    1.18    0.18
  -3  -7  -1    0.81    0.15
  -3  -7  -1    1.15    0.21
   3   7   1    1.04    0.17
   3   7   1    0.66    0.16
   3   7   1    0.65    0.16
   3   7   1    0.99    0.13
   3   7   1    1.02    0.19
  -4  -7  -1    0.56    0.17
  -4  -7  -1    1.29    0.22
  -4  -7  -1    0.88    0.20
  -4  -7  -1    0.79    0.24
   4   7   1    1.16    0.21
   4   7   1    0.82    0.16
   4   7   1    0.82    0.19
   4   7   1    1.41    0.27
  -5  -7  -1    9.84    0.67
  -5  -7  -1   10.24    0.66
  -5  -7  -1    9.94    0.63
  -5  -7  -1    8.85    0.70
   5   7   1    9.73    0.63
   5   7   1   10.29    0.66
   5   7   1    9.73    0.74
   5   7   1   10.32    0.69
  -6  -7  -1    0.33    0.12
  -6  -7  -1    0.18    0.14
  -6  -7  -1    0.56    0.22
   6   7   1    0.05    0.13
   6   7   1    0.34    0.17
   6   7   1    0.45    0.17
   6   7   1    0.18    0.11
  -7  -7  -1    3.27    0.45
  -7  -7  -1    3.02    0.38
  -7  -7  -1    2.75    0.46
   7   7   1    4.10    0.57
   7   7   1    2.93    0.39
   7   7   1    3.94    0.51
   7   7   1    2.70    0.42
  -8  -7  -1    0.69    0.27
  -8  -7  -1    0.04    0.12
  -8  -7  -1    0.27    0.19
   8   7   1   -0.02    0.10
   8   7   1    0.11    0.16
   8   7   1    0.01    0.15
  -9  -7  -1    0.73    0.22
  -9  -7  -1    0.37    0.28
  -9  -7  -1    1.08    0.32
   9   7   1    0.88    0.25
   9   7   1    0.78    0.27
   9   7   1    0.26    0.22
 -10  -7  -1    0.26    0.28
 -10  -7  -1    0.11    0.21
  10   7   1    0.02    0.24
  10   7   1   -0.14    0.21
  10  -8  -1   -0.12    0.15
  10  -8  -1   -0.02    0.26
 -10   8   1    0.29    0.33
   9  -8  -1    0.26    0.22
   9  -8  -1    0.44    0.20
  -9   8   1    0.69    0.35
   8  -8  -1    0.05    0.18
   8  -8  -1    0.23    0.17
  -8   8   1    0.39    0.29
  -8   8   1    0.11    0.13
  -8   8   1    0.35    0.19
   7  -8  -1    0.08    0.15
   7  -8  -1    0.12    0.12
   7  -8  -1    0.09    0.16
  -7   8   1   -0.01    0.10
  -7   8   1   -0.08    0.17
  -7   8   1   -0.05    0.12
   6  -8  -1    0.18    0.11
   6  -8  -1    0.39    0.16
   6  -8  -1   -0.10    0.11
  -6   8   1    0.20    0.14
  -6   8   1    0.22    0.13
  -6   8   1    0.18    0.20
   5  -8  -1    0.38    0.12
   5  -8  -1    0.45    0.17
   5  -8  -1    0.46    0.16
  -5   8   1    0.35    0.12
  -5   8   1    0.52    0.14
  -5   8   1    0.61    0.25
  -5   8   1    0.83    0.25
   4  -8  -1    5.82    0.41
   4  -8  -1    6.10    0.48
   4  -8  -1    6.74    0.40
   4  -8  -1    6.20    0.44
   4  -8  -1    5.76    0.44
  -4   8   1    6.79    0.46
  -4   8   1    6.53    0.42
  -4   8   1    6.80    0.53
  -4   8   1    6.31    0.45
  -4   8   1    6.97    0.59
   3  -8  -1    0.15    0.07
   3  -8  -1    0.15    0.07
   3  -8  -1    0.15    0.11
   3  -8  -1    0.01    0.06
   3  -8  -1    0.07    0.06
   3  -8  -1    0.00    0.08
  -3   8   1    0.13    0.14
  -3   8   1    0.01    0.09
  -3   8   1    0.05    0.08
  -3   8   1    0.00    0.03
  -3   8   1    0.04    0.06
  -3   8   1    0.06    0.06
  -3   8   1    0.13    0.06
   2  -8  -1    0.18    0.07
   2  -8  -1    0.33    0.09
   2  -8  -1    0.31    0.11
   2  -8  -1    0.32    0.09
   2  -8  -1    0.27    0.11
  -2   8   1    0.05    0.05
  -2   8   1    0.28    0.09
  -2   8   1    0.34    0.09
  -2   8   1    0.38    0.09
  -2   8   1    0.38    0.14
  -2   8   1    0.22    0.12
  -2   8   1    0.11    0.09
   1  -8  -1   26.87    1.39
   1  -8  -1   26.52    1.37
   1  -8  -1   27.39    1.33
   1  -8  -1   26.71    1.35
   1  -8  -1   28.23    1.40
  -1   8   1   28.44    1.43
  -1   8   1   26.99    1.37
  -1   8   1   27.18    1.41
  -1   8   1   27.70    1.38
  -1   8   1   27.51    1.35
  -1   8   1   25.95    1.39
   0  -8  -1    0.06    0.11
   0  -8  -1    0.08    0.06
   0  -8  -1   -0.03    0.06
   0  -8  -1    0.09    0.08
   0   8   1    0.02    0.06
   0   8   1    0.01    0.05
   0   8   1    0.01    0.09
   0   8   1    0.06    0.09
   0   8   1    0.05    0.06
  -1  -8  -1    9.43    0.55
  -1  -8  -1    9.82    0.59
  -1  -8  -1    9.93    0.59
  -1  -8  -1   12.07    0.65
  -1  -8  -1    9.70    0.52
   1   8   1   10.09    0.63
   1   8   1   10.22    0.58
   1   8   1    9.96    0.62
   1   8   1    8.70    0.52
   1   8   1    8.83    0.57
  -2  -8  -1    2.81    0.33
  -2  -8  -1    2.29    0.26
  -2  -8  -1    1.84    0.18
  -2  -8  -1    2.39    0.25
  -2  -8  -1    2.55    0.31
   2   8   1    1.51    0.20
   2   8   1    2.45    0.21
   2   8   1    1.78    0.28
   2   8   1    2.54    0.30
   2   8   1    2.18    0.30
  -3  -8  -1    0.30    0.11
  -3  -8  -1    0.37    0.12
  -3  -8  -1    0.27    0.16
  -3  -8  -1    0.83    0.23
  -3  -8  -1    0.27    0.12
   3   8   1    0.41    0.10
   3   8   1    0.43    0.15
   3   8   1    0.45    0.10
   3   8   1    0.37    0.14
   3   8   1    0.57    0.16
  -4  -8  -1    1.25    0.27
  -4  -8  -1    0.79    0.20
  -4  -8  -1    1.10    0.19
   4   8   1    1.38    0.27
   4   8   1    1.20    0.21
   4   8   1    0.81    0.18
   4   8   1    1.06    0.22
  -5  -8  -1    9.41    0.68
  -5  -8  -1    7.42    0.59
  -5  -8  -1    7.63    0.55
   5   8   1    7.66    0.60
   5   8   1    8.75    0.59
   5   8   1    7.45    0.56
   5   8   1    8.67    0.69
  -6  -8  -1    3.20    0.41
  -6  -8  -1    2.59    0.43
  -6  -8  -1    3.39    0.39
   6   8   1    2.89    0.37
   6   8   1    3.65    0.43
   6   8   1    2.46    0.39
   6   8   1    3.18    0.50
  -7  -8  -1    0.17    0.12
  -7  -8  -1    0.46    0.21
  -7  -8  -1    0.08    0.14
   7   8   1    0.18    0.13
   7   8   1    0.55    0.19
   7   8   1    0.26    0.17
  -8  -8  -1    0.16    0.13
  -8  -8  -1    0.25    0.18
  -8  -8  -1    0.17    0.16
   8   8   1   -0.26    0.13
   8   8   1    0.01    0.11
   8   8   1   -0.11    0.16
  -9  -8  -1    0.25    0.23
  -9  -8  -1    0.36    0.23
  -9  -8  -1    0.28    0.21
   9   8   1   -0.01    0.16
   9   8   1    0.58    0.26
 -10  -8  -1    0.20    0.25
 -10  -8  -1    0.17    0.30
  10   8   1    0.42    0.26
  10   8   1   -0.09    0.25
   9  -9  -1    0.21    0.20
   9  -9  -1    0.24    0.25
  -9   9   1    0.55    0.23
  -9   9   1    0.93    0.38
   8  -9  -1   -0.08    0.12
   8  -9  -1    0.01    0.17
  -8   9   1    0.28    0.24
  -8   9   1    0.07    0.14
   7  -9  -1    0.06    0.15
   7  -9  -1    0.29    0.15
   7  -9  -1    0.21    0.17
  -7   9   1    0.13    0.16
  -7   9   1    0.30    0.18
  -7   9   1    0.28    0.23
   6  -9  -1    0.13    0.14
   6  -9  -1    0.09    0.11
   6  -9  -1    0.25    0.14
  -6   9   1   -0.12    0.09
  -6   9   1    0.17    0.18
  -6   9   1    0.01    0.11
   5  -9  -1    5.81    0.57
   5  -9  -1    4.87    0.42
   5  -9  -1    5.49    0.45
  -5   9   1    6.52    0.45
  -5   9   1    5.68    0.44
  -5   9   1    5.36    0.59
  -5   9   1    6.77    0.80
   4  -9  -1    1.10    0.22
   4  -9  -1    1.23    0.19
   4  -9  -1    1.09    0.20
   4  -9  -1    1.50    0.23
  -4   9   1    1.02    0.19
  -4   9   1    1.06    0.30
  -4   9   1    1.91    0.35
  -4   9   1    1.06    0.21
  -4   9   1    1.27    0.26
   3  -9  -1    0.91    0.15
   3  -9  -1    0.62    0.17
   3  -9  -1    0.84    0.19
   3  -9  -1    0.63    0.14
   3  -9  -1    0.71    0.13
  -3   9   1    0.71    0.22
  -3   9   1    0.91    0.25
  -3   9   1    0.93    0.16
  -3   9   1    1.23    0.27
  -3   9   1    0.94    0.15
  -3   9   1    0.85    0.19
  -3   9   1    0.71    0.14
   2  -9  -1    3.68    0.39
   2  -9  -1    4.17    0.39
   2  -9  -1    3.33    0.26
   2  -9  -1    3.54    0.27
   2  -9  -1    3.74    0.30
  -2   9   1    3.71    0.27
  -2   9   1    3.29    0.28
  -2   9   1    3.30    0.34
  -2   9   1    3.38    0.40
  -2   9   1    3.41    0.26
  -2   9   1    3.67    0.39
   1  -9  -1    1.39    0.24
   1  -9  -1    1.41    0.20
   1  -9  -1    1.34    0.18
   1  -9  -1    1.37    0.23
  -1   9   1    1.24    0.22
  -1   9   1    1.00    0.21
  -1   9   1    1.60    0.20
  -1   9   1    1.30    0.20
  -1   9   1    1.33    0.22
   0  -9  -1   -0.03    0.13
   0  -9  -1    0.08    0.10
   0  -9  -1    0.21    0.10
   0  -9  -1    0.05    0.06
   0   9   1    0.10    0.10
   0   9   1   -0.05    0.07
   0   9   1    0.02    0.07
   0   9   1   -0.03    0.05
   0   9   1    0.20    0.09
  -1  -9  -1   13.30    0.75
  -1  -9  -1   14.59    0.78
  -1  -9  -1   12.98    0.79
  -1  -9  -1   13.88    0.73
  -1  -9  -1   12.75    0.68
   1   9   1   12.56    0.75
   1   9   1   13.48    0.75
   1   9   1   13.45    0.80
   1   9   1   11.85    0.68
   1   9   1   12.76    0.78
  -2  -9  -1    1.19    0.24
  -2  -9  -1    1.31    0.22
  -2  -9  -1    1.20    0.24
  -2  -9  -1    1.26    0.19
   2   9   1    1.26    0.21
   2   9   1    1.31    0.24
   2   9   1    1.31    0.19
   2   9   1    1.27    0.19
   2   9   1    2.04    0.30
  -3  -9  -1    0.63    0.20
  -3  -9  -1    0.52    0.13
  -3  -9  -1    0.54    0.15
  -3  -9  -1    0.65    0.23
   3   9   1    0.35    0.14
   3   9   1    0.43    0.15
   3   9   1    0.34    0.12
   3   9   1    0.43    0.15
   3   9   1    0.62    0.12
  -4  -9  -1   -0.04    0.16
  -4  -9  -1    0.04    0.08
  -4  -9  -1    0.11    0.10
  -4  -9  -1   -0.02    0.12
   4   9   1    0.04    0.08
   4   9   1   -0.05    0.09
   4   9   1    0.09    0.09
   4   9   1    0.20    0.14
  -5  -9  -1    6.97    0.61
  -5  -9  -1    7.40    0.55
  -5  -9  -1    8.31    0.62
   5   9   1    8.55    0.69
   5   9   1    7.80    0.56
   5   9   1    7.35    0.60
   5   9   1    8.38    0.60
  -6  -9  -1   -0.01    0.09
  -6  -9  -1    0.35    0.20
  -6  -9  -1   -0.05    0.11
   6   9   1    0.17    0.13
   6   9   1   -0.02    0.09
   6   9   1    0.13    0.14
   6   9   1    0.08    0.15
  -7  -9  -1    0.59    0.23
  -7  -9  -1    0.63    0.24
  -7  -9  -1    0.87    0.21
   7   9   1    1.12    0.28
   7   9   1    0.58    0.24
   7   9   1    0.86    0.22
  -8  -9  -1    0.12    0.17
  -8  -9  -1   -0.15    0.13
  -8  -9  -1    0.23    0.18
   8   9   1    0.11    0.14
   8   9   1    0.30    0.21
   8   9   1    0.17    0.19
  -9  -9  -1    0.34    0.21
  -9  -9  -1    0.47    0.27
   9   9   1    0.28    0.24
   9   9   1    0.28    0.25
   9 -10  -1    0.30    0.23
   9 -10  -1    0.12    0.19
  -9  10   1    0.60    0.30
  -9  10   1    0.39    0.22
   8 -10  -1    0.21    0.17
   8 -10  -1   -0.03    0.16
  -8  10   1    0.32    0.18
  -8  10   1    0.27    0.28
   7 -10  -1   -0.08    0.16
   7 -10  -1    0.04    0.13
  -7  10   1    0.31    0.25
  -7  10   1    0.17    0.15
   6 -10  -1   -0.02    0.12
   6 -10  -1    0.06    0.13
   6 -10  -1   -0.01    0.12
  -6  10   1    0.03    0.14
  -6  10   1   -0.02    0.20
   5 -10  -1    0.02    0.10
   5 -10  -1    0.01    0.11
   5 -10  -1    0.10    0.12
  -5  10   1   -0.02    0.16
  -5  10   1   -0.03    0.09
  -5  10   1    0.09    0.13
   4 -10  -1    0.21    0.13
   4 -10  -1    0.16    0.10
   4 -10  -1    0.61    0.16
   4 -10  -1    0.09    0.12
  -4  10   1    0.45    0.15
  -4  10   1    0.31    0.18
  -4  10   1    0.16    0.14
  -4  10   1    0.17    0.11
   3 -10  -1    0.02    0.08
   3 -10  -1    0.12    0.12
   3 -10  -1    0.22    0.10
   3 -10  -1    0.07    0.07
   3 -10  -1    0.18    0.13
  -3  10   1    0.14    0.13
  -3  10   1    0.09    0.08
  -3  10   1    0.06    0.07
  -3  10   1    0.03    0.06
  -3  10   1   -0.04    0.10
  -3  10   1    0.07    0.10
   2 -10  -1   14.40    0.82
   2 -10  -1   14.61    0.88
   2 -10  -1   15.10    0.86
   2 -10  -1   14.34    0.78
   2 -10  -1   14.06    0.79
  -2  10   1   15.62    0.93
  -2  10   1   15.03    0.83
  -2  10   1   14.25    0.79
  -2  10   1   14.44    0.88
  -2  10   1   14.08    0.90
   1 -10  -1    0.94    0.16
   1 -10  -1    0.87    0.17
   1 -10  -1    0.82    0.19
   1 -10  -1    0.89    0.22
  -1  10   1    0.79    0.18
  -1  10   1    0.70    0.19
  -1  10   1    1.31    0.19
  -1  10   1    1.48    0.23
  -1  10   1    1.08    0.23
   0 -10  -1    0.35    0.11
   0 -10  -1    0.22    0.14
   0 -10  -1    0.32    0.18
   0 -10  -1    0.25    0.13
   0  10   1    0.19    0.09
   0  10   1    0.21    0.13
   0  10   1    0.45    0.14
   0  10   1    0.48    0.12
   0  10   1    0.78    0.18
  -1 -10  -1    6.52    0.43
  -1 -10  -1    5.58    0.45
  -1 -10  -1    6.06    0.50
  -1 -10  -1    5.20    0.44
   1  10   1    5.77    0.47
   1  10   1    6.39    0.49
   1  10   1    6.24    0.44
   1  10   1    6.45    0.45
  -2 -10  -1    1.74    0.24
  -2 -10  -1    1.91    0.30
  -2 -10  -1    1.32    0.23
  -2 -10  -1    1.59    0.31
   2  10   1    1.76    0.25
   2  10   1    1.94    0.31
   2  10   1    2.34    0.30
   2  10   1    1.89    0.24
   2  10   1    1.99    0.31
  -3 -10  -1    6.20    0.51
  -3 -10  -1    4.39    0.50
  -3 -10  -1    6.32    0.44
  -3 -10  -1    5.18    0.43
   3  10   1    6.10    0.52
   3  10   1    5.23    0.37
   3  10   1    5.20    0.47
   3  10   1    5.91    0.42
   3  10   1    6.28    0.47
  -4 -10  -1    0.61    0.23
  -4 -10  -1    0.29    0.13
  -4 -10  -1    0.39    0.17
  -4 -10  -1    0.34    0.14
   4  10   1    0.26    0.13
   4  10   1    0.22    0.14
   4  10   1    0.20    0.16
   4  10   1    0.32    0.13
  -5 -10  -1    1.80    0.33
  -5 -10  -1    2.35    0.38
  -5 -10  -1    1.89    0.30
   5  10   1    2.69    0.35
   5  10   1    1.93    0.34
   5  10   1    1.55    0.29
   5  10   1    2.56    0.44
  -6 -10  -1    0.16    0.16
  -6 -10  -1    0.15    0.13
  -6 -10  -1    0.39    0.19
   6  10   1    0.18    0.14
   6  10   1    0.04    0.13
   6  10   1    0.03    0.12
  -7 -10  -1    0.42    0.17
  -7 -10  -1    0.70    0.24
  -7 -10  -1    0.51    0.23
   7  10   1    0.50    0.22
   7  10   1    0.20    0.17
  -8 -10  -1    0.54    0.22
  -8 -10  -1    0.76    0.25
  -8 -10  -1    1.34    0.35
   8  10   1    0.47    0.26
   8  10   1    0.68    0.22
   8  10   1    0.99    0.31
  -9 -10  -1    0.86    0.30
  -9 -10  -1    0.17    0.23
   9  10   1    0.17    0.24
   9  10   1    0.48    0.28
   9 -11  -1   -0.17    0.26
   9 -11  -1    0.10    0.18
  -9  11   1    0.49    0.19
  -9  11   1    0.14    0.30
   8 -11  -1    0.68    0.27
   8 -11  -1    0.91    0.30
  -8  11   1    0.84    0.29
  -8  11   1    0.69    0.32
   7 -11  -1   -0.03    0.15
   7 -11  -1   -0.01    0.13
  -7  11   1    0.23    0.22
  -7  11   1    0.23    0.19
   6 -11  -1    1.54    0.28
   6 -11  -1    1.17    0.28
   6 -11  -1    1.75    0.30
  -6  11   1    2.81    0.54
  -6  11   1    1.72    0.36
   5 -11  -1    0.29    0.15
   5 -11  -1    0.40    0.15
   5 -11  -1    0.40    0.19
  -5  11   1    0.56    0.25
  -5  11   1    0.49    0.20
  -5  11   1    0.49    0.17
   4 -11  -1    0.81    0.20
   4 -11  -1    0.59    0.19
   4 -11  -1    0.65    0.22
  -4  11   1    1.20    0.30
  -4  11   1    1.01    0.24
  -4  11   1    0.90    0.28
   3 -11  -1    3.29    0.38
   3 -11  -1    3.58    0.37
   3 -11  -1    2.54    0.36
  -3  11   1    4.21    0.50
  -3  11   1    4.21    0.47
  -3  11   1    3.22    0.45
   2 -11  -1    5.97    0.49
   2 -11  -1    6.07    0.44
   2 -11  -1    6.31    0.50
  -2  11   1    6.36    0.53
  -2  11   1    5.49    0.48
  -2  11   1    6.02    0.50
  -2  11   1    6.09    0.45
  -2  11   1    5.60    0.41
   1 -11  -1    3.49    0.31
   1 -11  -1    3.58    0.36
   1 -11  -1    2.56    0.35
   1 -11  -1    4.27    0.46
  -1  11   1    3.86    0.34
  -1  11   1    3.41    0.34
  -1  11   1    3.97    0.46
  -1  11   1    3.78    0.34
  -1  11   1    4.11    0.47
   0 -11  -1    0.24    0.10
   0 -11  -1    0.28    0.13
   0 -11  -1    0.43    0.17
   0 -11  -1    0.31    0.21
   0  11   1    0.45    0.15
   0  11   1    0.17    0.10
   0  11   1    0.39    0.16
   0  11   1    0.38    0.14
  -1 -11  -1    1.11    0.20
  -1 -11  -1    1.39    0.25
  -1 -11  -1    1.35    0.29
  -1 -11  -1    1.50    0.27
   1  11   1    1.41    0.24
   1  11   1    1.08    0.21
   1  11   1    1.41    0.24
   1  11   1    1.55    0.29
  -2 -11  -1    3.48    0.41
  -2 -11  -1    2.33    0.33
  -2 -11  -1    2.96    0.41
  -2 -11  -1    3.09    0.34
   2  11   1    2.70    0.39
   2  11   1    3.54    0.37
   2  11   1    3.45    0.36
   2  11   1    3.28    0.39
   2  11   1    3.09    0.43
  -3 -11  -1    0.06    0.09
  -3 -11  -1    0.46    0.18
  -3 -11  -1    0.32    0.18
  -3 -11  -1    0.33    0.14
   3  11   1    0.08    0.12
   3  11   1    0.09    0.09
   3  11   1    0.13    0.13
   3  11   1    0.11    0.08
   3  11   1    0.19    0.11
  -4 -11  -1    4.16    0.50
  -4 -11  -1    3.13    0.42
  -4 -11  -1    4.36    0.44
  -4 -11  -1    4.45    0.48
   4  11   1    4.06    0.51
   4  11   1    3.67    0.48
   4  11   1    4.80    0.56
   4  11   1    3.96    0.43
  -5 -11  -1    0.06    0.16
  -5 -11  -1    0.13    0.16
  -5 -11  -1    0.01    0.11
   5  11   1   -0.01    0.15
   5  11   1    0.14    0.13
   5  11   1    0.04    0.13
   5  11   1    0.18    0.15
  -6 -11  -1    0.00    0.11
  -6 -11  -1    0.11    0.14
  -6 -11  -1    0.36    0.19
   6  11   1    0.07    0.13
   6  11   1    0.10    0.12
   6  11   1    0.14    0.14
  -7 -11  -1    3.36    0.45
  -7 -11  -1    2.68    0.46
  -7 -11  -1    3.98    0.57
   7  11   1    2.58    0.44
   7  11   1    3.03    0.51
  -8 -11  -1    0.52    0.23
  -8 -11  -1    0.57    0.24
  -8 -11  -1    0.86    0.28
   8  11   1    0.56    0.27
   8  11   1    0.43    0.25
   8  11   1    0.49    0.30
  -9 -11  -1    0.24    0.19
  -9 -11  -1   -0.02    0.27
   9  11   1   -0.03    0.23
   9  11   1   -0.02    0.21
   8 -12  -1    0.20    0.23
   8 -12  -1    0.03    0.16
  -8  12   1    0.21    0.18
  -8  12   1    0.57    0.29
   7 -12  -1   -0.03    0.14
   7 -12  -1    0.19    0.18
  -7  12   1    0.51    0.25
  -7  12   1    0.00    0.16
   6 -12  -1    0.18    0.16
   6 -12  -1    0.02    0.13
  -6  12   1    0.23    0.21
  -6  12   1    0.10    0.16
   5 -12  -1    0.12    0.13
   5 -12  -1   -0.04    0.11
   5 -12  -1   -0.05    0.15
  -5  12   1    0.29    0.19
  -5  12   1    0.19    0.17
   4 -12  -1    0.08    0.14
   4 -12  -1    0.07    0.14
   4 -12  -1    0.23    0.14
  -4  12   1    0.22    0.16
  -4  12   1    0.06    0.14
  -4  12   1    0.32    0.18
   3 -12  -1    0.75    0.23
   3 -12  -1    0.50    0.19
   3 -12  -1    0.56    0.17
  -3  12   1    1.33    0.29
  -3  12   1    0.72    0.23
  -3  12   1    0.87    0.22
   2 -12  -1    0.10    0.12
   2 -12  -1    0.07    0.16
   2 -12  -1    0.26    0.11
  -2  12   1    0.24    0.10
  -2  12   1    0.18    0.15
  -2  12   1    0.31    0.14
  -2  12   1    0.16    0.14
  -2  12   1    0.38    0.18
   1 -12  -1    6.80    0.56
   1 -12  -1    6.92    0.57
   1 -12  -1    8.02    0.52
  -1  12   1    7.82    0.56
  -1  12   1    6.94    0.50
  -1  12   1    8.12    0.61
  -1  12   1    7.15    0.58
   0 -12  -1    0.76    0.21
   0 -12  -1    0.66    0.24
   0 -12  -1    0.76    0.17
   0  12   1    0.72    0.19
   0  12   1    0.61    0.19
   0  12   1    0.87    0.18
   0  12   1    0.53    0.18
  -1 -12  -1    3.90    0.43
  -1 -12  -1    3.04    0.43
  -1 -12  -1    4.23    0.46
  -1 -12  -1    4.19    0.35
   1  12   1    3.76    0.41
   1  12   1    3.95    0.43
   1  12   1    2.22    0.37
   1  12   1    4.28    0.48
  -2 -12  -1    0.00    0.09
  -2 -12  -1    0.48    0.19
  -2 -12  -1    0.24    0.13
  -2 -12  -1    0.23    0.17
   2  12   1    0.10    0.14
   2  12   1    0.29    0.11
   2  12   1    0.08    0.12
   2  12   1    0.02    0.08
   2  12   1    0.07    0.09
  -3 -12  -1    1.39    0.28
  -3 -12  -1    2.10    0.36
  -3 -12  -1    2.53    0.32
  -3 -12  -1    1.87    0.33
   3  12   1    1.75    0.30
   3  12   1    1.95    0.29
   3  12   1    2.42    0.42
   3  12   1    1.75    0.34
  -4 -12  -1    0.14    0.13
  -4 -12  -1    0.24    0.19
  -4 -12  -1    0.57    0.18
  -4 -12  -1    0.31    0.18
   4  12   1    0.22    0.15
   4  12   1    0.06    0.12
   4  12   1    0.40    0.20
   4  12   1    0.16    0.14
  -5 -12  -1    0.74    0.20
  -5 -12  -1    0.50    0.22
  -5 -12  -1    0.58    0.25
   5  12   1    0.18    0.14
   5  12   1    0.32    0.18
   5  12   1    0.34    0.17
  -6 -12  -1    0.21    0.14
  -6 -12  -1    0.18    0.17
  -6 -12  -1    0.21    0.19
   6  12   1    0.12    0.15
   6  12   1    0.07    0.16
   6  12   1    0.12    0.17
  -7 -12  -1    0.56    0.19
  -7 -12  -1    0.49    0.24
  -7 -12  -1    0.03    0.16
   7  12   1   -0.11    0.14
   7  12   1    0.10    0.24
   7  12   1    0.04    0.19
  -8 -12  -1    0.24    0.25
  -8 -12  -1    0.30    0.20
   8  12   1    0.08    0.16
   8  12   1    0.03    0.19
   8 -13  -1    0.07    0.20
   8 -13  -1   -0.07    0.23
  -8  13   1    0.12    0.27
  -8  13   1    0.62    0.25
   7 -13  -1   -0.12    0.18
   7 -13  -1    0.11    0.16
  -7  13   1    0.22    0.21
  -7  13   1    0.34    0.21
   6 -13  -1    0.45    0.20
   6 -13  -1    1.52    0.31
  -6  13   1    0.44    0.24
  -6  13   1    0.72    0.30
   5 -13  -1    0.75    0.22
   5 -13  -1    0.54    0.22
   5 -13  -1    0.37    0.20
  -5  13   1    0.78    0.27
  -5  13   1    0.76    0.26
   4 -13  -1    0.02    0.10
   4 -13  -1   -0.14    0.15
   4 -13  -1   -0.05    0.12
  -4  13   1   -0.05    0.14
  -4  13   1   -0.10    0.12
  -4  13   1   -0.04    0.13
   3 -13  -1    1.17    0.22
   3 -13  -1    0.82    0.25
   3 -13  -1    0.94    0.24
  -3  13   1    1.01    0.28
  -3  13   1    1.30    0.29
  -3  13   1    1.34    0.30
   2 -13  -1    0.26    0.14
   2 -13  -1    0.28    0.17
   2 -13  -1    0.47    0.20
  -2  13   1    0.32    0.17
  -2  13   1    0.19    0.15
   1 -13  -1   -0.02    0.11
   1 -13  -1    0.21    0.17
   1 -13  -1   -0.12    0.11
  -1  13   1   -0.05    0.10
  -1  13   1    0.02    0.11
  -1  13   1    0.20    0.14
  -1  13   1   -0.08    0.07
   0 -13  -1    0.29    0.12
   0 -13  -1    0.18    0.13
   0 -13  -1    0.21    0.18
   0  13   1    0.05    0.09
   0  13   1    0.01    0.09
   0  13   1    0.01    0.09
   0  13   1    0.09    0.11
  -1 -13  -1   -0.08    0.09
  -1 -13  -1    0.01    0.16
  -1 -13  -1    0.15    0.15
   1  13   1    0.01    0.09
   1  13   1    0.10    0.13
   1  13   1    0.03    0.10
   1  13   1    0.05    0.09
  -2 -13  -1    1.81    0.27
  -2 -13  -1    0.91    0.26
  -2 -13  -1    1.33    0.27
   2  13   1    1.39    0.25
   2  13   1    0.99    0.23
   2  13   1    1.79    0.36
   2  13   1    1.05    0.26
   2  13   1    1.71    0.27
  -3 -13  -1   -0.02    0.16
  -3 -13  -1   -0.07    0.10
  -3 -13  -1   -0.04    0.11
   3  13   1    0.08    0.11
   3  13   1    0.06    0.11
   3  13   1    0.15    0.16
   3  13   1    0.06    0.15
  -4 -13  -1    0.49    0.21
  -4 -13  -1    0.34    0.17
  -4 -13  -1    0.57    0.19
  -4 -13  -1    0.66    0.23
   4  13   1    0.56    0.19
   4  13   1    0.35    0.20
   4  13   1    0.40    0.20
  -5 -13  -1    0.84    0.26
  -5 -13  -1    1.06    0.29
  -5 -13  -1    0.69    0.21
   5  13   1    1.17    0.29
   5  13   1    1.12    0.26
   5  13   1    1.32    0.32
  -6 -13  -1    0.12    0.18
  -6 -13  -1    0.31    0.20
  -6 -13  -1    0.09    0.14
   6  13   1    0.08    0.16
   6  13   1    0.30    0.21
   6  13   1    0.25    0.18
  -7 -13  -1    0.09    0.18
  -7 -13  -1    0.08    0.18
  -7 -13  -1    0.55    0.24
   7  13   1    0.09    0.21
   7  13   1   -0.03    0.16
  -8 -13  -1    0.46    0.27
  -8 -13  -1    0.47    0.23
   8  13   1    0.19    0.25
   8  13   1    0.29    0.22
   7 -14  -1    0.29    0.20
   7 -14  -1    0.33    0.35
  -7  14   1    0.43    0.21
  -7  14   1    0.58    0.30
   6 -14  -1    0.49    0.24
   6 -14  -1    0.39    0.23
  -6  14   1    0.25    0.21
  -6  14   1    0.22    0.19
   5 -14  -1    0.09    0.17
   5 -14  -1    0.09    0.18
  -5  14   1    0.00    0.15
  -5  14   1    0.22    0.23
   4 -14  -1    0.00    0.20
   4 -14  -1    0.41    0.22
   4 -14  -1    0.64    0.21
  -4  14   1    0.21    0.17
  -4  14   1    0.53    0.23
  -4  14   1    0.25    0.32
   3 -14  -1   -0.04    0.12
   3 -14  -1   -0.26    0.15
   3 -14  -1    0.22    0.14
  -3  14   1    0.12    0.14
  -3  14   1   -0.02    0.13
   2 -14  -1    3.69    0.49
   2 -14  -1    4.78    0.49
   2 -14  -1    4.35    0.56
  -2  14   1    4.03    0.54
  -2  14   1    3.65    0.51
   1 -14  -1    0.25    0.14
   1 -14  -1    0.17    0.14
   1 -14  -1    0.31    0.22
  -1  14   1    0.26    0.16
  -1  14   1    0.11    0.11
  -1  14   1    0.31    0.15
   0 -14  -1    0.30    0.21
   0 -14  -1    0.31    0.17
   0 -14  -1    0.21    0.13
   0  14   1    0.17    0.12
   0  14   1    0.14    0.14
   0  14   1    0.14    0.13
   0  14   1    0.22    0.16
  -1 -14  -1    0.12    0.18
  -1 -14  -1    0.23    0.16
  -1 -14  -1    0.09    0.10
   1  14   1    0.03    0.12
   1  14   1   -0.05    0.10
   1  14   1   -0.09    0.11
   1  14   1   -0.08    0.09
  -2 -14  -1    4.05    0.48
  -2 -14  -1    2.35    0.40
  -2 -14  -1    3.20    0.39
   2  14   1    3.05    0.48
   2  14   1    2.69    0.37
   2  14   1    3.22    0.40
   2  14   1    3.91    0.54
   2  14   1    3.74    0.44
  -3 -14  -1    0.31    0.19
  -3 -14  -1    0.13    0.16
  -3 -14  -1    0.27    0.16
   3  14   1    0.25    0.17
   3  14   1    0.28    0.19
   3  14   1    0.18    0.12
  -4 -14  -1    0.07    0.14
  -4 -14  -1   -0.08    0.13
  -4 -14  -1    0.20    0.17
   4  14   1    0.04    0.14
   4  14   1    0.21    0.18
   4  14   1    0.08    0.13
  -5 -14  -1    0.14    0.15
  -5 -14  -1    0.14    0.19
   5  14   1   -0.09    0.14
   5  14   1    0.11    0.16
   5  14   1    0.27    0.18
  -6 -14  -1    0.12    0.18
  -6 -14  -1   -0.10    0.14
   6  14   1   -0.04    0.16
   6  14   1    0.00    0.18
   6  14   1   -0.04    0.15
  -7 -14  -1    0.03    0.19
  -7 -14  -1    0.24    0.23
   7  14   1    0.01    0.21
   7  14   1    0.00    0.33
   6 -15  -1    0.31    0.22
  -6  15   1    0.23    0.20
   5 -15  -1   -0.27    0.14
  -5  15   1    0.12    0.18
   4 -15  -1    0.33    0.21
   4 -15  -1   -0.17    0.19
  -4  15   1   -0.14    0.12
  -4  15   1    0.05    0.15
   3 -15  -1    0.43    0.24
   3 -15  -1    0.07    0.21
  -3  15   1    1.08    0.30
  -3  15   1    0.53    0.20
   2 -15  -1    0.26    0.18
   2 -15  -1    0.25    0.22
  -2  15   1    0.94    0.27
  -2  15   1    0.53    0.21
   1 -15  -1    0.00    0.15
   1 -15  -1    0.01    0.19
  -1  15   1    0.27    0.18
  -1  15   1    0.21    0.15
   0 -15  -1    0.09    0.18
   0 -15  -1    0.21    0.27
   0 -15  -1   -0.05    0.17
   0  15   1    0.56    0.22
   0  15   1    0.29    0.16
   0  15   1    0.21    0.13
  -1 -15  -1    0.07    0.23
  -1 -15  -1    0.07    0.14
  -1 -15  -1   -0.14    0.13
   1  15   1   -0.12    0.12
   1  15   1    0.04    0.11
   1  15   1    0.00    0.10
   1  15   1   -0.02    0.15
  -2 -15  -1    1.46    0.33
  -2 -15  -1    1.54    0.42
  -2 -15  -1    1.08    0.28
   2  15   1    0.79    0.26
   2  15   1    1.08    0.27
  -3 -15  -1    0.30    0.22
  -3 -15  -1    0.01    0.12
   3  15   1    0.04    0.13
   3  15   1   -0.08    0.12
  -4 -15  -1    0.76    0.25
  -4 -15  -1    0.66    0.23
   4  15   1    1.15    0.29
   4  15   1    0.72    0.27
  -5 -15  -1    0.22    0.18
  -5 -15  -1    0.19    0.17
   5  15   1   -0.08    0.15
   5  15   1    0.04    0.17
  -6 -15  -1   -0.16    0.17
  -6 -15  -1   -0.07    0.17
   6  15   1   -0.01    0.17
   6  15   1    0.07    0.19
   6 -16  -1   -0.36    0.16
  -6  16   1    0.56    0.32
   5 -16  -1    0.53    0.26
  -5  16   1    0.19    0.14
   4 -16  -1    0.34    0.21
  -4  16   1    0.40    0.23
  -4  16   1    0.09    0.17
   3 -16  -1    0.41    0.24
   3 -16  -1    0.04    0.23
  -3  16   1    0.14    0.17
  -3  16   1   -0.11    0.15
   2 -16  -1   -0.08    0.16
   2 -16  -1    0.34    0.25
  -2  16   1    0.17    0.15
  -2  16   1    0.12    0.15
   1 -16  -1    1.12    0.32
   1 -16  -1    1.40    0.33
  -1  16   1    0.38    0.20
  -1  16   1    1.16    0.30
   0 -16  -1   -0.06    0.18
   0 -16  -1    0.20    0.21
   0  16   1    0.10    0.12
   0  16   1   -0.07    0.12
  -1 -16  -1    0.28    0.21
  -1 -16  -1    0.40    0.23
   1  16   1    0.79    0.31
   1  16   1    0.67    0.21
   1  16   1    0.68    0.21
  -2 -16  -1    0.17    0.20
  -2 -16  -1   -0.03    0.13
   2  16   1   -0.10    0.14
   2  16   1    0.05    0.13
  -3 -16  -1    0.10    0.11
  -3 -16  -1   -0.05    0.18
   3  16   1    0.10    0.17
   3  16   1    0.37    0.19
  -4 -16  -1   -0.01    0.18
  -4 -16  -1    0.33    0.20
   4  16   1    0.19    0.17
   4  16   1    0.10    0.17
  -5 -16  -1   -0.09    0.16
  -5 -16  -1    0.04    0.19
   5  16   1    0.22    0.21
   5  16   1    0.40    0.23
  -6 -16  -1    0.01    0.21
  -6 -16  -1    0.10    0.32
   6  16   1   -0.27    0.16
   6  16   1    0.13    0.20
   5 -17  -1    0.38    0.32
  -5  17   1    0.59    0.32
   4 -17  -1   -0.10    0.18
  -4  17   1    0.33    0.20
  -4  17   1    0.40    0.24
   3 -17  -1    0.26    0.27
   3 -17  -1   -0.05    0.17
  -3  17   1    0.17    0.15
  -3  17   1    0.10    0.18
   2 -17  -1    0.16    0.19
   2 -17  -1   -0.47    0.20
  -2  17   1    0.18    0.15
  -2  17   1    0.01    0.16
   1 -17  -1    0.05    0.24
   1 -17  -1    0.08    0.16
  -1  17   1    0.05    0.12
  -1  17   1    0.16    0.20
   0 -17  -1    0.10    0.16
   0 -17  -1    0.25    0.25
   0  17   1   -0.04    0.11
   0  17   1   -0.09    0.16
  -1 -17  -1    0.09    0.19
  -1 -17  -1    0.00    0.15
   1  17   1    0.21    0.20
   1  17   1    0.05    0.14
  -2 -17  -1    0.15    0.15
  -2 -17  -1    0.11    0.21
   2  17   1   -0.02    0.16
   2  17   1    0.20    0.17
  -3 -17  -1    0.06    0.16
  -3 -17  -1    0.19    0.20
   3  17   1    0.11    0.18
   3  17   1   -0.05    0.15
  -4 -17  -1    0.48    0.26
  -4 -17  -1    0.26    0.23
   4  17   1    0.53    0.27
   4  17   1    0.64    0.26
  -5 -17  -1    0.32    0.24
  -5 -17  -1    0.36    0.39
   5  17   1    0.04    0.21
   5  17   1    0.28    0.25
   3 -18  -1   -0.17    0.19
  -3  18   1   -0.09    0.19
  -3  18   1   -0.19    0.16
   2 -18  -1    0.77    0.27
   2 -18  -1    0.82    0.34
  -2  18   1    0.37    0.23
  -2  18   1    0.34    0.26
   1 -18  -1    0.06    0.18
   1 -18  -1   -0.20    0.21
  -1  18   1   -0.10    0.19
  -1  18   1    0.07    0.15
   0 -18  -1    0.44    0.29
   0 -18  -1    0.05    0.20
   0  18   1    0.21    0.20
   0  18   1    0.25    0.16
  -1 -18  -1   -0.13    0.19
  -1 -18  -1    0.00    0.14
   1  18   1   -0.27    0.14
  -2 -18  -1    0.46    0.28
  -2 -18  -1    0.32    0.18
   2  18   1    0.32    0.21
   2  18   1    0.42    0.23
  -3 -18  -1    0.20    0.22
  -3 -18  -1    0.34    0.24
   3  18   1    0.39    0.24
   3  18   1    0.31    0.25
  -1  19   1   -0.01    0.21
   0 -19  -1    0.21    0.25
   0 -19  -1    0.38    0.26
   0  19   1    0.54    0.30
   0  19   1    0.47    0.32
   0  19  -2    0.09    0.23
   0 -19   2    0.31    0.26
   0 -19   2   -0.10    0.21
   3  18  -2    0.07    0.20
   3  18  -2    0.07    0.20
  -3 -18   2    0.20    0.19
  -3 -18   2    0.14    0.20
   2  18  -2    0.19    0.20
   2  18  -2    0.02    0.17
  -2 -18   2   -0.25    0.15
  -2 -18   2    0.21    0.20
   1  18  -2    0.11    0.18
   1  18  -2   -0.05    0.16
  -1 -18   2    0.01    0.18
  -1 -18   2    0.17    0.20
   0  18  -2    0.24    0.18
   0  18  -2    0.03    0.16
   0 -18   2    0.37    0.25
   0 -18   2    0.12    0.19
  -1  18  -2    0.13    0.18
  -1  18  -2    0.47    0.19
   1 -18   2    0.16    0.20
  -2  18  -2    0.37    0.20
  -2  18  -2    0.05    0.19
   2 -18   2   -0.21    0.15
  -3  18  -2    0.55    0.23
  -3  18  -2    0.05    0.21
   3 -18   2    0.47    0.27
   5  17  -2    0.68    0.34
   5  17  -2    0.66    0.29
  -5 -17   2    1.06    0.37
  -5 -17   2    0.35    0.24
  -5 -17   2    0.67    0.26
   4  17  -2    0.53    0.26
   4  17  -2    0.46    0.21
  -4 -17   2    0.16    0.19
  -4 -17   2    0.75    0.28
  -4 -17   2    0.48    0.26
   3  17  -2    0.41    0.21
   3  17  -2    0.23    0.23
   3  17  -2    0.16    0.17
  -3 -17   2    0.33    0.21
  -3 -17   2    0.18    0.15
  -3 -17   2    0.36    0.26
   2  17  -2    0.41    0.21
   2  17  -2    0.86    0.31
   2  17  -2    0.51    0.22
  -2 -17   2    1.02    0.29
  -2 -17   2    0.29    0.23
  -2 -17   2    0.82    0.28
   1  17  -2   -0.02    0.13
   1  17  -2    0.19    0.18
  -1 -17   2    0.11    0.19
  -1 -17   2    0.19    0.17
  -1 -17   2   -0.18    0.19
   0  17  -2    0.83    0.27
   0  17  -2    1.15    0.27
   0  17  -2    0.99    0.26
   0 -17   2    0.69    0.26
   0 -17   2    0.59    0.26
   0 -17   2    0.93    0.29
  -1  17  -2   -0.27    0.14
  -1  17  -2    0.27    0.14
   1 -17   2    0.14    0.19
   1 -17   2   -0.30    0.19
   1 -17   2    0.18    0.20
  -2  17  -2    0.08    0.19
  -2  17  -2    0.07    0.14
   2 -17   2    0.11    0.23
   2 -17   2    0.00    0.16
  -3  17  -2    0.26    0.17
  -3  17  -2    0.26    0.21
   3 -17   2    0.01    0.23
   3 -17   2    0.08    0.17
  -4  17  -2    0.17    0.17
  -4  17  -2    0.10    0.22
   4 -17   2    0.03    0.16
   4 -17   2    0.00    0.28
   6  16  -2    0.05    0.19
   6  16  -2    0.11    0.21
   6  16  -2    0.39    0.27
  -6 -16   2   -0.29    0.14
  -6 -16   2    0.21    0.24
   5  16  -2    0.06    0.20
   5  16  -2   -0.08    0.18
   5  16  -2    0.03    0.16
  -5 -16   2    0.55    0.24
  -5 -16   2    0.11    0.23
  -5 -16   2   -0.02    0.18
   4  16  -2    0.18    0.17
   4  16  -2    0.60    0.24
   4  16  -2    0.70    0.29
  -4 -16   2   -0.14    0.20
  -4 -16   2    0.48    0.24
  -4 -16   2    0.33    0.20
   3  16  -2   -0.06    0.13
   3  16  -2    0.38    0.21
   3  16  -2    0.07    0.17
  -3 -16   2    0.09    0.17
  -3 -16   2    0.26    0.19
  -3 -16   2    0.29    0.20
   2  16  -2    0.05    0.14
   2  16  -2    0.13    0.14
   2  16  -2   -0.03    0.13
  -2 -16   2    0.08    0.14
  -2 -16   2   -0.05    0.15
  -2 -16   2    0.09    0.16
   1  16  -2    0.01    0.13
   1  16  -2   -0.11    0.13
   1  16  -2    0.06    0.11
  -1 -16   2    0.15    0.19
  -1 -16   2   -0.03    0.15
  -1 -16   2    0.10    0.14
   0  16  -2    0.26    0.20
   0  16  -2    0.53    0.19
   0  16  -2    0.14    0.14
   0 -16   2    0.14    0.18
   0 -16   2    0.03    0.16
   0 -16   2    0.09    0.17
  -1  16  -2    0.01    0.14
  -1  16  -2    0.28    0.17
  -1  16  -2   -0.20    0.11
   1 -16   2   -0.08    0.17
   1 -16   2    0.04    0.17
   1 -16   2   -0.17    0.13
  -2  16  -2    0.04    0.16
  -2  16  -2    0.19    0.14
   2 -16   2    0.04    0.14
   2 -16   2   -0.12    0.15
  -3  16  -2   -0.13    0.13
  -3  16  -2    0.11    0.16
   3 -16   2   -0.08    0.17
   3 -16   2   -0.05    0.13
  -4  16  -2    1.94    0.39
  -4  16  -2    2.19    0.45
   4 -16   2    1.66    0.36
   4 -16   2    1.79    0.35
  -5  16  -2    0.34    0.17
   5 -16   2    0.62    0.25
   5 -16   2   -0.15    0.15
  -6  16  -2    0.52    0.34
   6 -16   2   -0.03    0.14
   6  15  -2    0.40    0.24
   6  15  -2    0.48    0.23
   6  15  -2    0.49    0.24
  -6 -15   2    0.96    0.28
  -6 -15   2    0.22    0.19
   5  15  -2    0.03    0.16
   5  15  -2    0.12    0.18
   5  15  -2    0.22    0.18
  -5 -15   2    0.11    0.16
  -5 -15   2    0.65    0.25
  -5 -15   2    0.39    0.21
   4  15  -2    0.21    0.21
   4  15  -2    0.18    0.17
   4  15  -2    0.24    0.16
  -4 -15   2    0.13    0.17
  -4 -15   2    0.21    0.17
  -4 -15   2    0.43    0.22
   3  15  -2    0.04    0.14
   3  15  -2   -0.10    0.13
   3  15  -2    0.05    0.15
  -3 -15   2   -0.10    0.14
  -3 -15   2   -0.15    0.12
  -3 -15   2    0.07    0.16
   2  15  -2    2.01    0.34
   2  15  -2    1.56    0.31
   2  15  -2    1.38    0.33
  -2 -15   2    1.75    0.35
  -2 -15   2    1.46    0.30
  -2 -15   2    1.75    0.32
   1  15  -2    0.19    0.18
   1  15  -2    0.53    0.23
   1  15  -2    1.12    0.25
   1  15  -2    0.32    0.17
  -1 -15   2    0.25    0.18
  -1 -15   2    0.18    0.16
  -1 -15   2    0.36    0.17
   0  15  -2    0.10    0.14
   0  15  -2    0.04    0.15
   0  15  -2    0.11    0.11
   0  15  -2    0.02    0.11
   0 -15   2    0.04    0.13
   0 -15   2    0.12    0.15
   0 -15   2    0.26    0.19
  -1  15  -2    0.28    0.15
  -1  15  -2    0.28    0.17
  -1  15  -2    0.79    0.25
  -1  15  -2    1.03    0.27
   1 -15   2    0.45    0.23
   1 -15   2    0.27    0.18
   1 -15   2    0.74    0.26
  -2  15  -2    0.10    0.14
  -2  15  -2    0.46    0.21
   2 -15   2    0.49    0.22
   2 -15   2    0.03    0.19
   2 -15   2    0.40    0.19
  -3  15  -2    0.77    0.26
  -3  15  -2    0.37    0.20
   3 -15   2    0.38    0.17
   3 -15   2    0.25    0.18
  -4  15  -2    0.44    0.21
  -4  15  -2    0.27    0.17
   4 -15   2    0.32    0.18
   4 -15   2   -0.06    0.14
  -5  15  -2    0.61    0.25
   5 -15   2    0.33    0.23
   5 -15   2    0.35    0.21
  -6  15  -2    0.17    0.18
   6 -15   2    0.23    0.24
   6 -15   2   -0.13    0.13
   7  14  -2   -0.02    0.20
   7  14  -2    0.13    0.21
  -7 -14   2    0.11    0.20
  -7 -14   2    0.25    0.24
   6  14  -2    0.37    0.22
   6  14  -2    0.05    0.19
   6  14  -2    0.09    0.15
  -6 -14   2    0.14    0.17
  -6 -14   2    0.19    0.16
   5  14  -2    0.10    0.16
   5  14  -2    0.31    0.19
   5  14  -2    0.19    0.17
  -5 -14   2    0.42    0.20
  -5 -14   2    0.13    0.14
  -5 -14   2    0.25    0.19
   4  14  -2    0.22    0.17
   4  14  -2    0.13    0.15
   4  14  -2    0.21    0.17
  -4 -14   2    0.36    0.20
  -4 -14   2    0.32    0.20
  -4 -14   2    0.15    0.16
   3  14  -2    0.37    0.18
   3  14  -2    0.14    0.14
   3  14  -2   -0.04    0.12
  -3 -14   2    0.14    0.14
  -3 -14   2    0.24    0.16
  -3 -14   2    0.26    0.18
   2  14  -2    0.21    0.13
   2  14  -2    0.13    0.13
   2  14  -2    0.13    0.15
   2  14  -2   -0.01    0.12
  -2 -14   2    0.26    0.15
  -2 -14   2    0.24    0.12
  -2 -14   2   -0.06    0.12
   1  14  -2    2.23    0.35
   1  14  -2    2.04    0.33
   1  14  -2    2.07    0.39
   1  14  -2    1.90    0.37
  -1 -14   2    1.63    0.33
  -1 -14   2    1.79    0.31
  -1 -14   2    2.32    0.37
   0  14  -2    0.79    0.25
   0  14  -2    0.35    0.16
   0  14  -2    0.52    0.18
   0  14  -2    0.53    0.20
   0 -14   2    0.77    0.27
   0 -14   2    0.48    0.18
   0 -14   2    0.32    0.19
  -1  14  -2    0.99    0.26
  -1  14  -2    1.18    0.25
  -1  14  -2    1.49    0.31
  -1  14  -2    1.87    0.36
   1 -14   2    1.39    0.27
   1 -14   2    1.46    0.29
   1 -14   2    1.04    0.29
  -2  14  -2    0.08    0.12
  -2  14  -2    0.29    0.18
  -2  14  -2    0.29    0.18
   2 -14   2   -0.02    0.10
   2 -14   2   -0.12    0.16
   2 -14   2    0.09    0.14
   2 -14   2    0.07    0.16
  -3  14  -2    0.08    0.16
  -3  14  -2    0.00    0.13
   3 -14   2    0.21    0.16
   3 -14   2   -0.04    0.13
   3 -14   2    0.08    0.26
  -4  14  -2    0.14    0.17
  -4  14  -2    0.01    0.14
   4 -14   2    0.15    0.17
   4 -14   2    0.05    0.16
  -5  14  -2    0.28    0.18
  -5  14  -2    0.40    0.20
   5 -14   2    0.42    0.20
   5 -14   2    0.29    0.18
  -6  14  -2    0.01    0.17
  -6  14  -2    0.38    0.27
   6 -14   2    0.63    0.25
   6 -14   2    0.03    0.17
  -7  14  -2    0.43    0.18
  -7  14  -2    0.30    0.28
   7 -14   2    0.35    0.24
   7 -14   2   -0.05    0.15
   8  13  -2    0.05    0.20
   8  13  -2    0.09    0.22
  -8 -13   2    0.14    0.23
  -8 -13   2    0.12    0.20
   7  13  -2    0.04    0.18
   7  13  -2    0.03    0.18
  -7 -13   2    0.19    0.19
  -7 -13   2   -0.03    0.13
   6  13  -2    0.34    0.21
   6  13  -2    0.38    0.21
   6  13  -2    0.41    0.19
  -6 -13   2    0.32    0.17
  -6 -13   2    0.68    0.23
   5  13  -2    0.49    0.19
   5  13  -2    0.22    0.18
   5  13  -2    0.32    0.18
  -5 -13   2    0.30    0.19
  -5 -13   2    0.44    0.20
  -5 -13   2    0.44    0.19
   4  13  -2    0.18    0.17
   4  13  -2    0.74    0.20
   4  13  -2    0.14    0.13
  -4 -13   2    0.08    0.16
  -4 -13   2    0.14    0.16
  -4 -13   2    0.19    0.16
   3  13  -2    0.68    0.20
   3  13  -2    0.42    0.20
   3  13  -2    0.62    0.24
   3  13  -2    0.51    0.19
  -3 -13   2    0.73    0.23
  -3 -13   2    0.64    0.23
  -3 -13   2    0.81    0.22
   2  13  -2    6.51    0.56
   2  13  -2    8.32    0.56
   2  13  -2    7.18    0.64
   2  13  -2    7.60    0.63
  -2 -13   2    7.24    0.61
  -2 -13   2    7.85    0.61
  -2 -13   2    7.72    0.57
   1  13  -2    0.17    0.15
   1  13  -2    0.28    0.12
   1  13  -2    0.02    0.11
   1  13  -2    0.20    0.15
  -1 -13   2    0.06    0.12
  -1 -13   2    0.30    0.17
  -1 -13   2    0.08    0.13
   0  13  -2    5.65    0.58
   0  13  -2    5.29    0.59
   0  13  -2    5.19    0.57
   0  13  -2    4.89    0.49
   0 -13   2    4.92    0.54
   0 -13   2    5.11    0.52
   0 -13   2    4.21    0.51
  -1  13  -2   -0.05    0.10
  -1  13  -2    0.01    0.11
  -1  13  -2    0.02    0.11
  -1  13  -2    0.05    0.10
   1 -13   2    0.00    0.11
   1 -13   2   -0.13    0.14
   1 -13   2   -0.05    0.09
  -2  13  -2    2.97    0.37
  -2  13  -2    3.12    0.40
  -2  13  -2    2.90    0.43
  -2  13  -2    3.72    0.49
   2 -13   2    3.24    0.39
   2 -13   2    2.70    0.40
   2 -13   2    1.73    0.30
   2 -13   2    2.84    0.39
  -3  13  -2    0.98    0.27
  -3  13  -2    0.22    0.16
   3 -13   2    0.50    0.19
   3 -13   2    0.08    0.17
   3 -13   2    0.27    0.16
   3 -13   2    0.39    0.16
  -4  13  -2    0.56    0.22
  -4  13  -2    0.92    0.27
  -4  13  -2    0.56    0.23
   4 -13   2    0.58    0.20
   4 -13   2    0.61    0.22
  -5  13  -2    1.23    0.32
  -5  13  -2    1.11    0.31
  -5  13  -2    1.49    0.36
   5 -13   2    1.08    0.26
   5 -13   2    1.22    0.32
  -6  13  -2    0.21    0.20
  -6  13  -2    0.40    0.22
   6 -13   2    0.70    0.25
   6 -13   2    0.16    0.17
  -7  13  -2    0.53    0.27
  -7  13  -2    0.24    0.19
   7 -13   2    0.34    0.21
   7 -13   2    0.17    0.19
  -8  13  -2    0.65    0.32
  -8  13  -2    0.70    0.25
   8 -13   2    0.10    0.18
   8 -13   2   -0.07    0.24
   8  12  -2    0.36    0.21
   8  12  -2    0.07    0.18
   8  12  -2    0.87    0.32
  -8 -12   2    0.33    0.24
  -8 -12   2    0.11    0.18
  -8 -12   2    0.42    0.25
   7  12  -2    0.13    0.20
   7  12  -2   -0.06    0.15
  -7 -12   2    0.38    0.23
  -7 -12   2    0.33    0.20
  -7 -12   2    0.26    0.14
   6  12  -2    0.10    0.14
   6  12  -2    0.13    0.13
   6  12  -2   -0.01    0.15
  -6 -12   2    0.26    0.20
  -6 -12   2    0.01    0.14
  -6 -12   2    0.06    0.13
   5  12  -2    0.01    0.14
   5  12  -2   -0.01    0.12
   5  12  -2    0.12    0.12
  -5 -12   2   -0.02    0.12
  -5 -12   2    0.15    0.14
  -5 -12   2    0.16    0.14
  -5 -12   2   -0.16    0.12
   4  12  -2    1.07    0.29
   4  12  -2    0.51    0.19
   4  12  -2    0.20    0.17
   4  12  -2    0.60    0.20
  -4 -12   2    0.53    0.20
  -4 -12   2    1.14    0.24
  -4 -12   2    0.74    0.23
  -4 -12   2    0.77    0.25
   3  12  -2    0.76    0.21
   3  12  -2    0.46    0.18
   3  12  -2    1.11    0.28
   3  12  -2    0.67    0.20
  -3 -12   2    0.89    0.22
  -3 -12   2    0.86    0.21
  -3 -12   2    0.92    0.25
   2  12  -2    0.15    0.14
   2  12  -2    0.03    0.08
   2  12  -2   -0.03    0.10
   2  12  -2   -0.01    0.09
  -2 -12   2    0.08    0.10
  -2 -12   2    0.15    0.15
  -2 -12   2    0.05    0.11
   1  12  -2    0.13    0.12
   1  12  -2    0.27    0.13
   1  12  -2    0.30    0.12
   1  12  -2    0.17    0.13
  -1 -12   2    0.17    0.13
  -1 -12   2    0.21    0.13
  -1 -12   2    0.25    0.17
   0  12  -2    0.09    0.13
   0  12  -2   -0.07    0.08
   0  12  -2   -0.01    0.10
   0  12  -2    0.01    0.11
   0 -12   2   -0.04    0.15
   0 -12   2   -0.12    0.09
   0 -12   2   -0.09    0.09
  -1  12  -2    3.90    0.40
  -1  12  -2    4.15    0.48
  -1  12  -2    3.52    0.45
  -1  12  -2    3.21    0.42
   1 -12   2    2.85    0.40
   1 -12   2    3.24    0.37
   1 -12   2    3.01    0.37
   1 -12   2    4.40    0.47
  -2  12  -2    0.11    0.09
  -2  12  -2    0.20    0.17
  -2  12  -2    0.35    0.17
  -2  12  -2    0.08    0.12
   2 -12   2   -0.09    0.14
   2 -12   2    0.14    0.12
   2 -12   2    0.01    0.11
   2 -12   2    0.16    0.11
  -3  12  -2    0.18    0.13
  -3  12  -2    0.13    0.15
  -3  12  -2    0.22    0.12
  -3  12  -2    0.15    0.14
  -3  12  -2    0.12    0.11
   3 -12   2    0.10    0.13
   3 -12   2   -0.02    0.15
   3 -12   2   -0.08    0.11
   3 -12   2    0.03    0.12
  -4  12  -2    6.56    0.56
  -4  12  -2    7.45    0.65
  -4  12  -2    6.00    0.69
   4 -12   2    7.48    0.57
   4 -12   2    6.51    0.67
  -5  12  -2    1.35    0.34
  -5  12  -2    2.11    0.35
  -5  12  -2    2.21    0.45
   5 -12   2    1.39    0.30
   5 -12   2    1.44    0.32
  -6  12  -2    0.76    0.26
  -6  12  -2    1.49    0.39
   6 -12   2    1.25    0.29
   6 -12   2    0.89    0.27
  -7  12  -2    1.77    0.42
  -7  12  -2    1.56    0.36
   7 -12   2    1.05    0.29
   7 -12   2    1.19    0.32
  -8  12  -2    0.73    0.29
  -8  12  -2    0.55    0.23
   8 -12   2    0.60    0.30
   8 -12   2    0.24    0.19
   9  11  -2    0.02    0.22
   9  11  -2    0.04    0.24
   9  11  -2    0.10    0.19
  -9 -11   2    0.16    0.22
  -9 -11   2    0.48    0.29
  -9 -11   2   -0.09    0.18
   8  11  -2    0.33    0.19
   8  11  -2    0.59    0.24
   8  11  -2    0.51    0.27
  -8 -11   2    0.16    0.18
  -8 -11   2    0.38    0.24
  -8 -11   2    0.78    0.26
   7  11  -2    0.35    0.20
   7  11  -2    0.06    0.16
  -7 -11   2    0.05    0.17
  -7 -11   2    0.36    0.21
  -7 -11   2    0.12    0.14
   6  11  -2    0.04    0.15
   6  11  -2    0.31    0.17
   6  11  -2    0.04    0.14
  -6 -11   2    0.05    0.13
  -6 -11   2    0.07    0.17
  -6 -11   2    0.30    0.19
   5  11  -2    0.55    0.20
   5  11  -2    0.44    0.18
   5  11  -2    0.46    0.21
   5  11  -2    0.30    0.16
  -5 -11   2    0.36    0.19
  -5 -11   2    0.61    0.19
  -5 -11   2    0.75    0.22
  -5 -11   2    0.81    0.23
   4  11  -2    0.93    0.22
   4  11  -2    1.17    0.29
   4  11  -2    0.92    0.25
   4  11  -2    1.08    0.26
  -4 -11   2    0.61    0.20
  -4 -11   2    0.95    0.24
  -4 -11   2    0.51    0.19
  -4 -11   2    1.10    0.25
   3  11  -2    4.35    0.49
   3  11  -2    5.72    0.52
   3  11  -2    5.09    0.56
   3  11  -2    5.16    0.51
  -3 -11   2    5.61    0.56
  -3 -11   2    4.32    0.48
  -3 -11   2    5.34    0.51
  -3 -11   2    4.78    0.42
   2  11  -2    7.00    0.56
   2  11  -2    6.96    0.58
   2  11  -2    7.36    0.50
   2  11  -2    7.45    0.54
  -2 -11   2    6.81    0.54
  -2 -11   2    7.00    0.50
  -2 -11   2    7.46    0.52
  -2 -11   2    6.65    0.56
   1  11  -2    4.34    0.43
   1  11  -2    2.98    0.39
   1  11  -2    2.55    0.34
   1  11  -2    3.12    0.42
  -1 -11   2    3.08    0.40
  -1 -11   2    3.74    0.42
  -1 -11   2    3.26    0.37
   0  11  -2    0.77    0.20
   0  11  -2    1.12    0.24
   0  11  -2    0.39    0.13
   0  11  -2    1.14    0.23
   0 -11   2    0.78    0.19
   0 -11   2    0.67    0.23
   0 -11   2    0.79    0.18
  -1  11  -2   14.91    0.91
  -1  11  -2   16.37    0.95
  -1  11  -2   16.65    0.94
  -1  11  -2   14.00    0.86
  -1  11  -2   15.46    0.88
   1 -11   2   14.96    0.89
   1 -11   2   13.55    0.89
   1 -11   2   13.53    0.85
   1 -11   2   14.36    0.87
  -2  11  -2    0.22    0.15
  -2  11  -2    0.10    0.12
  -2  11  -2    0.15    0.09
  -2  11  -2    0.04    0.07
  -2  11  -2    0.08    0.11
   2 -11   2    0.17    0.10
   2 -11   2    0.09    0.10
   2 -11   2    0.00    0.11
   2 -11   2    0.11    0.14
  -3  11  -2    5.83    0.51
  -3  11  -2    5.33    0.49
  -3  11  -2    5.19    0.40
  -3  11  -2    6.05    0.49
  -3  11  -2    5.36    0.44
   3 -11   2    4.18    0.46
   3 -11   2    4.58    0.43
   3 -11   2    5.01    0.47
   3 -11   2    4.60    0.39
   3 -11   2    4.40    0.47
  -4  11  -2    1.55    0.28
  -4  11  -2    1.49    0.31
  -4  11  -2    1.43    0.33
  -4  11  -2    1.17    0.22
   4 -11   2    1.29    0.25
   4 -11   2    1.40    0.29
   4 -11   2    1.31    0.23
   4 -11   2    1.61    0.28
   4 -11   2    1.95    0.29
  -5  11  -2    0.21    0.17
  -5  11  -2   -0.02    0.11
  -5  11  -2    0.07    0.17
   5 -11   2    0.07    0.14
   5 -11   2   -0.06    0.11
  -6  11  -2    0.09    0.20
  -6  11  -2   -0.02    0.13
   6 -11   2    0.13    0.14
   6 -11   2    0.01    0.14
  -7  11  -2    1.44    0.33
  -7  11  -2    1.18    0.37
   7 -11   2    0.86    0.26
   7 -11   2    0.72    0.24
  -8  11  -2    0.58    0.28
  -8  11  -2    0.19    0.18
   8 -11   2    0.18    0.18
   8 -11   2    0.32    0.23
  -9  11  -2    0.34    0.28
  -9  11  -2    0.33    0.20
   9 -11   2   -0.04    0.16
   9 -11   2    0.00    0.24
   9  10  -2   -0.07    0.21
   9  10  -2    0.11    0.22
   9  10  -2    0.03    0.15
  -9 -10   2    0.17    0.21
  -9 -10   2    0.96    0.33
  -9 -10   2    0.01    0.16
   8  10  -2    0.14    0.19
   8  10  -2    0.05    0.14
   8  10  -2   -0.16    0.15
  -8 -10   2    0.20    0.19
  -8 -10   2    0.14    0.20
  -8 -10   2    0.03    0.14
   7  10  -2   -0.01    0.14
   7  10  -2   -0.09    0.14
  -7 -10   2    0.07    0.17
  -7 -10   2    0.17    0.21
  -7 -10   2    0.02    0.11
   6  10  -2   -0.05    0.10
   6  10  -2    0.00    0.14
   6  10  -2   -0.14    0.11
  -6 -10   2    0.15    0.16
  -6 -10   2    0.07    0.14
  -6 -10   2   -0.01    0.12
   5  10  -2    0.02    0.11
   5  10  -2    0.17    0.13
   5  10  -2   -0.03    0.12
   5  10  -2    0.06    0.10
  -5 -10   2    0.13    0.14
  -5 -10   2    0.04    0.13
  -5 -10   2    0.01    0.11
  -5 -10   2    0.17    0.12
   4  10  -2    0.16    0.15
   4  10  -2    0.18    0.11
   4  10  -2    0.03    0.10
   4  10  -2    0.06    0.09
  -4 -10   2    0.15    0.11
  -4 -10   2    0.28    0.16
  -4 -10   2    0.10    0.12
  -4 -10   2    0.14    0.12
   3  10  -2    1.36    0.20
   3  10  -2    1.80    0.29
   3  10  -2    1.81    0.30
   3  10  -2    1.53    0.28
   3  10  -2    1.20    0.22
  -3 -10   2    1.61    0.26
  -3 -10   2    1.22    0.23
  -3 -10   2    1.52    0.28
  -3 -10   2    1.23    0.28
   2  10  -2    0.75    0.18
   2  10  -2    1.38    0.26
   2  10  -2    1.46    0.21
   2  10  -2    1.37    0.26
  -2 -10   2    0.79    0.17
  -2 -10   2    0.72    0.18
  -2 -10   2    0.77    0.18
  -2 -10   2    1.10    0.25
   1  10  -2    0.34    0.13
   1  10  -2    0.51    0.16
   1  10  -2    0.49    0.16
   1  10  -2    0.43    0.16
  -1 -10   2    0.26    0.17
  -1 -10   2    0.31    0.12
  -1 -10   2    0.44    0.13
  -1 -10   2    0.44    0.16
   0  10  -2    0.82    0.17
   0  10  -2    0.91    0.21
   0  10  -2    0.71    0.18
   0  10  -2    0.87    0.16
   0  10  -2    0.52    0.16
   0 -10   2    0.60    0.16
   0 -10   2    1.37    0.25
   0 -10   2    0.72    0.16
   0 -10   2    0.75    0.21
  -1  10  -2    1.08    0.23
  -1  10  -2    1.65    0.27
  -1  10  -2    1.88    0.28
  -1  10  -2    1.84    0.24
  -1  10  -2    1.36    0.22
   1 -10   2    1.79    0.27
   1 -10   2    1.13    0.20
   1 -10   2    1.36    0.23
   1 -10   2    1.42    0.23
  -2  10  -2    1.00    0.24
  -2  10  -2    0.49    0.16
  -2  10  -2    0.71    0.16
  -2  10  -2    0.68    0.18
  -2  10  -2    0.73    0.20
   2 -10   2    0.96    0.19
   2 -10   2    0.72    0.19
   2 -10   2    0.60    0.18
   2 -10   2    0.65    0.15
  -3  10  -2    1.40    0.24
  -3  10  -2    1.13    0.26
  -3  10  -2    1.43    0.30
  -3  10  -2    1.82    0.24
  -3  10  -2    1.06    0.23
   3 -10   2    1.30    0.24
   3 -10   2    1.64    0.26
   3 -10   2    1.28    0.21
   3 -10   2    1.05    0.23
   3 -10   2    1.03    0.21
  -4  10  -2    2.67    0.47
  -4  10  -2    2.79    0.41
  -4  10  -2    3.03    0.36
  -4  10  -2    2.67    0.36
   4 -10   2    2.32    0.30
   4 -10   2    2.13    0.31
   4 -10   2    2.55    0.34
   4 -10   2    1.76    0.32
   4 -10   2    2.96    0.33
  -5  10  -2    2.57    0.41
  -5  10  -2    2.56    0.35
  -5  10  -2    2.73    0.50
   5 -10   2    1.57    0.31
   5 -10   2    3.25    0.40
  -6  10  -2    3.12    0.58
  -6  10  -2    2.85    0.45
   6 -10   2    2.00    0.35
   6 -10   2    3.44    0.44
  -7  10  -2    0.35    0.24
  -7  10  -2    0.07    0.14
   7 -10   2    0.07    0.14
   7 -10   2    0.12    0.18
  -8  10  -2    0.29    0.25
  -8  10  -2    0.41    0.18
   8 -10   2    0.01    0.14
   8 -10   2   -0.10    0.17
  -9  10  -2    0.76    0.31
  -9  10  -2    0.21    0.18
   9 -10   2    0.07    0.18
   9 -10   2    0.40    0.29
   9   9  -2    0.30    0.18
   9   9  -2    0.73    0.31
   9   9  -2    0.51    0.26
  -9  -9   2    0.88    0.30
  -9  -9   2    0.50    0.23
  -9  -9   2    0.21    0.23
   8   9  -2    0.06    0.17
   8   9  -2   -0.01    0.12
   8   9  -2   -0.12    0.15
  -8  -9   2    0.12    0.14
  -8  -9   2    0.07    0.17
  -8  -9   2    0.17    0.18
   7   9  -2    0.08    0.16
   7   9  -2    0.03    0.13
  -7  -9   2    0.07    0.13
  -7  -9   2    0.29    0.22
  -7  -9   2   -0.05    0.13
   6   9  -2    0.81    0.25
   6   9  -2    0.54    0.18
   6   9  -2    0.79    0.25
   6   9  -2    1.00    0.22
  -6  -9   2    0.64    0.23
  -6  -9   2    1.24    0.27
  -6  -9   2    0.83    0.26
   5   9  -2    0.22    0.14
   5   9  -2    0.17    0.14
   5   9  -2    0.12    0.11
   5   9  -2    0.41    0.15
  -5  -9   2    0.24    0.16
  -5  -9   2   -0.08    0.06
  -5  -9   2    0.12    0.13
  -5  -9   2   -0.02    0.11
   4   9  -2    0.55    0.17
   4   9  -2    0.93    0.24
   4   9  -2    0.66    0.18
   4   9  -2    0.72    0.18
  -4  -9   2    0.60    0.19
  -4  -9   2    0.88    0.20
  -4  -9   2    0.81    0.19
  -4  -9   2    0.51    0.19
   3   9  -2    0.30    0.14
   3   9  -2    0.04    0.06
   3   9  -2    0.21    0.11
   3   9  -2    0.05    0.10
   3   9  -2    0.07    0.09
  -3  -9   2    0.02    0.07
  -3  -9   2    0.15    0.15
  -3  -9   2    0.15    0.13
  -3  -9   2    0.28    0.12
   2   9  -2    5.76    0.46
   2   9  -2    5.73    0.38
   2   9  -2    5.35    0.42
   2   9  -2    4.44    0.41
  -2  -9   2    4.94    0.38
  -2  -9   2    5.59    0.45
  -2  -9   2    5.11    0.39
  -2  -9   2    5.39    0.42
   1   9  -2    0.76    0.16
   1   9  -2    0.89    0.17
   1   9  -2    0.97    0.20
   1   9  -2    0.97    0.20
  -1  -9   2    0.87    0.16
  -1  -9   2    0.55    0.15
  -1  -9   2    0.40    0.17
  -1  -9   2    0.93    0.18
   0   9  -2    6.27    0.44
   0   9  -2    6.92    0.47
   0   9  -2    5.82    0.38
   0   9  -2    6.53    0.47
   0   9  -2    6.46    0.47
   0  -9   2    6.14    0.38
   0  -9   2    5.76    0.43
   0  -9   2    6.46    0.43
   0  -9   2    5.83    0.45
   0  -9   2    7.27    0.48
  -1   9  -2    8.85    0.56
  -1   9  -2    9.56    0.59
  -1   9  -2    8.13    0.53
  -1   9  -2    7.66    0.54
  -1   9  -2    8.79    0.53
   1  -9   2    7.51    0.51
   1  -9   2    7.32    0.54
   1  -9   2    7.37    0.51
   1  -9   2    7.90    0.53
   1  -9   2    7.36    0.42
  -2   9  -2    4.72    0.35
  -2   9  -2    4.73    0.41
  -2   9  -2    4.46    0.38
  -2   9  -2    4.44    0.48
  -2   9  -2    4.66    0.38
   2  -9   2    4.45    0.35
   2  -9   2    3.99    0.41
   2  -9   2    3.65    0.39
   2  -9   2    4.43    0.37
   2  -9   2    4.39    0.36
  -3   9  -2    0.51    0.20
  -3   9  -2    0.54    0.22
  -3   9  -2    0.76    0.19
  -3   9  -2    0.58    0.16
   3  -9   2    0.69    0.16
   3  -9   2    0.62    0.16
   3  -9   2    0.52    0.15
   3  -9   2    0.42    0.13
   3  -9   2    0.41    0.15
  -4   9  -2    0.67    0.22
  -4   9  -2    0.55    0.16
  -4   9  -2    0.94    0.30
  -4   9  -2    0.97    0.22
   4  -9   2    0.71    0.18
   4  -9   2    0.71    0.18
   4  -9   2    0.56    0.15
   4  -9   2    0.71    0.19
   4  -9   2    0.85    0.17
  -5   9  -2   11.42    0.79
  -5   9  -2   12.33    0.90
  -5   9  -2   11.60    0.70
  -5   9  -2    9.42    0.67
   5  -9   2   10.65    0.69
   5  -9   2   10.13    0.65
   5  -9   2    9.91    0.71
   5  -9   2   10.54    0.64
   5  -9   2    9.44    0.69
  -6   9  -2    6.72    0.83
  -6   9  -2    5.08    0.59
   6  -9   2    3.88    0.50
   6  -9   2    5.51    0.57
  -7   9  -2    0.36    0.20
  -7   9  -2    0.81    0.33
   7  -9   2    0.00    0.18
   7  -9   2    0.29    0.16
  -8   9  -2    2.23    0.56
  -8   9  -2    1.77    0.36
   8  -9   2    0.89    0.27
   8  -9   2    2.29    0.41
  -9   9  -2    0.41    0.28
  -9   9  -2    1.13    0.32
   9  -9   2    0.15    0.20
   9  -9   2    0.43    0.24
  10   8  -2    0.10    0.16
  10   8  -2    0.20    0.29
  10   8  -2    0.46    0.27
 -10  -8   2    0.20    0.20
 -10  -8   2    0.17    0.29
 -10  -8   2    0.43    0.28
   9   8  -2    0.16    0.20
   9   8  -2    0.33    0.22
   9   8  -2    0.45    0.21
  -9  -8   2    0.26    0.17
  -9  -8   2    0.50    0.26
  -9  -8   2    0.89    0.30
   8   8  -2    0.29    0.18
   8   8  -2    0.28    0.16
   8   8  -2    0.01    0.15
  -8  -8   2    0.06    0.13
  -8  -8   2    0.33    0.21
  -8  -8   2    0.22    0.19
   7   8  -2    0.64    0.37
   7   8  -2    0.09    0.16
   7   8  -2    0.26    0.16
   7   8  -2    0.04    0.13
  -7  -8   2   -0.12    0.10
  -7  -8   2    0.05    0.11
  -7  -8   2    0.27    0.21
   6   8  -2    1.79    0.36
   6   8  -2    1.58    0.29
   6   8  -2    1.26    0.23
   6   8  -2    1.24    0.27
  -6  -8   2    1.35    0.27
  -6  -8   2    1.55    0.33
  -6  -8   2    0.82    0.23
   5   8  -2    1.61    0.27
   5   8  -2    1.69    0.33
   5   8  -2    2.26    0.32
   5   8  -2    1.60    0.30
  -5  -8   2    1.05    0.26
  -5  -8   2    2.38    0.36
  -5  -8   2    1.42    0.25
   4   8  -2    0.71    0.20
   4   8  -2    0.85    0.18
   4   8  -2    1.34    0.23
   4   8  -2    1.33    0.21
  -4  -8   2    0.98    0.21
  -4  -8   2    1.14    0.21
  -4  -8   2    0.93    0.22
  -4  -8   2    1.10    0.20
   3   8  -2    3.61    0.37
   3   8  -2    3.43    0.37
   3   8  -2    3.42    0.41
   3   8  -2    3.20    0.37
  -3  -8   2    2.88    0.36
  -3  -8   2    3.30    0.38
  -3  -8   2    3.54    0.36
  -3  -8   2    3.84    0.39
   2   8  -2    1.84    0.25
   2   8  -2    2.22    0.31
   2   8  -2    2.25    0.24
   2   8  -2    2.09    0.29
  -2  -8   2    2.43    0.31
  -2  -8   2    2.34    0.27
  -2  -8   2    2.52    0.29
  -2  -8   2    2.04    0.26
   1   8  -2   63.75    3.03
   1   8  -2   64.36    2.99
   1   8  -2   62.37    2.95
   1   8  -2   62.11    3.00
  -1  -8   2   62.03    2.92
  -1  -8   2   63.36    2.96
  -1  -8   2   60.10    2.98
  -1  -8   2   59.28    2.97
   0   8  -2    3.83    0.34
   0   8  -2    4.36    0.35
   0   8  -2    3.98    0.28
   0   8  -2    4.62    0.36
   0   8  -2    3.92    0.32
   0  -8   2    4.85    0.33
   0  -8   2    4.06    0.33
   0  -8   2    4.78    0.34
   0  -8   2    3.90    0.38
   0  -8   2    4.61    0.28
  -1   8  -2    1.66    0.21
  -1   8  -2    1.07    0.20
  -1   8  -2    1.23    0.22
  -1   8  -2    1.30    0.21
  -1   8  -2    1.39    0.22
   1  -8   2    0.73    0.16
   1  -8   2    1.31    0.21
   1  -8   2    1.38    0.12
   1  -8   2    1.04    0.18
   1  -8   2    1.28    0.18
   1  -8   2    1.10    0.17
  -2   8  -2    1.78    0.26
  -2   8  -2    2.36    0.29
  -2   8  -2    2.71    0.34
  -2   8  -2    2.71    0.36
  -2   8  -2    2.12    0.16
   2  -8   2    2.34    0.29
   2  -8   2    2.16    0.25
   2  -8   2    2.05    0.15
   2  -8   2    1.97    0.27
   2  -8   2    2.38    0.28
   2  -8   2    2.33    0.26
  -3   8  -2   10.80    0.68
  -3   8  -2   10.31    0.59
  -3   8  -2   11.44    0.69
  -3   8  -2   10.96    0.78
  -3   8  -2   11.52    0.74
   3  -8   2   11.85    0.65
   3  -8   2   11.36    0.70
   3  -8   2   11.07    0.65
   3  -8   2   11.14    0.69
   3  -8   2   11.69    0.68
  -4   8  -2    8.03    0.51
  -4   8  -2    6.84    0.50
  -4   8  -2    7.35    0.46
  -4   8  -2    6.35    0.55
  -4   8  -2    6.72    0.63
   4  -8   2    7.02    0.50
   4  -8   2    7.45    0.51
   4  -8   2    7.17    0.47
   4  -8   2    6.92    0.45
   4  -8   2    6.49    0.51
  -5   8  -2    6.67    0.64
  -5   8  -2    5.05    0.41
  -5   8  -2    6.43    0.62
  -5   8  -2    4.91    0.40
   5  -8   2    4.54    0.48
   5  -8   2    5.68    0.41
   5  -8   2    5.34    0.45
   5  -8   2    5.43    0.43
   5  -8   2    4.81    0.38
  -6   8  -2    1.21    0.28
  -6   8  -2    0.71    0.20
  -6   8  -2    1.19    0.37
   6  -8   2    0.89    0.23
   6  -8   2    0.50    0.18
   6  -8   2    0.65    0.27
  -7   8  -2   13.16    0.89
  -7   8  -2   11.80    1.03
   7  -8   2   11.87    0.84
   7  -8   2   12.11    0.85
  -8   8  -2    0.32    0.28
  -8   8  -2    0.03    0.14
   8  -8   2   -0.08    0.12
   8  -8   2    0.09    0.19
  -9   8  -2    0.75    0.32
  -9   8  -2    0.05    0.17
   9  -8   2   -0.32    0.17
   9  -8   2    0.04    0.15
 -10   8  -2    0.71    0.32
  10  -8   2    0.01    0.27
  10  -8   2   -0.08    0.18
  10   7  -2    0.35    0.30
  10   7  -2   -0.02    0.17
  10   7  -2    0.14    0.23
 -10  -7   2    0.00    0.22
 -10  -7   2    0.70    0.33
 -10  -7   2    0.39    0.30
   9   7  -2   -0.23    0.09
   9   7  -2    0.19    0.21
   9   7  -2    0.04    0.18
  -9  -7   2    0.04    0.17
  -9  -7   2    0.37    0.22
  -9  -7   2    0.05    0.14
   8   7  -2    0.69    0.21
   8   7  -2    0.81    0.27
   8   7  -2    1.06    0.30
  -8  -7   2    1.34    0.34
  -8  -7   2    0.98    0.25
  -8  -7   2    0.92    0.27
   7   7  -2    0.08    0.13
   7   7  -2   -0.02    0.13
   7   7  -2   -0.05    0.08
   7   7  -2   -0.10    0.11
  -7  -7   2    0.03    0.10
  -7  -7   2   -0.14    0.09
  -7  -7   2   -0.03    0.14
   6   7  -2    0.01    0.10
   6   7  -2   -0.08    0.07
   6   7  -2   -0.05    0.11
   6   7  -2    0.06    0.09
  -6  -7   2    0.12    0.13
  -6  -7   2    0.02    0.09
  -6  -7   2    0.01    0.10
   5   7  -2    4.58    0.53
   5   7  -2    5.63    0.45
   5   7  -2    4.60    0.40
   5   7  -2    5.35    0.42
  -5  -7   2    6.32    0.62
  -5  -7   2    6.06    0.48
  -5  -7   2    4.93    0.41
   4   7  -2   10.70    0.65
   4   7  -2   10.06    0.64
   4   7  -2    9.82    0.66
   4   7  -2   10.76    0.73
  -4  -7   2   10.45    0.69
  -4  -7   2   10.98    0.71
  -4  -7   2   10.49    0.66
  -4  -7   2   10.98    0.66
   3   7  -2    9.69    0.63
   3   7  -2   10.49    0.63
   3   7  -2   10.54    0.62
   3   7  -2   10.46    0.68
  -3  -7   2   10.43    0.62
  -3  -7   2   10.00    0.63
  -3  -7   2   10.51    0.65
  -3  -7   2   10.08    0.65
   2   7  -2    1.52    0.17
   2   7  -2    1.36    0.23
   2   7  -2    1.60    0.22
   2   7  -2    0.78    0.16
  -2  -7   2    1.42    0.20
  -2  -7   2    0.99    0.16
  -2  -7   2    1.26    0.19
  -2  -7   2    1.04    0.19
   1   7  -2   69.99    3.32
   1   7  -2   72.22    3.31
   1   7  -2   71.58    3.35
   1   7  -2   68.69    3.27
  -1  -7   2   70.47    3.25
  -1  -7   2   70.65    3.31
  -1  -7   2   70.55    3.29
  -1  -7   2   64.16    3.30
  -1  -7   2   70.24    3.31
   0   7  -2   14.63    0.78
   0   7  -2   15.13    0.86
   0   7  -2   15.67    0.84
   0   7  -2   14.73    0.82
   0   7  -2   15.93    0.85
   0  -7   2   15.20    0.83
   0  -7   2   15.20    0.75
   0  -7   2   15.54    0.82
   0  -7   2   15.84    0.84
   0  -7   2   15.11    0.82
  -1   7  -2   19.69    1.02
  -1   7  -2   18.49    0.97
  -1   7  -2   18.85    1.00
  -1   7  -2   18.31    1.00
  -1   7  -2   18.35    0.99
   1  -7   2   17.92    1.00
   1  -7   2   18.57    0.96
   1  -7   2   19.12    0.99
   1  -7   2   18.38    0.97
   1  -7   2   17.81    0.97
   1  -7   2   18.73    0.88
  -2   7  -2    0.01    0.03
  -2   7  -2   -0.06    0.08
  -2   7  -2    0.03    0.05
  -2   7  -2   -0.05    0.07
  -2   7  -2    0.04    0.07
   2  -7   2   -0.02    0.07
   2  -7   2    0.04    0.05
   2  -7   2   -0.04    0.05
   2  -7   2    0.00    0.05
   2  -7   2    0.00    0.03
   2  -7   2    0.08    0.08
  -3   7  -2   13.02    0.73
  -3   7  -2   13.42    0.80
  -3   7  -2   11.86    0.82
  -3   7  -2   12.15    0.67
  -3   7  -2   11.95    0.73
   3  -7   2   13.29    0.69
   3  -7   2   12.27    0.74
   3  -7   2   13.19    0.71
   3  -7   2   12.52    0.74
   3  -7   2   13.00    0.73
  -4   7  -2    0.45    0.13
  -4   7  -2    0.51    0.13
  -4   7  -2    0.28    0.20
  -4   7  -2    0.60    0.18
   4  -7   2    0.46    0.14
   4  -7   2    0.62    0.14
   4  -7   2    0.38    0.11
   4  -7   2    0.52    0.12
   4  -7   2    0.37    0.13
  -5   7  -2    4.14    0.33
  -5   7  -2    4.37    0.47
  -5   7  -2    3.37    0.38
  -5   7  -2    4.22    0.60
   5  -7   2    3.72    0.36
   5  -7   2    4.02    0.35
   5  -7   2    2.93    0.37
   5  -7   2    3.40    0.39
   5  -7   2    3.84    0.30
  -6   7  -2    5.88    0.50
  -6   7  -2    7.73    0.88
  -6   7  -2    5.04    0.44
   6  -7   2    4.36    0.49
   6  -7   2    5.75    0.56
   6  -7   2    5.39    0.40
   6  -7   2    4.63    0.42
   6  -7   2    4.47    0.37
  -7   7  -2    3.39    0.45
  -7   7  -2    3.06    0.43
  -7   7  -2    5.42    0.78
   7  -7   2    3.07    0.42
   7  -7   2    3.74    0.47
  -8   7  -2    0.63    0.31
  -8   7  -2    0.12    0.15
  -8   7  -2    0.15    0.17
   8  -7   2    0.11    0.14
   8  -7   2    0.02    0.15
  -9   7  -2    0.36    0.27
   9  -7   2    0.29    0.19
   9  -7   2    0.30    0.24
 -10   7  -2    0.37    0.24
  10  -7   2    0.03    0.15
  10  -7   2    0.05    0.24
  10   6  -2    0.06    0.22
  10   6  -2    0.10    0.25
  10   6  -2    0.11    0.17
 -10  -6   2   -0.01    0.18
 -10  -6   2    0.49    0.27
   9   6  -2    0.19    0.18
   9   6  -2    0.11    0.20
   9   6  -2   -0.04    0.13
  -9  -6   2    0.09    0.17
  -9  -6   2    0.46    0.23
  -9  -6   2    0.20    0.15
   8   6  -2    0.78    0.23
   8   6  -2    0.62    0.24
   8   6  -2    0.21    0.18
  -8  -6   2    0.77    0.21
  -8  -6   2    0.77    0.27
  -8  -6   2    0.65    0.25
   7   6  -2    0.48    0.21
   7   6  -2    1.26    0.26
   7   6  -2    0.99    0.30
   7   6  -2    1.18    0.28
  -7  -6   2    1.12    0.25
  -7  -6   2    1.14    0.24
  -7  -6   2    0.42    0.23
   6   6  -2    0.87    0.21
   6   6  -2    0.63    0.18
   6   6  -2    1.15    0.25
   6   6  -2    0.88    0.17
   6   6  -2    1.20    0.28
  -6  -6   2    1.14    0.28
  -6  -6   2    0.99    0.24
  -6  -6   2    1.20    0.24
   5   6  -2    0.12    0.10
   5   6  -2   -0.06    0.08
   5   6  -2   -0.03    0.07
   5   6  -2    0.13    0.12
  -5  -6   2    0.10    0.08
  -5  -6   2    0.11    0.10
  -5  -6   2   -0.04    0.08
  -5  -6   2   -0.12    0.12
   4   6  -2   10.32    0.69
   4   6  -2   11.83    0.68
   4   6  -2   13.35    0.72
   4   6  -2   12.07    0.77
  -4  -6   2   10.74    0.73
  -4  -6   2    9.70    0.70
  -4  -6   2   11.74    0.65
  -4  -6   2   12.55    0.70
  -4  -6   2   13.54    0.73
   3   6  -2   17.05    0.96
   3   6  -2   16.48    0.90
   3   6  -2   16.40    0.92
   3   6  -2   18.47    0.92
  -3  -6   2   16.39    0.90
  -3  -6   2   16.64    0.82
  -3  -6   2   17.59    0.94
  -3  -6   2   15.72    0.91
  -3  -6   2   16.77    0.94
   2   6  -2    0.36    0.12
   2   6  -2    0.53    0.11
   2   6  -2    0.59    0.13
   2   6  -2    0.33    0.11
   2   6  -2    0.55    0.10
  -2  -6   2    0.61    0.15
  -2  -6   2    0.28    0.09
  -2  -6   2    0.42    0.11
  -2  -6   2    0.79    0.15
   1   6  -2   10.07    0.58
   1   6  -2    9.65    0.56
   1   6  -2    9.60    0.60
   1   6  -2   10.01    0.59
  -1  -6   2    9.76    0.58
  -1  -6   2   10.53    0.59
  -1  -6   2   10.84    0.59
  -1  -6   2   10.65    0.55
  -1  -6   2   10.48    0.57
   0   6  -2   36.27    1.72
   0   6  -2   36.24    1.78
   0   6  -2   37.29    1.80
   0   6  -2   36.52    1.77
   0   6  -2   37.27    1.77
   0   6  -2   36.30    1.80
   0  -6   2   36.82    1.69
   0  -6   2   35.70    1.75
   0  -6   2   35.67    1.77
   0  -6   2   36.82    1.77
   0  -6   2   36.77    1.76
   0  -6   2   34.59    1.79
  -1   6  -2    0.69    0.15
  -1   6  -2    0.72    0.14
  -1   6  -2    0.49    0.12
  -1   6  -2    0.24    0.11
  -1   6  -2    0.59    0.12
   1  -6   2    0.78    0.13
   1  -6   2    0.71    0.13
   1  -6   2    0.81    0.06
   1  -6   2    0.62    0.12
   1  -6   2    0.93    0.16
   1  -6   2    0.72    0.13
  -2   6  -2   12.39    0.63
  -2   6  -2   11.77    0.71
  -2   6  -2   12.91    0.71
  -2   6  -2   12.08    0.76
  -2   6  -2   13.62    0.75
  -2   6  -2   12.96    0.71
   2  -6   2   12.41    0.69
   2  -6   2   13.11    0.67
   2  -6   2   12.06    0.68
   2  -6   2   12.37    0.71
   2  -6   2   12.97    0.71
  -3   6  -2    1.54    0.21
  -3   6  -2    1.16    0.23
  -3   6  -2    1.12    0.16
  -3   6  -2    1.06    0.25
  -3   6  -2    1.26    0.19
   3  -6   2    1.34    0.19
   3  -6   2    1.23    0.17
   3  -6   2    1.26    0.15
   3  -6   2    1.42    0.20
   3  -6   2    1.04    0.17
  -4   6  -2    2.15    0.32
  -4   6  -2    3.10    0.26
  -4   6  -2    2.96    0.30
  -4   6  -2    3.59    0.51
   4  -6   2    2.81    0.31
   4  -6   2    2.78    0.31
   4  -6   2    3.16    0.24
   4  -6   2    2.91    0.29
   4  -6   2    2.82    0.31
  -5   6  -2    0.07    0.08
  -5   6  -2   -0.01    0.07
  -5   6  -2    0.04    0.13
  -5   6  -2   -0.07    0.17
   5  -6   2    0.11    0.11
   5  -6   2    0.09    0.07
   5  -6   2    0.05    0.08
   5  -6   2   -0.02    0.10
   5  -6   2    0.01    0.07
  -6   6  -2    5.97    0.52
  -6   6  -2    7.07    0.57
  -6   6  -2    7.97    0.75
   6  -6   2    7.57    0.57
   6  -6   2    7.11    0.54
   6  -6   2    7.61    0.48
   6  -6   2    7.35    0.53
   6  -6   2    7.26    0.49
  -7   6  -2    1.47    0.43
  -7   6  -2    1.59    0.31
  -7   6  -2    1.79    0.32
   7  -6   2    1.92    0.28
   7  -6   2    1.47    0.27
   7  -6   2    1.83    0.33
  -8   6  -2    0.41    0.26
  -8   6  -2    0.07    0.13
  -8   6  -2    0.17    0.14
   8  -6   2    0.15    0.12
   8  -6   2   -0.04    0.15
  -9   6  -2    0.36    0.23
  -9   6  -2    0.52    0.31
   9  -6   2    0.36    0.26
   9  -6   2   -0.02    0.11
 -10   6  -2    0.28    0.25
 -10   6  -2    0.05    0.28
  10  -6   2    0.03    0.14
  10  -6   2   -0.11    0.22
  10   5  -2    0.15    0.24
  10   5  -2   -0.06    0.19
  10   5  -2   -0.15    0.13
 -10  -5   2    0.20    0.24
 -10  -5   2   -0.07    0.22
   9   5  -2    0.88    0.29
   9   5  -2    0.87    0.29
   9   5  -2    0.58    0.20
  -9  -5   2    0.96    0.27
  -9  -5   2    1.59    0.40
  -9  -5   2    0.64    0.24
   8   5  -2   -0.08    0.11
   8   5  -2    0.23    0.18
   8   5  -2   -0.10    0.17
   8   5  -2   -0.01    0.09
  -8  -5   2   -0.02    0.10
  -8  -5   2    0.14    0.14
  -8  -5   2    0.21    0.18
   7   5  -2    1.58    0.34
   7   5  -2    1.24    0.27
   7   5  -2    1.32    0.27
   7   5  -2    1.09    0.25
  -7  -5   2    0.83    0.22
  -7  -5   2    0.96    0.22
  -7  -5   2    1.12    0.27
  -7  -5   2    1.11    0.30
   6   5  -2    0.69    0.22
   6   5  -2    0.59    0.14
   6   5  -2    0.69    0.18
   6   5  -2    0.54    0.18
   6   5  -2    0.78    0.20
  -6  -5   2    1.04    0.24
  -6  -5   2    0.54    0.18
  -6  -5   2    0.26    0.12
  -6  -5   2    0.25    0.19
   5   5  -2    0.25    0.11
   5   5  -2    0.06    0.10
   5   5  -2   -0.07    0.07
   5   5  -2   -0.01    0.06
  -5  -5   2   -0.20    0.09
  -5  -5   2    0.16    0.11
  -5  -5   2    0.18    0.09
  -5  -5   2    0.21    0.13
   4   5  -2    1.08    0.19
   4   5  -2    1.41    0.21
   4   5  -2    1.14    0.22
   4   5  -2    1.32    0.19
  -4  -5   2    1.19    0.20
  -4  -5   2    0.48    0.15
  -4  -5   2    1.35    0.20
  -4  -5   2    1.30    0.24
   3   5  -2    4.28    0.33
   3   5  -2    4.50    0.32
   3   5  -2    5.08    0.33
   3   5  -2    4.24    0.35
  -3  -5   2    4.42    0.36
  -3  -5   2    4.54    0.35
  -3  -5   2    4.55    0.28
  -3  -5   2    4.17    0.32
  -3  -5   2    4.69    0.33
   2   5  -2    0.21    0.08
   2   5  -2    0.14    0.06
   2   5  -2    0.14    0.05
   2   5  -2    0.45    0.12
   2   5  -2    0.12    0.07
  -2  -5   2    0.11    0.08
  -2  -5   2    0.50    0.12
  -2  -5   2    0.21    0.09
  -2  -5   2    0.15    0.07
   1   5  -2   72.97    3.34
   1   5  -2   68.71    3.30
   1   5  -2   72.59    3.31
   1   5  -2   72.21    3.28
  -1  -5   2   70.71    3.29
  -1  -5   2   70.24    3.31
  -1  -5   2   68.87    3.34
  -1  -5   2   74.26    3.31
  -1  -5   2   70.87    3.27
  -1  -5   2   65.36    3.30
   0   5  -2    3.07    0.25
   0   5  -2    3.37    0.25
   0   5  -2    3.06    0.21
   0   5  -2    3.65    0.26
   0   5  -2    3.07    0.23
   0  -5   2    3.24    0.25
   0  -5   2    3.24    0.19
   0  -5   2    3.30    0.24
   0  -5   2    3.06    0.23
   0  -5   2    2.85    0.23
   0  -5   2    2.90    0.25
   0  -5   2    3.44    0.23
  -1   5  -2    8.72    0.51
  -1   5  -2    8.71    0.53
  -1   5  -2    8.74    0.52
  -1   5  -2    8.79    0.53
  -1   5  -2    9.10    0.52
   1  -5   2    9.38    0.53
   1  -5   2    9.31    0.43
   1  -5   2    8.45    0.50
   1  -5   2    9.36    0.51
   1  -5   2    8.63    0.50
   1  -5   2    8.89    0.48
  -2   5  -2    0.55    0.13
  -2   5  -2    0.56    0.16
  -2   5  -2    0.60    0.09
  -2   5  -2    0.90    0.14
  -2   5  -2    0.19    0.07
   2  -5   2    0.90    0.11
   2  -5   2    0.44    0.10
   2  -5   2    0.59    0.12
   2  -5   2    0.48    0.10
   2  -5   2    0.34    0.09
  -3   5  -2    4.27    0.48
  -3   5  -2    2.83    0.32
  -3   5  -2    2.79    0.25
  -3   5  -2    3.13    0.25
  -3   5  -2    2.88    0.24
   3  -5   2    3.58    0.28
   3  -5   2    3.90    0.28
   3  -5   2    3.11    0.26
   3  -5   2    3.25    0.25
   3  -5   2    3.62    0.23
  -4   5  -2   12.38    0.84
  -4   5  -2   11.20    0.68
  -4   5  -2   11.87    0.72
  -4   5  -2   11.79    0.65
   4  -5   2   10.65    0.68
   4  -5   2   11.06    0.68
   4  -5   2   11.90    0.69
   4  -5   2   12.70    0.64
   4  -5   2   11.00    0.64
  -5   5  -2    9.51    0.65
  -5   5  -2    9.67    0.56
  -5   5  -2    9.18    0.79
  -5   5  -2    9.77    0.63
   5  -5   2    9.50    0.58
   5  -5   2    9.47    0.62
   5  -5   2   10.24    0.62
   5  -5   2    9.14    0.63
   5  -5   2    9.29    0.56
  -6   5  -2   29.66    1.50
  -6   5  -2   29.67    1.61
  -6   5  -2   30.53    1.60
  -6   5  -2   32.64    1.84
   6  -5   2   28.73    1.55
   6  -5   2   30.02    1.52
   6  -5   2   27.56    1.56
   6  -5   2   29.09    1.50
   6  -5   2   29.18    1.60
  -7   5  -2    2.21    0.37
  -7   5  -2    1.99    0.34
  -7   5  -2    1.71    0.27
  -7   5  -2    1.54    0.42
   7  -5   2    2.34    0.35
   7  -5   2    1.96    0.33
   7  -5   2    1.93    0.31
   7  -5   2    1.97    0.28
   7  -5   2    2.14    0.35
  -8   5  -2    4.79    0.56
  -8   5  -2    7.69    0.99
  -8   5  -2    5.81    0.66
   8  -5   2    5.26    0.58
   8  -5   2    5.29    0.60
  -9   5  -2    0.35    0.27
  -9   5  -2    0.46    0.19
   9  -5   2    0.43    0.23
   9  -5   2    0.09    0.14
 -10   5  -2    0.28    0.25
 -10   5  -2    0.38    0.32
  10  -5   2    0.60    0.28
  10  -5   2    0.22    0.19
  10   4  -2    0.53    0.28
  10   4  -2    0.34    0.19
  10   4  -2    0.53    0.26
 -10  -4   2    0.49    0.28
 -10  -4   2    0.92    0.31
   9   4  -2    0.31    0.19
   9   4  -2    0.38    0.21
   9   4  -2    0.24    0.19
  -9  -4   2    0.11    0.18
  -9  -4   2    0.53    0.23
   8   4  -2    1.17    0.28
   8   4  -2    1.08    0.27
   8   4  -2    1.28    0.27
   8   4  -2    0.74    0.28
  -8  -4   2    1.88    0.35
  -8  -4   2    1.87    0.38
  -8  -4   2    2.16    0.41
  -8  -4   2    1.28    0.29
   7   4  -2    1.72    0.32
   7   4  -2    1.84    0.32
   7   4  -2    1.26    0.27
   7   4  -2    3.61    0.50
  -7  -4   2    2.25    0.34
  -7  -4   2    2.68    0.43
  -7  -4   2    2.61    0.39
  -7  -4   2    2.58    0.43
   6   4  -2    4.64    0.49
   6   4  -2    3.19    0.43
   6   4  -2    4.89    0.49
   6   4  -2    4.52    0.47
  -6  -4   2    4.37    0.54
  -6  -4   2    4.79    0.48
  -6  -4   2    5.48    0.53
  -6  -4   2    4.16    0.43
   5   4  -2    0.02    0.07
   5   4  -2    0.06    0.08
   5   4  -2    0.04    0.05
   5   4  -2    0.00    0.07
   5   4  -2   -0.01    0.09
  -5  -4   2    0.06    0.09
  -5  -4   2    0.09    0.11
  -5  -4   2    0.06    0.07
  -5  -4   2    0.23    0.14
   4   4  -2   26.97    1.43
   4   4  -2   28.64    1.34
   4   4  -2   25.28    1.37
  -4  -4   2   27.48    1.39
  -4  -4   2   25.53    1.40
  -4  -4   2   28.94    1.45
  -4  -4   2   26.06    1.37
   3   4  -2    1.90    0.23
   3   4  -2    1.84    0.19
   3   4  -2    1.62    0.20
   3   4  -2    1.64    0.23
  -3  -4   2    1.35    0.20
  -3  -4   2    1.76    0.24
  -3  -4   2    1.64    0.20
  -3  -4   2    1.52    0.21
  -3  -4   2    1.54    0.18
   2   4  -2   15.28    0.77
   2   4  -2   15.41    0.81
   2   4  -2   14.82    0.76
  -2  -4   2   14.30    0.78
  -2  -4   2   15.31    0.77
  -2  -4   2   12.45    0.77
  -2  -4   2   14.67    0.71
  -2  -4   2   15.54    0.78
   1   4  -2   12.96    0.64
   1   4  -2   12.35    0.66
   1   4  -2   12.75    0.66
   1   4  -2   12.75    0.69
  -1  -4   2   12.55    0.66
  -1  -4   2   12.94    0.67
  -1  -4   2   12.81    0.65
  -1  -4   2   13.11    0.67
  -1  -4   2   12.45    0.64
  -1  -4   2   11.33    0.68
   0   4  -2  370.78   17.42
   0   4  -2  404.65   17.46
   0   4  -2  392.69   17.45
   0   4  -2  389.63   17.48
   0   4  -2  390.28   17.45
   0  -4   2  389.61   17.44
   0  -4   2  369.01   17.47
   0  -4   2  386.79   17.39
   0  -4   2  367.63   17.43
   0  -4   2  388.34   17.45
   0  -4   2  390.26   17.45
   0  -4   2  377.47   17.47
  -1   4  -2  115.36    5.24
  -1   4  -2  108.72    5.15
  -1   4  -2  120.93    5.25
  -1   4  -2  109.82    5.24
  -1   4  -2  109.53    5.25
  -1   4  -2  113.39    5.23
   1  -4   2  112.18    5.22
   1  -4   2  116.73    5.22
   1  -4   2  110.64    5.24
   1  -4   2  114.79    5.22
   1  -4   2  119.21    5.19
  -2   4  -2   45.69    2.17
  -2   4  -2   41.54    2.21
  -2   4  -2   44.44    2.12
  -2   4  -2   45.61    2.15
   2  -4   2   45.96    2.14
   2  -4   2   47.49    2.11
   2  -4   2   45.86    2.15
   2  -4   2   46.04    2.17
   2  -4   2   45.11    2.15
  -3   4  -2    8.13    0.62
  -3   4  -2    9.14    0.52
  -3   4  -2    9.30    0.57
  -3   4  -2    8.87    0.53
   3  -4   2    8.98    0.53
   3  -4   2    9.92    0.52
   3  -4   2    8.61    0.53
   3  -4   2    9.33    0.55
   3  -4   2    9.51    0.55
   3  -4   2   10.19    0.50
  -4   4  -2    8.25    0.46
  -4   4  -2    7.49    0.52
  -4   4  -2    7.37    0.50
  -4   4  -2    8.13    0.47
  -4   4  -2    7.55    0.63
   4  -4   2    8.05    0.51
   4  -4   2    8.51    0.46
   4  -4   2    7.01    0.49
   4  -4   2    7.97    0.47
   4  -4   2    9.09    0.54
   4  -4   2    8.12    0.48
  -5   4  -2    4.04    0.56
  -5   4  -2    2.96    0.25
  -5   4  -2    3.37    0.38
  -5   4  -2    2.59    0.33
  -5   4  -2    2.72    0.24
   5  -4   2    2.69    0.32
   5  -4   2    3.63    0.40
   5  -4   2    3.42    0.36
   5  -4   2    3.41    0.32
   5  -4   2    3.09    0.29
  -6   4  -2    8.42    0.53
  -6   4  -2    9.10    0.64
  -6   4  -2    8.61    0.79
  -6   4  -2    8.52    0.59
   6  -4   2    8.52    0.62
   6  -4   2    8.50    0.58
   6  -4   2    7.25    0.56
   6  -4   2    8.25    0.53
   6  -4   2    7.87    0.54
  -7   4  -2    1.12    0.27
  -7   4  -2    0.81    0.32
  -7   4  -2    1.05    0.23
  -7   4  -2    0.88    0.20
   7  -4   2    0.45    0.18
   7  -4   2    1.28    0.24
   7  -4   2    1.48    0.27
   7  -4   2    1.56    0.25
   7  -4   2    1.17    0.22
  -8   4  -2    0.14    0.14
  -8   4  -2    0.35    0.28
  -8   4  -2    0.31    0.14
   8  -4   2    0.19    0.20
   8  -4   2    0.08    0.10
   8  -4   2    0.18    0.15
  -9   4  -2    0.04    0.14
  -9   4  -2    0.56    0.32
   9  -4   2    0.00    0.12
   9  -4   2    0.22    0.22
 -10   4  -2    0.87    0.35
 -10   4  -2    0.26    0.17
  10  -4   2    0.14    0.16
  10  -4   2    0.42    0.25
  11   3  -2   -0.05    0.31
  11   3  -2   -0.15    0.14
 -11  -3   2    0.18    0.22
 -11  -3   2    0.08    0.28
  10   3  -2    0.51    0.22
  10   3  -2    0.47    0.26
  10   3  -2    0.60    0.31
 -10  -3   2    1.08    0.35
 -10  -3   2    0.82    0.31
   9   3  -2    0.19    0.21
   9   3  -2    0.08    0.17
   9   3  -2    0.06    0.17
   9   3  -2    0.01    0.11
  -9  -3   2    0.34    0.23
  -9  -3   2   -0.02    0.17
  -9  -3   2    0.35    0.24
   8   3  -2    0.50    0.18
   8   3  -2    0.55    0.21
   8   3  -2    0.42    0.20
   8   3  -2    0.51    0.21
  -8  -3   2    0.71    0.20
  -8  -3   2    0.64    0.23
  -8  -3   2    0.21    0.16
  -8  -3   2    0.39    0.22
   7   3  -2    0.41    0.15
   7   3  -2    0.37    0.19
   7   3  -2    0.84    0.23
   7   3  -2    0.53    0.18
  -7  -3   2    0.40    0.19
  -7  -3   2    0.42    0.20
  -7  -3   2    0.68    0.20
  -7  -3   2    0.72    0.19
   6   3  -2    7.25    0.57
   6   3  -2    7.87    0.56
   6   3  -2    8.07    0.62
   6   3  -2    7.46    0.55
  -6  -3   2    8.74    0.60
  -6  -3   2    7.62    0.55
  -6  -3   2    7.28    0.61
  -6  -3   2    9.14    0.68
   5   3  -2    0.03    0.08
   5   3  -2   -0.08    0.06
   5   3  -2    0.04    0.06
   5   3  -2   -0.01    0.08
   5   3  -2    0.02    0.05
  -5  -3   2    0.01    0.08
  -5  -3   2   -0.01    0.09
  -5  -3   2   -0.09    0.05
  -5  -3   2   -0.09    0.10
   4   3  -2    7.36    0.51
   4   3  -2    6.76    0.41
   4   3  -2    7.56    0.48
   4   3  -2    7.00    0.46
   4   3  -2    7.59    0.48
  -4  -3   2    6.42    0.47
  -4  -3   2    7.51    0.47
  -4  -3   2    7.77    0.53
  -4  -3   2    8.39    0.52
   3   3  -2   16.23    0.87
   3   3  -2   15.77    0.80
   3   3  -2   15.83    0.83
   3   3  -2   17.03    0.84
  -3  -3   2   15.47    0.87
  -3  -3   2   15.70    0.84
  -3  -3   2   16.29    0.84
  -3  -3   2   16.53    0.86
  -3  -3   2   15.42    0.86
  -3  -3   2   14.91    0.83
   2   3  -2   13.10    0.65
   2   3  -2   12.57    0.65
   2   3  -2   12.45    0.67
   2   3  -2   11.85    0.63
  -2  -3   2   12.88    0.66
  -2  -3   2   11.59    0.66
  -2  -3   2   11.35    0.65
  -2  -3   2   12.53    0.65
  -2  -3   2   12.21    0.62
   1   3  -2    1.55    0.13
   1   3  -2    1.35    0.14
   1   3  -2    1.27    0.14
   1   3  -2    1.37    0.16
  -1  -3   2    1.11    0.13
  -1  -3   2    1.24    0.08
  -1  -3   2    1.17    0.15
  -1  -3   2    1.01    0.12
  -1  -3   2    1.40    0.14
  -1  -3   2    1.32    0.15
   0   3  -2  256.29   11.77
   0   3  -2  257.65   11.79
   0   3  -2  265.43   11.79
   0   3  -2  260.63   11.81
   0   3  -2  261.21   11.81
   0  -3   2  262.67   11.78
   0  -3   2  256.55   11.81
   0  -3   2  252.29   11.81
   0  -3   2  261.13   11.73
   0  -3   2  264.63   11.77
   0  -3   2  266.58   11.78
   0  -3   2  250.54   11.79
  -1   3  -2    8.85    0.54
  -1   3  -2   10.08    0.51
  -1   3  -2    9.51    0.52
  -1   3  -2    8.67    0.45
  -1   3  -2    9.16    0.50
   1  -3   2    9.08    0.50
   1  -3   2   10.02    0.46
   1  -3   2    9.21    0.49
   1  -3   2    9.70    0.49
   1  -3   2    9.78    0.49
   1  -3   2    8.61    0.50
  -2   3  -2   90.97    4.31
  -2   3  -2   93.56    4.32
  -2   3  -2   85.49    4.39
  -2   3  -2   94.05    4.34
  -2   3  -2   97.53    4.35
   2  -3   2   92.04    4.32
   2  -3   2   97.96    4.33
   2  -3   2   93.57    4.32
   2  -3   2   91.75    4.32
   2  -3   2  101.25    4.28
   2  -3   2   93.57    4.34
  -3   3  -2   12.26    0.79
  -3   3  -2   12.09    0.66
  -3   3  -2   12.10    0.69
  -3   3  -2   12.19    0.70
  -3   3  -2   13.41    0.64
   3  -3   2   12.87    0.70
   3  -3   2   12.52    0.68
   3  -3   2   12.89    0.65
   3  -3   2   12.11    0.67
   3  -3   2   12.89    0.67
   3  -3   2   13.89    0.71
  -4   3  -2    7.66    0.60
  -4   3  -2    7.84    0.44
  -4   3  -2    7.07    0.48
  -4   3  -2    7.66    0.54
  -4   3  -2    7.71    0.43
  -4   3  -2    7.53    0.50
   4  -3   2    7.84    0.46
   4  -3   2    7.62    0.48
   4  -3   2    6.80    0.46
   4  -3   2    6.78    0.43
   4  -3   2    7.66    0.50
   4  -3   2    7.01    0.43
  -5   3  -2   -0.07    0.16
  -5   3  -2    0.05    0.06
  -5   3  -2    0.00    0.05
  -5   3  -2   -0.02    0.08
  -5   3  -2   -0.03    0.08
   5  -3   2    0.00    0.06
   5  -3   2    0.01    0.07
   5  -3   2    0.07    0.06
   5  -3   2    0.01    0.06
   5  -3   2    0.00    0.08
   5  -3   2   -0.04    0.05
  -6   3  -2   11.10    0.71
  -6   3  -2   10.10    0.88
  -6   3  -2   11.45    0.68
  -6   3  -2   11.11    0.76
   6  -3   2   10.87    0.71
   6  -3   2   11.65    0.68
   6  -3   2   13.44    0.80
   6  -3   2   11.28    0.73
   6  -3   2   11.32    0.69
  -7   3  -2    0.38    0.15
  -7   3  -2    0.61    0.21
  -7   3  -2    0.77    0.32
  -7   3  -2    0.58    0.17
   7  -3   2    0.39    0.14
   7  -3   2    0.40    0.18
   7  -3   2    0.52    0.16
   7  -3   2    0.36    0.15
   7  -3   2    0.31    0.14
  -8   3  -2    0.50    0.30
  -8   3  -2    0.62    0.23
  -8   3  -2    0.56    0.25
   8  -3   2    0.27    0.16
   8  -3   2    0.27    0.17
   8  -3   2    0.77    0.26
   8  -3   2    0.49    0.18
  -9   3  -2    0.20    0.21
  -9   3  -2    0.17    0.17
   9  -3   2    0.07    0.19
   9  -3   2   -0.20    0.10
 -10   3  -2    0.98    0.36
 -10   3  -2    0.16    0.19
  10  -3   2    0.14    0.16
  10  -3   2   -0.02    0.22
 -11   3  -2    0.23    0.25
 -11   3  -2    0.78    0.36
  11   2  -2   -0.10    0.23
  11   2  -2   -0.04    0.14
 -11  -2   2    0.26    0.24
 -11  -2   2   -0.09    0.28
  10   2  -2    0.35    0.25
  10   2  -2    0.14    0.15
 -10  -2   2   -0.05    0.19
 -10  -2   2    0.23    0.24
 -10  -2   2    0.30    0.26
   9   2  -2    0.46    0.18
   9   2  -2    0.62    0.24
   9   2  -2    0.47    0.22
   9   2  -2    0.48    0.24
  -9  -2   2    0.51    0.24
  -9  -2   2    0.56    0.28
  -9  -2   2    0.16    0.16
   8   2  -2    0.29    0.16
   8   2  -2    0.23    0.16
   8   2  -2    0.13    0.15
   8   2  -2    0.24    0.15
  -8  -2   2    0.39    0.21
  -8  -2   2    0.07    0.16
  -8  -2   2    0.22    0.18
   7   2  -2    2.49    0.35
   7   2  -2    2.98    0.38
   7   2  -2    2.27    0.37
   7   2  -2    2.51    0.38
  -7  -2   2    2.97    0.37
  -7  -2   2    2.11    0.37
  -7  -2   2    2.90    0.48
  -7  -2   2    2.58    0.38
   6   2  -2    0.65    0.18
   6   2  -2    0.55    0.15
   6   2  -2    0.42    0.15
   6   2  -2    0.44    0.16
  -6  -2   2    0.75    0.19
  -6  -2   2    0.66    0.22
  -6  -2   2    0.78    0.24
  -6  -2   2    0.67    0.17
   5   2  -2    1.21    0.21
   5   2  -2    1.26    0.22
   5   2  -2    0.86    0.17
   5   2  -2    1.09    0.20
  -5  -2   2    1.77    0.24
  -5  -2   2    1.40    0.27
  -5  -2   2    0.66    0.20
  -5  -2   2    1.64    0.24
   4   2  -2    7.66    0.47
   4   2  -2    8.32    0.52
   4   2  -2    8.12    0.50
   4   2  -2    7.48    0.48
  -4  -2   2    8.04    0.54
  -4  -2   2    7.46    0.54
  -4  -2   2    7.29    0.49
  -4  -2   2    6.65    0.46
   3   2  -2   61.67    2.84
   3   2  -2   60.87    2.80
   3   2  -2   60.16    2.81
   3   2  -2   58.46    2.75
  -3  -2   2   57.95    2.83
  -3  -2   2   59.60    2.81
  -3  -2   2   59.00    2.86
  -3  -2   2   60.21    2.83
   2   2  -2    4.39    0.27
   2   2  -2    4.60    0.27
   2   2  -2    4.10    0.25
   2   2  -2    4.31    0.29
  -2  -2   2    4.35    0.30
  -2  -2   2    4.04    0.27
  -2  -2   2    4.72    0.28
  -2  -2   2    3.95    0.28
  -2  -2   2    4.43    0.28
  -2  -2   2    4.17    0.28
   1   2  -2    1.48    0.13
   1   2  -2    1.55    0.12
   1   2  -2    1.45    0.12
   1   2  -2    1.87    0.11
   1   2  -2    1.36    0.13
  -1  -2   2    1.35    0.12
  -1  -2   2    1.86    0.13
  -1  -2   2    1.64    0.15
  -1  -2   2    1.61    0.12
  -1  -2   2    1.66    0.11
  -1  -2   2    1.62    0.13
   0   2  -2   27.85    1.34
   0   2  -2   28.32    1.35
   0   2  -2   29.10    1.34
   0   2  -2   27.00    1.32
   0  -2   2   27.68    1.30
   0  -2   2   28.54    1.34
   0  -2   2   29.64    1.33
   0  -2   2   29.83    1.34
   0  -2   2   28.08    1.35
   0  -2   2   28.43    1.33
   0  -2   2   28.18    1.32
   0  -2   2   28.35    1.36
  -1   2  -2    4.90    0.33
  -1   2  -2    4.37    0.28
  -1   2  -2    5.09    0.29
  -1   2  -2    4.73    0.29
  -1   2  -2    4.52    0.26
   1  -2   2    4.87    0.28
   1  -2   2    5.10    0.27
   1  -2   2    4.71    0.29
   1  -2   2    4.70    0.27
   1  -2   2    5.25    0.24
   1  -2   2    4.50    0.27
  -2   2  -2   10.92    0.53
  -2   2  -2   10.84    0.59
  -2   2  -2   11.47    0.59
  -2   2  -2   10.14    0.65
  -2   2  -2   10.94    0.57
  -2   2  -2   10.47    0.56
   2  -2   2   11.28    0.56
   2  -2   2   11.28    0.54
   2  -2   2   10.58    0.57
   2  -2   2   11.34    0.58
   2  -2   2   10.52    0.56
   2  -2   2   10.58    0.58
  -3   2  -2    8.88    0.62
  -3   2  -2    9.52    0.50
  -3   2  -2    9.04    0.54
  -3   2  -2    8.20    0.54
  -3   2  -2    9.42    0.54
   3  -2   2    9.47    0.55
   3  -2   2   10.26    0.53
   3  -2   2    9.62    0.51
   3  -2   2   10.40    0.56
   3  -2   2    9.51    0.52
  -4   2  -2   12.14    0.74
  -4   2  -2   12.60    0.79
  -4   2  -2   11.03    0.60
  -4   2  -2   11.68    0.68
  -4   2  -2    9.92    0.62
   4  -2   2   11.97    0.66
   4  -2   2   10.32    0.62
   4  -2   2   10.49    0.59
   4  -2   2   10.77    0.66
   4  -2   2   10.82    0.62
  -5   2  -2    0.26    0.10
  -5   2  -2    0.54    0.14
  -5   2  -2    0.58    0.11
  -5   2  -2    0.76    0.27
  -5   2  -2    0.53    0.17
   5  -2   2    0.65    0.16
   5  -2   2    0.72    0.19
   5  -2   2    0.96    0.18
   5  -2   2    0.36    0.10
   5  -2   2    0.58    0.13
  -6   2  -2    1.84    0.27
  -6   2  -2    1.25    0.38
  -6   2  -2    1.68    0.31
  -6   2  -2    1.59    0.23
   6  -2   2    1.49    0.25
   6  -2   2    1.47    0.23
   6  -2   2    1.53    0.21
   6  -2   2    1.56    0.26
   6  -2   2    1.86    0.31
  -7   2  -2    3.70    0.40
  -7   2  -2    3.71    0.40
  -7   2  -2    4.11    0.65
  -7   2  -2    3.48    0.47
   7  -2   2    2.60    0.38
   7  -2   2    3.45    0.39
   7  -2   2    3.63    0.44
   7  -2   2    2.65    0.36
  -8   2  -2    0.15    0.22
  -8   2  -2    0.05    0.14
  -8   2  -2    0.09    0.14
   8  -2   2    0.49    0.23
   8  -2   2    0.16    0.12
   8  -2   2    0.07    0.11
   8  -2   2    0.10    0.14
   8  -2   2    0.08    0.12
  -9   2  -2    1.86    0.50
  -9   2  -2    1.35    0.34
   9  -2   2    1.24    0.35
   9  -2   2    0.71    0.21
   9  -2   2    1.15    0.29
 -10   2  -2    0.64    0.30
 -10   2  -2    0.18    0.20
  10  -2   2    0.03    0.15
  10  -2   2    0.11    0.25
 -11   2  -2    0.49    0.31
 -11   2  -2    1.05    0.38
  11  -2   2   -0.01    0.24
  11   1  -2    0.33    0.21
  11   1  -2    0.82    0.36
 -11  -1   2    0.71    0.27
 -11  -1   2    1.05    0.39
 -11  -1   2    1.40    0.42
  10   1  -2    0.32    0.26
  10   1  -2   -0.02    0.13
 -10  -1   2    0.13    0.21
 -10  -1   2    0.00    0.22
 -10  -1   2    0.29    0.25
   9   1  -2    0.89    0.27
   9   1  -2    0.95    0.30
   9   1  -2    0.90    0.25
  -9  -1   2    1.43    0.41
  -9  -1   2    0.89    0.27
  -9  -1   2    0.49    0.26
   8   1  -2    1.88    0.37
   8   1  -2    1.78    0.36
   8   1  -2    2.12    0.35
   8   1  -2    2.49    0.36
  -8  -1   2    2.26    0.37
  -8  -1   2    2.50    0.45
  -8  -1   2    3.79    0.60
   7   1  -2    0.14    0.13
   7   1  -2    0.22    0.14
   7   1  -2    0.19    0.11
   7   1  -2    0.20    0.13
  -7  -1   2    0.34    0.18
  -7  -1   2    0.11    0.15
  -7  -1   2    0.32    0.20
   6   1  -2    2.27    0.32
   6   1  -2    1.39    0.24
   6   1  -2    2.15    0.32
   6   1  -2    2.41    0.30
  -6  -1   2    2.08    0.38
  -6  -1   2    2.54    0.33
  -6  -1   2    2.95    0.41
  -6  -1   2    2.33    0.30
   5   1  -2    1.24    0.19
   5   1  -2    2.06    0.28
   5   1  -2    2.43    0.29
   5   1  -2    0.99    0.19
  -5  -1   2    1.85    0.25
  -5  -1   2    2.52    0.32
  -5  -1   2    2.05    0.34
  -5  -1   2    2.54    0.30
   4   1  -2   24.55    1.22
   4   1  -2   23.31    1.25
   4   1  -2   25.28    1.27
   4   1  -2   23.64    1.24
  -4  -1   2   25.02    1.31
  -4  -1   2   23.79    1.24
  -4  -1   2   22.89    1.29
  -4  -1   2   24.15    1.24
  -4  -1   2   25.68    1.26
   3   1  -2   67.34    3.04
   3   1  -2   64.06    3.05
   3   1  -2   64.23    3.06
   3   1  -2   66.67    3.06
  -3  -1   2   65.35    3.05
  -3  -1   2   64.43    3.10
  -3  -1   2   67.48    3.10
  -3  -1   2   67.05    3.06
  -3  -1   2   59.75    3.06
   2   1  -2    2.49    0.19
   2   1  -2    2.92    0.18
   2   1  -2    2.65    0.19
   2   1  -2    2.61    0.18
  -2  -1   2    2.55    0.19
  -2  -1   2    2.34    0.20
  -2  -1   2    2.66    0.19
  -2  -1   2    2.22    0.19
  -2  -1   2    2.69    0.21
   1   1  -2   36.73    1.66
   1   1  -2   34.51    1.65
   1   1  -2   34.68    1.64
   1   1  -2   35.15    1.65
  -1  -1   2   34.71    1.64
  -1  -1   2   33.45    1.66
  -1  -1   2   37.27    1.65
  -1  -1   2   35.05    1.67
  -1  -1   2   36.86    1.65
  -1  -1   2   35.48    1.63
  -1  -1   2   36.27    1.66
  -1  -1   2   35.02    1.66
  -1  -1   2   36.09    1.66
   0   1  -2    1.74    0.10
   0   1  -2    1.68    0.12
   0   1  -2    1.95    0.12
   0   1  -2    1.86    0.13
   0  -1   2    1.68    0.12
   0  -1   2    1.87    0.12
   0  -1   2    1.64    0.10
   0  -1   2    1.82    0.12
   0  -1   2    1.84    0.10
   0  -1   2    1.70    0.11
   0  -1   2    1.91    0.11
  -1   1  -2    0.00    0.01
  -1   1  -2    0.02    0.03
  -1   1  -2   -0.01    0.06
  -1   1  -2    0.04    0.04
  -1   1  -2    0.01    0.02
   1  -1   2    0.01    0.01
   1  -1   2    0.00    0.02
   1  -1   2    0.03    0.03
   1  -1   2    0.07    0.03
   1  -1   2   -0.01    0.02
   1  -1   2   -0.04    0.01
  -2   1  -2  106.96    4.88
  -2   1  -2  110.93    4.90
  -2   1  -2  103.87    4.84
  -2   1  -2  103.54    4.87
   2  -1   2  107.98    4.89
   2  -1   2  109.88    4.89
   2  -1   2  107.61    4.87
   2  -1   2  100.15    4.86
   2  -1   2  105.69    4.85
  -3   1  -2    2.70    0.22
  -3   1  -2    2.08    0.26
  -3   1  -2    2.94    0.25
  -3   1  -2    2.82    0.35
  -3   1  -2    2.60    0.19
   3  -1   2    2.71    0.20
   3  -1   2    3.10    0.22
   3  -1   2    3.31    0.25
   3  -1   2    2.72    0.20
   3  -1   2    3.06    0.24
  -4   1  -2    2.03    0.33
  -4   1  -2    2.25    0.28
  -4   1  -2    1.68    0.21
  -4   1  -2    2.39    0.23
   4  -1   2    2.87    0.31
   4  -1   2    2.08    0.25
   4  -1   2    2.86    0.27
   4  -1   2    1.86    0.17
   4  -1   2    2.18    0.25
  -5   1  -2   67.32    3.42
  -5   1  -2   66.08    3.24
  -5   1  -2   67.45    3.33
  -5   1  -2   70.30    3.25
   5  -1   2   68.96    3.26
   5  -1   2   69.27    3.33
   5  -1   2   71.27    3.33
   5  -1   2   72.67    3.29
   5  -1   2   65.50    3.20
  -6   1  -2   17.95    0.96
  -6   1  -2   19.15    1.21
  -6   1  -2   17.58    1.08
  -6   1  -2   18.04    0.99
   6  -1   2   15.99    0.90
   6  -1   2   19.31    1.08
   6  -1   2   18.34    1.06
   6  -1   2   19.24    1.02
   6  -1   2   15.97    0.98
  -7   1  -2    0.43    0.15
  -7   1  -2    0.30    0.11
  -7   1  -2    0.43    0.21
  -7   1  -2    0.27    0.28
   7  -1   2    0.38    0.19
   7  -1   2    0.27    0.12
   7  -1   2    0.70    0.20
   7  -1   2    0.33    0.13
  -8   1  -2    0.40    0.18
  -8   1  -2    0.05    0.22
  -8   1  -2    0.17    0.16
   8  -1   2    0.07    0.11
   8  -1   2    0.51    0.22
   8  -1   2    0.06    0.14
   8  -1   2    0.26    0.14
  -9   1  -2    1.05    0.34
  -9   1  -2    0.29    0.19
   9  -1   2    0.00    0.14
   9  -1   2    0.04    0.12
   9  -1   2    0.09    0.20
   9  -1   2    0.17    0.19
 -10   1  -2    0.55    0.27
 -10   1  -2    0.23    0.19
  10  -1   2    0.09    0.22
  10  -1   2    0.11    0.14
 -11   1  -2    0.46    0.29
 -11   1  -2    0.29    0.23
  11  -1   2   -0.13    0.26
  11   0  -2   -0.06    0.13
  11   0  -2   -0.06    0.23
  11   0  -2   -0.30    0.22
 -11   0   2    0.36    0.26
 -11   0   2    0.04    0.30
 -11   0   2    0.59    0.31
  10   0  -2    0.32    0.24
  10   0  -2    0.27    0.18
 -10   0   2    0.45    0.25
 -10   0   2    0.84    0.34
 -10   0   2    0.25    0.23
   9   0  -2    0.03    0.19
   9   0  -2    0.00    0.10
  -9   0   2    0.11    0.16
  -9   0   2    0.09    0.16
  -9   0   2    0.00    0.19
   8   0  -2    0.11    0.16
   8   0  -2    0.20    0.15
   8   0  -2    0.04    0.10
   8   0  -2    0.21    0.16
  -8   0   2   -0.03    0.16
  -8   0   2    0.15    0.17
  -8   0   2    0.22    0.15
   7   0  -2   -0.05    0.08
   7   0  -2   -0.02    0.09
   7   0  -2    0.04    0.13
   7   0  -2   -0.11    0.06
  -7   0   2    0.13    0.14
  -7   0   2   -0.06    0.09
  -7   0   2    0.13    0.17
   6   0  -2    2.23    0.28
   6   0  -2    2.55    0.33
   6   0  -2    2.50    0.32
   6   0  -2    1.50    0.28
  -6   0   2    2.44    0.24
  -6   0   2    2.85    0.40
  -6   0   2    2.97    0.47
  -6   0   2    3.29    0.38
   5   0  -2    0.03    0.08
   5   0  -2    0.05    0.07
   5   0  -2   -0.04    0.06
   5   0  -2    0.05    0.07
  -5   0   2   -0.02    0.03
  -5   0   2   -0.01    0.10
  -5   0   2    0.02    0.07
  -5   0   2   -0.01    0.06
   4   0  -2   20.91    1.11
   4   0  -2   22.18    1.08
   4   0  -2   21.11    1.12
   4   0  -2   20.88    1.10
  -4   0   2   20.62    1.11
  -4   0   2   20.08    1.10
  -4   0   2   23.08    1.20
  -4   0   2   22.10    1.17
  -4   0   2   20.61    1.03
   3   0  -2    0.03    0.04
   3   0  -2    0.04    0.04
   3   0  -2    0.04    0.05
   3   0  -2   -0.02    0.04
  -3   0   2    0.02    0.05
  -3   0   2   -0.03    0.03
  -3   0   2    0.00    0.05
  -3   0   2   -0.05    0.06
  -3   0   2   -0.02    0.03
  -3   0   2   -0.06    0.03
   2   0  -2    0.85    0.13
   2   0  -2    1.16    0.11
   2   0  -2    1.46    0.15
   2   0  -2    1.15    0.10
  -2   0   2    0.84    0.12
  -2   0   2    1.02    0.09
  -2   0   2    1.07    0.14
  -2   0   2    1.16    0.17
  -2   0   2    1.01    0.10
  -2   0   2    0.95    0.14
   1   0  -2   -0.02    0.02
   1   0  -2   -0.03    0.02
   1   0  -2   -0.05    0.02
   1   0  -2   -0.09    0.01
   1   0  -2   -0.06    0.02
  -1   0   2   -0.06    0.03
  -1   0   2   -0.08    0.01
  -1   0   2   -0.07    0.02
  -1   0   2   -0.08    0.02
  -1   0   2   -0.07    0.02
  -1   0   2   -0.02    0.03
  -1   0   2   -0.06    0.01
  -1   0   2   -0.08    0.01
  -1   0   2   -0.06    0.01
   0   0  -2  172.49    8.04
   0   0  -2  182.35    8.04
   0   0  -2  171.51    8.05
   0   0  -2  176.19    8.03
   0   0   2  191.04    8.04
   0   0   2  181.55    8.06
   0   0   2  185.19    8.03
   0   0   2  173.01    8.04
   0   0   2  171.97    8.04
   0   0   2  168.78    8.04
   0   0   2  178.18    8.04
   0   0   2  178.73    8.02
   0   0   2  176.28    8.03
  -1   0  -2   -0.04    0.02
  -1   0  -2   -0.07    0.05
  -1   0  -2   -0.04    0.01
  -1   0  -2   -0.05    0.02
  -1   0  -2    0.10    0.05
   1   0   2    0.00    0.03
   1   0   2   -0.06    0.02
   1   0   2   -0.04    0.02
   1   0   2   -0.05    0.02
   1   0   2   -0.03    0.01
   1   0   2   -0.03    0.02
  -2   0  -2    6.98    0.38
  -2   0  -2    7.97    0.44
  -2   0  -2    7.35    0.43
  -2   0  -2    7.93    0.47
  -2   0  -2    7.08    0.39
   2   0   2    6.66    0.40
   2   0   2    6.98    0.37
   2   0   2    7.01    0.42
   2   0   2    7.07    0.38
   2   0   2    6.57    0.40
  -3   0  -2   -0.03    0.03
  -3   0  -2   -0.01    0.03
  -3   0  -2    0.02    0.05
  -3   0  -2    0.00    0.09
  -3   0  -2    0.02    0.12
   3   0   2   -0.07    0.03
   3   0   2   -0.02    0.03
   3   0   2    0.03    0.05
   3   0   2   -0.02    0.05
   3   0   2   -0.01    0.03
  -4   0  -2   15.13    0.84
  -4   0  -2   14.02    0.75
  -4   0  -2   15.39    0.90
  -4   0  -2   14.63    0.77
   4   0   2   14.53    0.83
   4   0   2   13.62    0.73
   4   0   2   13.96    0.76
   4   0   2   15.17    0.82
   4   0   2   13.72    0.79
  -5   0  -2    0.10    0.17
  -5   0  -2    0.00    0.09
  -5   0  -2   -0.02    0.06
  -5   0  -2    0.10    0.07
   5   0   2   -0.07    0.05
   5   0   2    0.01    0.07
   5   0   2   -0.01    0.07
   5   0   2    0.05    0.08
   5   0   2   -0.01    0.09
  -6   0  -2    3.54    0.45
  -6   0  -2    3.55    0.52
  -6   0  -2    2.87    0.30
  -6   0  -2    3.45    0.36
   6   0   2    2.39    0.32
   6   0   2    2.95    0.38
   6   0   2    3.15    0.40
   6   0   2    2.72    0.32
   6   0   2    2.71    0.24
  -7   0  -2   -0.06    0.19
  -7   0  -2   -0.12    0.09
  -7   0  -2   -0.05    0.09
   7   0   2    0.08    0.12
   7   0   2   -0.04    0.07
   7   0   2   -0.06    0.10
   7   0   2   -0.06    0.10
  -8   0  -2    0.36    0.20
  -8   0  -2    0.80    0.32
  -8   0  -2    0.39    0.19
   8   0   2    0.40    0.15
   8   0   2    0.36    0.16
   8   0   2    0.48    0.20
   8   0   2    0.30    0.20
  -9   0  -2    0.13    0.14
  -9   0  -2    0.45    0.25
  -9   0  -2   -0.14    0.17
   9   0   2    0.24    0.19
   9   0   2    0.05    0.11
   9   0   2    0.07    0.16
   9   0   2    0.05    0.17
 -10   0  -2    0.43    0.24
 -10   0  -2    0.22    0.19
  10   0   2    0.04    0.18
  10   0   2   -0.04    0.13
  10   0   2   -0.19    0.19
 -11   0  -2    0.69    0.36
 -11   0  -2    0.32    0.27
  11   0   2    0.13    0.25
  11  -1  -2    0.39    0.23
  11  -1  -2   -0.26    0.27
 -11   1   2   -0.08    0.24
 -11   1   2    1.48    0.47
  10  -1  -2    0.04    0.14
  10  -1  -2    0.11    0.19
  10  -1  -2    0.24    0.25
 -10   1   2    0.46    0.27
 -10   1   2    0.22    0.22
 -10   1   2    0.08    0.23
   9  -1  -2    1.10    0.32
   9  -1  -2    0.58    0.24
   9  -1  -2    0.62    0.22
  -9   1   2    0.99    0.27
  -9   1   2    1.34    0.35
  -9   1   2    0.96    0.36
   8  -1  -2    1.84    0.33
   8  -1  -2    1.56    0.35
   8  -1  -2    2.94    0.37
  -8   1   2    3.35    0.59
  -8   1   2    1.67    0.36
  -8   1   2    2.88    0.40
   7  -1  -2    0.34    0.15
   7  -1  -2    0.47    0.21
   7  -1  -2    0.28    0.13
   7  -1  -2    0.18    0.11
  -7   1   2    0.32    0.22
  -7   1   2    0.40    0.20
  -7   1   2    0.71    0.20
   6  -1  -2    2.56    0.33
   6  -1  -2    2.24    0.32
   6  -1  -2    1.91    0.26
   6  -1  -2    2.17    0.31
  -6   1   2    2.40    0.32
  -6   1   2    2.99    0.41
  -6   1   2    2.82    0.47
  -6   1   2    2.91    0.29
   5  -1  -2    1.15    0.23
   5  -1  -2    1.75    0.24
   5  -1  -2    2.03    0.23
   5  -1  -2    2.02    0.25
  -5   1   2    2.20    0.32
  -5   1   2    2.03    0.24
  -5   1   2    1.82    0.21
  -5   1   2    1.94    0.25
  -5   1   2    2.39    0.39
   4  -1  -2   25.59    1.22
   4  -1  -2   22.88    1.25
   4  -1  -2   23.93    1.27
   4  -1  -2   25.64    1.25
  -4   1   2   25.77    1.32
  -4   1   2   23.78    1.21
  -4   1   2   25.04    1.26
  -4   1   2   23.62    1.23
  -4   1   2   25.71    1.36
   3  -1  -2   63.96    3.17
   3  -1  -2   70.06    3.15
   3  -1  -2   68.09    3.13
   3  -1  -2   66.02    3.18
  -3   1   2   66.52    3.14
  -3   1   2   64.06    3.13
  -3   1   2   72.27    3.22
  -3   1   2   69.25    3.18
  -3   1   2   69.49    3.25
   2  -1  -2    2.65    0.19
   2  -1  -2    2.56    0.16
   2  -1  -2    2.86    0.20
   2  -1  -2    2.83    0.17
  -2   1   2    3.06    0.22
  -2   1   2    2.40    0.16
  -2   1   2    2.39    0.22
  -2   1   2    2.60    0.18
  -2   1   2    2.46    0.19
   1  -1  -2   38.98    1.75
   1  -1  -2   35.74    1.70
   1  -1  -2   33.26    1.73
   1  -1  -2   34.72    1.71
   1  -1  -2   36.43    1.74
   1  -1  -2   40.72    1.71
   1  -1  -2   38.89    1.71
  -1   1   2   43.46    1.77
  -1   1   2   35.38    1.74
  -1   1   2   38.66    1.75
  -1   1   2   38.86    1.71
  -1   1   2   35.39    1.72
   0  -1  -2    1.80    0.10
   0  -1  -2    2.07    0.12
   0  -1  -2    1.63    0.11
   0  -1  -2    1.65    0.11
   0   1   2    1.72    0.13
   0   1   2    2.10    0.12
   0   1   2    1.68    0.11
   0   1   2    1.90    0.12
   0   1   2    1.74    0.11
   0   1   2    1.66    0.11
  -1  -1  -2    0.00    0.01
  -1  -1  -2    0.03    0.04
  -1  -1  -2   -0.01    0.04
  -1  -1  -2   -0.01    0.03
  -1  -1  -2    0.04    0.03
   1   1   2   -0.01    0.03
   1   1   2    0.02    0.02
   1   1   2   -0.02    0.02
   1   1   2    0.00    0.02
   1   1   2   -0.01    0.02
  -2  -1  -2  103.25    4.79
  -2  -1  -2  114.43    4.81
  -2  -1  -2  102.58    4.85
  -2  -1  -2  108.87    4.86
  -2  -1  -2  111.24    4.85
  -2  -1  -2  105.08    4.79
   2   1   2  106.47    4.80
   2   1   2   98.50    4.86
   2   1   2  102.35    4.83
   2   1   2   99.72    4.80
   2   1   2  103.40    4.82
   2   1   2  104.30    4.79
  -3  -1  -2    3.30    0.22
  -3  -1  -2    2.79    0.20
  -3  -1  -2    2.87    0.20
  -3  -1  -2    3.56    0.32
  -3  -1  -2    3.05    0.27
   3   1   2    3.05    0.27
   3   1   2    2.60    0.20
   3   1   2    2.57    0.23
   3   1   2    2.82    0.24
   3   1   2    2.76    0.20
  -4  -1  -2    1.94    0.20
  -4  -1  -2    1.94    0.22
  -4  -1  -2    2.63    0.36
  -4  -1  -2    2.85    0.32
  -4  -1  -2    2.14    0.22
   4   1   2    1.78    0.24
   4   1   2    2.47    0.28
   4   1   2    2.48    0.31
   4   1   2    1.96    0.17
   4   1   2    2.30    0.19
  -5  -1  -2   70.51    3.26
  -5  -1  -2   68.92    3.34
  -5  -1  -2   64.05    3.19
  -5  -1  -2   70.56    3.40
   5   1   2   70.34    3.32
   5   1   2   68.46    3.25
   5   1   2   70.58    3.36
   5   1   2   67.73    3.29
   5   1   2   66.41    3.19
  -6  -1  -2   20.07    1.17
  -6  -1  -2   18.07    1.07
  -6  -1  -2   19.03    0.99
  -6  -1  -2   16.93    0.89
   6   1   2   16.34    1.02
   6   1   2   17.05    1.06
   6   1   2   17.36    0.96
   6   1   2   16.61    1.00
   6   1   2   14.85    0.88
  -7  -1  -2    0.37    0.15
  -7  -1  -2    0.39    0.19
  -7  -1  -2    1.16    0.35
   7   1   2    0.20    0.11
   7   1   2    0.36    0.16
   7   1   2    0.44    0.20
   7   1   2    0.36    0.16
  -8  -1  -2    0.33    0.16
  -8  -1  -2    0.10    0.19
  -8  -1  -2    0.79    0.29
   8   1   2    0.24    0.13
   8   1   2    0.22    0.16
   8   1   2    0.13    0.16
   8   1   2    0.52    0.22
  -9  -1  -2   -0.02    0.18
  -9  -1  -2    0.26    0.18
  -9  -1  -2    0.69    0.30
   9   1   2   -0.01    0.18
   9   1   2    0.08    0.13
   9   1   2    0.05    0.16
   9   1   2   -0.04    0.16
 -10  -1  -2    0.12    0.17
 -10  -1  -2    0.43    0.27
  10   1   2   -0.14    0.17
  10   1   2    0.01    0.22
 -11  -1  -2    0.86    0.33
 -11  -1  -2    0.21    0.24
  11   1   2    0.01    0.25
  11  -2  -2    0.07    0.16
  11  -2  -2   -0.03    0.28
 -11   2   2    0.03    0.21
 -11   2   2    0.53    0.34
  10  -2  -2   -0.02    0.14
  10  -2  -2   -0.16    0.23
  10  -2  -2    0.12    0.18
 -10   2   2    0.03    0.22
 -10   2   2    0.46    0.28
 -10   2   2    0.04    0.19
   9  -2  -2    0.32    0.17
   9  -2  -2    0.70    0.21
   9  -2  -2    0.52    0.27
  -9   2   2    0.63    0.25
  -9   2   2    0.55    0.30
  -9   2   2    0.76    0.24
   8  -2  -2    0.25    0.21
   8  -2  -2    0.33    0.16
   8  -2  -2    0.23    0.14
  -8   2   2    0.22    0.15
  -8   2   2    0.47    0.22
  -8   2   2    0.59    0.28
   7  -2  -2    3.69    0.42
   7  -2  -2    2.56    0.35
   7  -2  -2    3.14    0.36
   7  -2  -2    3.37    0.37
   7  -2  -2    3.22    0.42
  -7   2   2    3.46    0.58
  -7   2   2    2.38    0.40
  -7   2   2    2.41    0.35
  -7   2   2    2.88    0.33
   6  -2  -2    0.72    0.16
   6  -2  -2    0.59    0.16
   6  -2  -2    0.40    0.16
   6  -2  -2    0.60    0.15
   6  -2  -2    0.73    0.18
  -6   2   2    0.65    0.15
  -6   2   2    0.71    0.22
  -6   2   2    0.48    0.22
  -6   2   2    0.76    0.18
   5  -2  -2    1.36    0.20
   5  -2  -2    1.55    0.25
   5  -2  -2    1.11    0.19
   5  -2  -2    0.99    0.19
   5  -2  -2    1.01    0.16
  -5   2   2    1.06    0.17
  -5   2   2    1.19    0.18
  -5   2   2    1.56    0.27
  -5   2   2    1.70    0.34
  -5   2   2    0.88    0.17
   4  -2  -2    8.09    0.44
   4  -2  -2    7.86    0.46
   4  -2  -2    8.21    0.49
   4  -2  -2    7.13    0.48
  -4   2   2    7.89    0.53
  -4   2   2    7.39    0.46
  -4   2   2    7.73    0.46
  -4   2   2    7.53    0.48
  -4   2   2    8.36    0.60
   3  -2  -2   61.05    3.03
   3  -2  -2   64.23    3.04
   3  -2  -2   64.94    2.97
   3  -2  -2   65.09    2.99
   3  -2  -2   68.86    3.04
  -3   2   2   64.75    3.13
  -3   2   2   69.52    3.08
  -3   2   2   62.75    2.99
  -3   2   2   60.34    3.01
  -3   2   2   64.85    3.03
   2  -2  -2    4.51    0.24
   2  -2  -2    3.96    0.28
   2  -2  -2    5.03    0.30
   2  -2  -2    4.47    0.23
   2  -2  -2    4.37    0.29
  -2   2   2    4.71    0.24
  -2   2   2    5.01    0.29
  -2   2   2    4.89    0.34
  -2   2   2    4.81    0.31
  -2   2   2    4.15    0.28
   1  -2  -2    1.51    0.12
   1  -2  -2    1.44    0.11
   1  -2  -2    1.63    0.13
  -1   2   2    1.63    0.12
  -1   2   2    1.92    0.14
  -1   2   2    1.48    0.14
  -1   2   2    1.67    0.13
   0  -2  -2   28.27    1.33
   0  -2  -2   28.22    1.32
   0  -2  -2   29.66    1.34
   0  -2  -2   27.58    1.30
   0  -2  -2   26.59    1.33
   0   2   2   28.03    1.33
   0   2   2   29.45    1.32
   0   2   2   28.65    1.34
   0   2   2   28.73    1.35
   0   2   2   28.77    1.34
  -1  -2  -2    4.88    0.29
  -1  -2  -2    5.10    0.26
  -1  -2  -2    5.27    0.29
  -1  -2  -2    4.59    0.30
  -1  -2  -2    4.85    0.30
   1   2   2    5.21    0.29
   1   2   2    5.18    0.30
   1   2   2    5.06    0.27
   1   2   2    4.80    0.30
   1   2   2    4.59    0.28
   1   2   2    4.46    0.26
  -2  -2  -2   10.99    0.60
  -2  -2  -2   11.57    0.57
  -2  -2  -2   10.68    0.54
  -2  -2  -2   12.38    0.62
   2   2   2   10.63    0.56
   2   2   2    9.62    0.60
   2   2   2    9.84    0.58
   2   2   2   10.70    0.56
   2   2   2   10.44    0.54
  -3  -2  -2    9.41    0.49
  -3  -2  -2   10.07    0.59
  -3  -2  -2    9.48    0.51
  -3  -2  -2   10.08    0.60
  -3  -2  -2    9.55    0.58
  -3  -2  -2   10.03    0.53
   3   2   2    9.23    0.54
   3   2   2    9.49    0.59
   3   2   2    9.59    0.49
   3   2   2    9.01    0.55
   3   2   2    9.18    0.51
   3   2   2    8.89    0.51
  -4  -2  -2   11.45    0.62
  -4  -2  -2   10.67    0.67
  -4  -2  -2   10.61    0.59
  -4  -2  -2   10.42    0.70
   4   2   2   10.32    0.59
   4   2   2   10.13    0.63
   4   2   2   10.89    0.65
   4   2   2   11.21    0.69
   4   2   2   10.08    0.57
  -5  -2  -2    0.72    0.16
  -5  -2  -2    0.69    0.14
  -5  -2  -2    0.23    0.16
  -5  -2  -2    0.61    0.24
   5   2   2    0.76    0.17
   5   2   2    0.52    0.16
   5   2   2    0.46    0.14
   5   2   2    0.40    0.12
   5   2   2    0.70    0.12
  -6  -2  -2    2.19    0.30
  -6  -2  -2    1.78    0.39
  -6  -2  -2    0.96    0.26
   6   2   2    1.47    0.29
   6   2   2    1.28    0.26
   6   2   2    1.36    0.18
   6   2   2    1.35    0.26
   6   2   2    1.41    0.22
  -7  -2  -2    4.23    0.45
  -7  -2  -2    3.67    0.57
  -7  -2  -2    3.97    0.52
   7   2   2    4.12    0.48
   7   2   2    2.73    0.44
   7   2   2    4.13    0.44
   7   2   2    4.16    0.52
  -8  -2  -2    0.15    0.14
  -8  -2  -2    0.19    0.17
  -8  -2  -2    0.10    0.20
   8   2   2    0.02    0.11
   8   2   2    0.01    0.14
   8   2   2    0.10    0.16
   8   2   2   -0.14    0.11
  -9  -2  -2    1.05    0.29
  -9  -2  -2    1.35    0.37
  -9  -2  -2    1.16    0.36
   9   2   2    1.90    0.37
   9   2   2    1.06    0.33
   9   2   2    1.35    0.28
 -10  -2  -2    0.33    0.26
 -10  -2  -2    0.43    0.21
  10   2   2   -0.02    0.20
  10   2   2    0.10    0.20
 -11  -2  -2    0.58    0.30
 -11  -2  -2    0.23    0.25
  11   2   2   -0.02    0.25
  11   2   2    0.18    0.29
  11  -3  -2   -0.03    0.28
  11  -3  -2    0.06    0.18
 -11   3   2    0.15    0.24
 -11   3   2    0.40    0.30
  10  -3  -2    0.32    0.23
  10  -3  -2    1.40    0.37
  10  -3  -2    0.32    0.18
 -10   3   2    0.90    0.38
 -10   3   2    0.87    0.31
 -10   3   2    0.25    0.28
   9  -3  -2   -0.18    0.17
   9  -3  -2    0.36    0.19
   9  -3  -2   -0.01    0.11
  -9   3   2    0.00    0.17
  -9   3   2    0.15    0.17
  -9   3   2    0.49    0.28
   8  -3  -2    0.66    0.26
   8  -3  -2    0.33    0.17
   8  -3  -2    0.70    0.21
  -8   3   2    0.30    0.27
  -8   3   2    0.21    0.18
  -8   3   2    0.05    0.13
   7  -3  -2    0.40    0.18
   7  -3  -2    0.60    0.15
   7  -3  -2    0.43    0.17
   7  -3  -2    0.72    0.18
   7  -3  -2    0.64    0.16
  -7   3   2    0.48    0.14
  -7   3   2    0.48    0.17
  -7   3   2    0.55    0.21
  -7   3   2    0.58    0.29
   6  -3  -2    7.64    0.54
   6  -3  -2    7.34    0.47
   6  -3  -2    7.95    0.56
   6  -3  -2    7.68    0.50
   6  -3  -2    9.01    0.60
  -6   3   2    6.97    0.50
  -6   3   2    7.72    0.60
  -6   3   2    7.35    0.53
  -6   3   2    8.03    0.71
   5  -3  -2    0.04    0.06
   5  -3  -2   -0.01    0.04
   5  -3  -2   -0.12    0.08
   5  -3  -2    0.05    0.07
   5  -3  -2    0.02    0.06
  -5   3   2   -0.02    0.04
  -5   3   2    0.12    0.16
  -5   3   2   -0.04    0.06
  -5   3   2    0.03    0.06
  -5   3   2    0.05    0.08
   4  -3  -2    8.43    0.49
   4  -3  -2    7.43    0.44
   4  -3  -2    7.40    0.49
   4  -3  -2    7.90    0.42
   4  -3  -2    7.61    0.50
  -4   3   2    7.43    0.48
  -4   3   2    7.84    0.60
  -4   3   2    6.80    0.47
  -4   3   2    7.51    0.44
  -4   3   2    8.14    0.53
   3  -3  -2   17.25    0.79
   3  -3  -2   16.09    0.86
   3  -3  -2   16.42    0.81
   3  -3  -2   15.55    0.87
   3  -3  -2   18.23    0.87
  -3   3   2   16.47    0.86
  -3   3   2   16.38    0.81
  -3   3   2   16.23    0.95
  -3   3   2   14.50    0.85
  -3   3   2   17.39    0.90
   2  -3  -2   13.34    0.60
   2  -3  -2   13.55    0.61
   2  -3  -2   12.39    0.67
   2  -3  -2   12.85    0.67
   2  -3  -2   12.17    0.65
  -2   3   2   11.27    0.67
  -2   3   2   12.27    0.63
  -2   3   2   12.85    0.61
  -2   3   2   11.83    0.72
  -2   3   2   14.30    0.69
  -2   3   2   13.04    0.67
   1  -3  -2    1.23    0.08
   1  -3  -2    1.04    0.12
   1  -3  -2    1.17    0.13
   1  -3  -2    1.29    0.10
   1  -3  -2    1.32    0.11
  -1   3   2    1.30    0.14
  -1   3   2    0.67    0.11
  -1   3   2    0.98    0.15
  -1   3   2    1.43    0.12
  -1   3   2    1.23    0.08
  -1   3   2    1.19    0.08
  -1   3   2    1.30    0.09
   0  -3  -2  273.79   11.86
   0  -3  -2  259.59   11.84
   0  -3  -2  260.43   11.81
   0  -3  -2  262.29   11.84
   0  -3  -2  271.33   11.85
   0   3   2  261.10   11.85
   0   3   2  268.91   11.86
   0   3   2  239.47   11.86
   0   3   2  259.68   11.83
   0   3   2  256.18   11.86
  -1  -3  -2    8.53    0.46
  -1  -3  -2    9.46    0.51
  -1  -3  -2    9.79    0.49
  -1  -3  -2    9.81    0.50
  -1  -3  -2   10.17    0.48
  -1  -3  -2   10.22    0.52
   1   3   2    9.41    0.49
   1   3   2    8.37    0.46
   1   3   2    8.65    0.51
   1   3   2    9.33    0.49
   1   3   2    8.47    0.50
   1   3   2    9.20    0.47
  -2  -3  -2   87.48    4.16
  -2  -3  -2   89.65    4.11
  -2  -3  -2   95.85    4.14
  -2  -3  -2   88.84    4.14
  -2  -3  -2   91.29    4.17
   2   3   2   89.95    4.09
   2   3   2   91.29    4.12
   2   3   2   88.88    4.13
   2   3   2   89.29    4.18
   2   3   2   81.62    4.14
  -3  -3  -2   12.72    0.72
  -3  -3  -2   12.64    0.64
  -3  -3  -2   12.74    0.67
  -3  -3  -2   12.23    0.70
   3   3   2   12.45    0.66
   3   3   2   11.68    0.61
   3   3   2   11.67    0.66
   3   3   2   12.22    0.69
   3   3   2   11.08    0.71
  -4  -3  -2    8.01    0.55
  -4  -3  -2    7.36    0.52
  -4  -3  -2    7.03    0.43
  -4  -3  -2    7.40    0.46
   4   3   2    7.02    0.44
   4   3   2    7.26    0.48
   4   3   2    6.79    0.43
   4   3   2    7.79    0.54
   4   3   2    6.48    0.48
  -5  -3  -2   -0.03    0.07
  -5  -3  -2    0.00    0.05
  -5  -3  -2   -0.16    0.10
  -5  -3  -2    0.14    0.18
   5   3   2   -0.04    0.07
   5   3   2    0.03    0.09
   5   3   2   -0.01    0.07
   5   3   2   -0.03    0.05
   5   3   2   -0.02    0.05
  -6  -3  -2   11.65    0.83
  -6  -3  -2   12.08    0.69
  -6  -3  -2   11.27    0.78
  -6  -3  -2   10.75    0.70
   6   3   2   11.26    0.74
   6   3   2   11.14    0.74
   6   3   2   10.71    0.79
   6   3   2    9.42    0.61
   6   3   2   11.04    0.68
  -7  -3  -2    0.45    0.20
  -7  -3  -2    0.61    0.19
  -7  -3  -2    0.45    0.24
   7   3   2    0.56    0.20
   7   3   2    0.45    0.16
   7   3   2    0.41    0.18
   7   3   2    0.41    0.21
  -8  -3  -2    0.42    0.19
  -8  -3  -2    0.68    0.25
  -8  -3  -2    0.77    0.31
   8   3   2    0.51    0.21
   8   3   2    0.93    0.26
   8   3   2    0.27    0.20
   8   3   2    0.32    0.15
  -9  -3  -2   -0.10    0.16
  -9  -3  -2    0.15    0.20
  -9  -3  -2    0.01    0.16
   9   3   2   -0.01    0.15
   9   3   2    0.18    0.18
   9   3   2    0.01    0.13
 -10  -3  -2    0.13    0.27
 -10  -3  -2    0.62    0.29
 -10  -3  -2    0.89    0.29
  10   3   2    0.15    0.20
  10   3   2   -0.06    0.20
 -11  -3  -2    0.25    0.29
  11   3   2    0.13    0.26
  11   3   2   -0.03    0.26
  10  -4  -2    0.51    0.23
  10  -4  -2    0.26    0.26
 -10   4   2    0.41    0.29
 -10   4   2    0.91    0.32
   9  -4  -2    0.30    0.18
   9  -4  -2    0.24    0.21
   9  -4  -2    0.35    0.20
  -9   4   2    0.43    0.22
  -9   4   2    0.72    0.32
  -9   4   2    0.33    0.22
   8  -4  -2    0.79    0.22
   8  -4  -2    1.62    0.33
   8  -4  -2    1.58    0.28
  -8   4   2    2.05    0.52
  -8   4   2    1.06    0.28
  -8   4   2    1.38    0.27
   7  -4  -2    1.73    0.30
   7  -4  -2    2.10    0.30
   7  -4  -2    2.14    0.35
  -7   4   2    2.13    0.31
  -7   4   2    2.30    0.38
  -7   4   2    3.04    0.56
  -7   4   2    2.14    0.30
   6  -4  -2    4.04    0.32
   6  -4  -2    4.04    0.45
   6  -4  -2    3.63    0.29
   6  -4  -2    3.92    0.41
   6  -4  -2    5.06    0.51
  -6   4   2    4.11    0.59
  -6   4   2    4.45    0.51
  -6   4   2    3.67    0.41
  -6   4   2    4.60    0.37
   5  -4  -2    0.05    0.10
   5  -4  -2   -0.01    0.05
   5  -4  -2    0.17    0.07
   5  -4  -2    0.01    0.05
   5  -4  -2    0.04    0.05
  -5   4   2    0.04    0.07
  -5   4   2    0.11    0.09
  -5   4   2    0.04    0.14
  -5   4   2    0.01    0.06
  -5   4   2    0.04    0.07
   4  -4  -2   29.87    1.40
   4  -4  -2   27.38    1.49
   4  -4  -2   28.64    1.42
   4  -4  -2   29.74    1.48
   4  -4  -2   29.47    1.50
  -4   4   2   30.55    1.63
  -4   4   2   31.71    1.55
  -4   4   2   29.06    1.43
  -4   4   2   29.59    1.50
  -4   4   2   29.40    1.48
   3  -4  -2    1.74    0.13
   3  -4  -2    1.42    0.19
   3  -4  -2    1.41    0.18
   3  -4  -2    2.25    0.23
   3  -4  -2    1.88    0.13
  -3   4   2    1.61    0.28
  -3   4   2    1.57    0.21
  -3   4   2    1.45    0.15
  -3   4   2    1.74    0.19
  -3   4   2    1.78    0.23
  -3   4   2    1.68    0.14
   2  -4  -2   15.39    0.78
   2  -4  -2   16.11    0.74
   2  -4  -2   15.25    0.81
   2  -4  -2   15.06    0.75
   2  -4  -2   15.96    0.80
  -2   4   2   15.59    0.78
  -2   4   2   16.15    0.75
  -2   4   2   15.88    0.81
  -2   4   2   14.67    0.86
  -2   4   2   15.30    0.82
  -2   4   2   15.39    0.75
   1  -4  -2   12.89    0.66
   1  -4  -2   11.94    0.65
   1  -4  -2   13.87    0.66
   1  -4  -2   12.77    0.62
   1  -4  -2   12.19    0.62
  -1   4   2   12.41    0.61
  -1   4   2   12.20    0.69
  -1   4   2   12.78    0.66
  -1   4   2   11.98    0.62
  -1   4   2   11.50    0.67
  -1   4   2   14.33    0.66
  -1   4   2   13.29    0.63
   0  -4  -2  394.57   17.60
   0  -4  -2  386.11   17.57
   0  -4  -2  389.56   17.60
   0  -4  -2  379.21   17.60
   0  -4  -2  395.60   17.62
   0   4   2  389.83   17.59
   0   4   2  374.39   17.61
   0   4   2  383.02   17.61
   0   4   2  392.81   17.63
   0   4   2  399.74   17.62
  -1  -4  -2  111.65    5.19
  -1  -4  -2  114.13    5.19
  -1  -4  -2  108.07    5.14
  -1  -4  -2  116.44    5.17
  -1  -4  -2  118.67    5.17
  -1  -4  -2  108.55    5.19
   1   4   2  113.81    5.16
   1   4   2  114.57    5.18
   1   4   2  111.20    5.14
   1   4   2  114.16    5.17
   1   4   2  110.90    5.20
   1   4   2  111.30    5.21
  -2  -4  -2   43.93    2.14
  -2  -4  -2   45.13    2.14
  -2  -4  -2   43.47    2.09
  -2  -4  -2   44.17    2.11
  -2  -4  -2   46.02    2.08
   2   4   2   43.98    2.11
   2   4   2   44.02    2.08
   2   4   2   44.04    2.11
   2   4   2   42.78    2.15
   2   4   2   43.81    2.06
  -3  -4  -2    8.93    0.54
  -3  -4  -2    9.19    0.58
  -3  -4  -2    8.56    0.55
  -3  -4  -2    9.00    0.51
   3   4   2   10.16    0.53
   3   4   2    9.17    0.55
   3   4   2    8.41    0.58
   3   4   2    8.69    0.52
  -4  -4  -2    8.23    0.50
  -4  -4  -2    7.90    0.46
  -4  -4  -2    7.15    0.54
  -4  -4  -2    7.91    0.55
   4   4   2    7.20    0.47
   4   4   2    7.38    0.55
   4   4   2    8.44    0.53
   4   4   2    6.97    0.49
  -5  -4  -2    2.73    0.39
  -5  -4  -2    3.22    0.31
  -5  -4  -2    3.39    0.36
  -5  -4  -2    3.58    0.45
   5   4   2    3.23    0.32
   5   4   2    2.53    0.36
   5   4   2    2.61    0.34
   5   4   2    2.04    0.29
   5   4   2    2.77    0.25
  -6  -4  -2    8.13    0.68
  -6  -4  -2    7.32    0.57
  -6  -4  -2    9.45    0.57
  -6  -4  -2    7.19    0.63
   6   4   2    7.65    0.51
   6   4   2    8.64    0.62
   6   4   2    8.77    0.56
   6   4   2    8.13    0.66
   6   4   2    7.95    0.61
  -7  -4  -2    1.69    0.38
  -7  -4  -2    0.89    0.19
  -7  -4  -2    1.47    0.28
  -7  -4  -2    0.96    0.28
   7   4   2    0.94    0.24
   7   4   2    0.88    0.25
   7   4   2    0.48    0.17
   7   4   2    0.72    0.22
  -8  -4  -2    0.01    0.12
  -8  -4  -2   -0.01    0.12
  -8  -4  -2    0.33    0.23
   8   4   2    0.07    0.17
   8   4   2   -0.03    0.10
   8   4   2    0.09    0.16
   8   4   2    0.06    0.14
  -9  -4  -2    0.24    0.20
  -9  -4  -2    0.17    0.20
  -9  -4  -2    0.59    0.27
   9   4   2    0.29    0.17
   9   4   2    0.40    0.21
   9   4   2    0.00    0.18
 -10  -4  -2    0.20    0.19
 -10  -4  -2    0.08    0.27
  10   4   2    0.22    0.21
  10   4   2   -0.07    0.23
  10  -5  -2   -0.15    0.21
  10  -5  -2   -0.01    0.15
 -10   5   2    0.61    0.31
 -10   5   2   -0.14    0.16
   9  -5  -2    0.91    0.25
   9  -5  -2    1.01    0.32
   9  -5  -2    1.02    0.27
  -9   5   2    1.51    0.46
  -9   5   2    1.26    0.35
  -9   5   2    0.78    0.26
   8  -5  -2    0.03    0.12
   8  -5  -2   -0.20    0.10
   8  -5  -2   -0.27    0.12
  -8   5   2   -0.02    0.09
  -8   5   2    0.06    0.14
  -8   5   2    0.03    0.13
  -8   5   2    0.12    0.20
   7  -5  -2    0.81    0.22
   7  -5  -2    1.39    0.29
   7  -5  -2    1.29    0.24
  -7   5   2    1.77    0.46
  -7   5   2    1.73    0.28
  -7   5   2    1.15    0.25
  -7   5   2    1.18    0.28
   6  -5  -2    0.87    0.21
   6  -5  -2    0.26    0.12
   6  -5  -2    0.73    0.17
   6  -5  -2    0.80    0.21
  -6   5   2    0.59    0.19
  -6   5   2    0.65    0.26
  -6   5   2    0.63    0.17
  -6   5   2    0.58    0.19
   5  -5  -2    0.40    0.14
   5  -5  -2    0.17    0.10
   5  -5  -2    0.16    0.07
   5  -5  -2    0.07    0.07
   5  -5  -2    0.10    0.06
  -5   5   2    0.10    0.15
  -5   5   2    0.07    0.10
  -5   5   2    0.09    0.10
  -5   5   2    0.09    0.09
  -5   5   2    0.12    0.07
   4  -5  -2    1.37    0.14
   4  -5  -2    1.28    0.18
   4  -5  -2    1.36    0.22
   4  -5  -2    1.30    0.21
   4  -5  -2    1.46    0.16
  -4   5   2    0.96    0.25
  -4   5   2    1.32    0.16
  -4   5   2    1.52    0.26
  -4   5   2    0.88    0.18
  -4   5   2    1.25    0.15
   3  -5  -2    5.07    0.29
   3  -5  -2    5.56    0.35
   3  -5  -2    5.20    0.28
   3  -5  -2    4.68    0.33
   3  -5  -2    5.08    0.36
  -3   5   2    4.89    0.42
  -3   5   2    4.81    0.29
  -3   5   2    5.11    0.38
  -3   5   2    4.83    0.29
  -3   5   2    4.61    0.31
  -3   5   2    4.57    0.35
   2  -5  -2    0.27    0.09
   2  -5  -2    0.26    0.05
   2  -5  -2    0.16    0.07
   2  -5  -2    0.26    0.07
   2  -5  -2    0.29    0.06
  -2   5   2    0.07    0.08
  -2   5   2    0.31    0.08
  -2   5   2    0.34    0.08
  -2   5   2    0.17    0.04
  -2   5   2    0.29    0.06
  -2   5   2    0.40    0.12
  -2   5   2    0.22    0.05
   1  -5  -2   73.80    3.39
   1  -5  -2   73.86    3.39
   1  -5  -2   74.65    3.37
   1  -5  -2   72.83    3.35
   1  -5  -2   73.99    3.36
  -1   5   2   73.46    3.34
  -1   5   2   69.37    3.39
  -1   5   2   72.24    3.35
  -1   5   2   74.87    3.36
  -1   5   2   71.66    3.41
  -1   5   2   67.79    3.42
  -1   5   2   73.38    3.37
   0  -5  -2    2.83    0.21
   0  -5  -2    3.15    0.22
   0  -5  -2    3.26    0.24
   0  -5  -2    3.27    0.20
   0  -5  -2    3.10    0.22
   0   5   2    3.06    0.21
   0   5   2    3.22    0.24
   0   5   2    3.27    0.25
   0   5   2    2.55    0.21
   0   5   2    2.88    0.22
  -1  -5  -2    9.75    0.53
  -1  -5  -2    8.98    0.50
  -1  -5  -2    8.96    0.52
  -1  -5  -2    8.51    0.47
  -1  -5  -2    9.22    0.49
  -1  -5  -2    8.85    0.51
   1   5   2    9.48    0.49
   1   5   2    8.93    0.49
   1   5   2    8.36    0.50
   1   5   2    8.78    0.47
   1   5   2    9.48    0.54
   1   5   2    9.08    0.53
  -2  -5  -2    0.74    0.15
  -2  -5  -2    1.03    0.19
  -2  -5  -2    0.70    0.13
  -2  -5  -2    0.79    0.11
  -2  -5  -2    0.57    0.10
   2   5   2    0.59    0.10
   2   5   2    0.49    0.09
   2   5   2    0.50    0.13
   2   5   2    0.49    0.11
   2   5   2    0.63    0.13
  -3  -5  -2    3.58    0.30
  -3  -5  -2    3.20    0.35
  -3  -5  -2    3.22    0.24
  -3  -5  -2    3.33    0.32
   3   5   2    3.17    0.21
   3   5   2    2.73    0.24
   3   5   2    3.36    0.33
   3   5   2    3.02    0.34
   3   5   2    3.26    0.27
  -4  -5  -2   11.61    0.72
  -4  -5  -2   11.53    0.75
  -4  -5  -2   12.31    0.66
  -4  -5  -2   12.52    0.71
   4   5   2   11.00    0.67
   4   5   2   11.30    0.68
   4   5   2   11.88    0.77
   4   5   2   10.52    0.70
  -5  -5  -2    9.99    0.69
  -5  -5  -2   10.82    0.60
  -5  -5  -2    9.58    0.67
  -5  -5  -2    8.91    0.61
   5   5   2    9.01    0.64
   5   5   2    9.19    0.61
   5   5   2    8.31    0.68
   5   5   2    8.83    0.57
  -6  -5  -2   31.02    1.68
  -6  -5  -2   28.66    1.58
  -6  -5  -2   28.90    1.53
  -6  -5  -2   28.71    1.63
   6   5   2   29.78    1.69
   6   5   2   29.09    1.50
   6   5   2   30.76    1.61
   6   5   2   28.74    1.53
   6   5   2   30.47    1.63
  -7  -5  -2    2.12    0.30
  -7  -5  -2    1.68    0.35
  -7  -5  -2    2.78    0.39
  -7  -5  -2    1.80    0.38
   7   5   2    1.66    0.33
   7   5   2    1.57    0.30
   7   5   2    1.62    0.28
   7   5   2    1.40    0.33
  -8  -5  -2    6.28    0.74
  -8  -5  -2    5.10    0.52
  -8  -5  -2    5.11    0.64
  -8  -5  -2    4.61    0.54
   8   5   2    4.87    0.57
   8   5   2    5.03    0.54
   8   5   2    3.09    0.47
  -9  -5  -2    0.14    0.15
  -9  -5  -2    0.35    0.21
   9   5   2    0.00    0.17
   9   5   2    0.24    0.21
   9   5   2    0.17    0.23
 -10  -5  -2    0.08    0.25
 -10  -5  -2    0.58    0.27
  10   5   2    0.28    0.24
  10   5   2    0.32    0.26
  10  -6  -2    0.40    0.22
  10  -6  -2   -0.28    0.18
 -10   6   2    0.65    0.34
 -10   6   2    0.11    0.22
   9  -6  -2    0.21    0.21
   9  -6  -2    0.06    0.13
  -9   6   2    0.74    0.35
  -9   6   2    0.40    0.22
  -9   6   2    0.42    0.31
   8  -6  -2    0.64    0.23
   8  -6  -2    0.65    0.24
   8  -6  -2    0.59    0.19
  -8   6   2    0.42    0.22
  -8   6   2    0.79    0.34
  -8   6   2    0.61    0.20
  -8   6   2    0.41    0.19
   7  -6  -2    1.57    0.26
   7  -6  -2    0.57    0.22
   7  -6  -2    0.99    0.23
  -7   6   2    1.16    0.26
  -7   6   2    0.99    0.35
  -7   6   2    1.08    0.23
  -7   6   2    0.58    0.20
   6  -6  -2    0.59    0.17
   6  -6  -2    1.61    0.28
   6  -6  -2    1.39    0.23
  -6   6   2    0.83    0.21
  -6   6   2    0.88    0.22
  -6   6   2    1.17    0.36
   5  -6  -2    0.07    0.07
   5  -6  -2    0.02    0.08
   5  -6  -2   -0.08    0.08
   5  -6  -2    0.03    0.06
   5  -6  -2    0.02    0.06
  -5   6   2   -0.03    0.06
  -5   6   2   -0.08    0.08
  -5   6   2   -0.14    0.11
   4  -6  -2   13.71    0.69
   4  -6  -2   13.09    0.75
   4  -6  -2   12.52    0.77
   4  -6  -2   13.30    0.75
   4  -6  -2   12.41    0.66
  -4   6   2   12.88    0.88
  -4   6   2   12.47    0.77
  -4   6   2   14.45    0.82
  -4   6   2   13.37    0.69
  -4   6   2   12.56    0.70
   3  -6  -2   17.59    0.88
   3  -6  -2   17.21    0.86
   3  -6  -2   17.40    0.92
   3  -6  -2   17.17    0.96
   3  -6  -2   17.89    0.93
  -3   6   2   17.45    0.98
  -3   6   2   18.46    0.92
  -3   6   2   17.30    1.05
  -3   6   2   17.95    0.88
  -3   6   2   17.05    0.87
  -3   6   2   17.79    0.94
   2  -6  -2    0.38    0.07
   2  -6  -2    0.70    0.12
   2  -6  -2    0.45    0.12
   2  -6  -2    0.41    0.09
   2  -6  -2    0.76    0.14
  -2   6   2    0.37    0.10
  -2   6   2    0.58    0.08
  -2   6   2    0.32    0.12
  -2   6   2    0.61    0.10
  -2   6   2    0.41    0.08
  -2   6   2    0.42    0.10
  -2   6   2    0.86    0.16
   1  -6  -2   10.36    0.59
   1  -6  -2   10.52    0.55
   1  -6  -2   11.13    0.57
   1  -6  -2   10.11    0.56
   1  -6  -2    9.93    0.58
  -1   6   2   10.60    0.57
  -1   6   2    9.73    0.60
  -1   6   2   10.41    0.54
  -1   6   2   10.91    0.57
  -1   6   2   10.25    0.61
  -1   6   2    9.97    0.59
  -1   6   2   10.40    0.56
   0  -6  -2   36.89    1.74
   0  -6  -2   38.10    1.77
   0  -6  -2   36.73    1.78
   0  -6  -2   36.36    1.78
   0  -6  -2   37.48    1.80
   0   6   2   36.22    1.81
   0   6   2   36.26    1.78
   0   6   2   36.89    1.78
   0   6   2   36.34    1.79
   0   6   2   37.96    1.76
  -1  -6  -2    0.85    0.16
  -1  -6  -2    0.73    0.11
  -1  -6  -2    0.86    0.12
  -1  -6  -2    0.53    0.13
  -1  -6  -2    0.76    0.13
  -1  -6  -2    0.58    0.12
   1   6   2    0.85    0.13
   1   6   2    0.74    0.12
   1   6   2    0.96    0.15
   1   6   2    0.71    0.16
   1   6   2    0.82    0.15
  -2  -6  -2   12.31    0.67
  -2  -6  -2   12.29    0.65
  -2  -6  -2   11.81    0.65
  -2  -6  -2   12.42    0.71
  -2  -6  -2   11.39    0.70
   2   6   2   12.08    0.73
   2   6   2   12.93    0.64
   2   6   2   11.30    0.64
   2   6   2   12.36    0.69
   2   6   2   12.99    0.71
  -3  -6  -2    1.53    0.20
  -3  -6  -2    1.02    0.19
  -3  -6  -2    0.87    0.21
  -3  -6  -2    1.33    0.23
   3   6   2    1.24    0.18
   3   6   2    0.91    0.17
   3   6   2    1.54    0.22
   3   6   2    0.76    0.18
   3   6   2    1.16    0.14
  -4  -6  -2    2.56    0.28
  -4  -6  -2    3.09    0.34
  -4  -6  -2    3.09    0.36
  -4  -6  -2    2.51    0.36
   4   6   2    2.64    0.35
   4   6   2    2.70    0.31
   4   6   2    3.09    0.33
   4   6   2    2.81    0.34
  -5  -6  -2   -0.03    0.05
  -5  -6  -2    0.05    0.12
  -5  -6  -2    0.14    0.18
  -5  -6  -2   -0.08    0.16
   5   6   2    0.04    0.11
   5   6   2    0.05    0.08
   5   6   2    0.21    0.15
   5   6   2    0.04    0.08
  -6  -6  -2    7.20    0.51
  -6  -6  -2    7.23    0.60
  -6  -6  -2    7.73    0.57
  -6  -6  -2    7.93    0.64
   6   6   2    7.54    0.57
   6   6   2    6.97    0.51
   6   6   2    8.09    0.66
   6   6   2    6.68    0.49
   6   6   2    4.79    0.56
  -7  -6  -2    1.55    0.27
  -7  -6  -2    1.70    0.35
  -7  -6  -2    2.14    0.35
  -7  -6  -2    1.29    0.33
   7   6   2    1.81    0.37
   7   6   2    1.08    0.23
   7   6   2    1.60    0.33
   7   6   2    1.56    0.32
  -8  -6  -2   -0.07    0.10
  -8  -6  -2    0.02    0.17
  -8  -6  -2    0.28    0.19
   8   6   2   -0.13    0.12
   8   6   2   -0.09    0.13
   8   6   2   -0.05    0.11
  -9  -6  -2    0.59    0.25
  -9  -6  -2    0.17    0.22
   9   6   2    0.20    0.21
   9   6   2    0.01    0.18
 -10  -6  -2    0.12    0.26
 -10  -6  -2    0.10    0.26
  10   6   2   -0.05    0.22
  10   6   2    0.01    0.23
  10  -7  -2    0.79    0.34
  10  -7  -2    0.10    0.18
 -10   7   2    0.92    0.40
 -10   7   2   -0.30    0.21
   9  -7  -2   -0.02    0.17
   9  -7  -2   -0.03    0.14
  -9   7   2    0.43    0.30
  -9   7   2    0.22    0.20
   8  -7  -2    1.34    0.29
   8  -7  -2    1.43    0.31
   8  -7  -2    1.06    0.23
  -8   7   2    1.23    0.26
  -8   7   2    0.96    0.28
  -8   7   2    1.94    0.50
   7  -7  -2    0.14    0.14
   7  -7  -2   -0.06    0.09
   7  -7  -2   -0.03    0.10
  -7   7   2    0.12    0.22
  -7   7   2    0.00    0.11
  -7   7   2    0.11    0.14
   6  -7  -2   -0.03    0.08
   6  -7  -2   -0.11    0.09
   6  -7  -2   -0.03    0.09
  -6   7   2   -0.01    0.10
  -6   7   2    0.12    0.12
  -6   7   2   -0.02    0.13
   5  -7  -2    5.54    0.46
   5  -7  -2    5.54    0.42
   5  -7  -2    5.27    0.42
  -5   7   2    4.68    0.62
  -5   7   2    5.56    0.45
  -5   7   2    5.26    0.47
  -5   7   2    5.93    0.39
   4  -7  -2   11.26    0.59
   4  -7  -2    9.67    0.67
   4  -7  -2   10.73    0.65
   4  -7  -2   10.75    0.57
   4  -7  -2   10.83    0.65
  -4   7   2   11.12    0.63
  -4   7   2   10.78    0.72
  -4   7   2   10.23    0.60
  -4   7   2   10.89    0.59
  -4   7   2   11.35    0.67
  -4   7   2   10.94    0.80
   3  -7  -2    9.93    0.54
   3  -7  -2   10.54    0.60
   3  -7  -2   10.58    0.65
   3  -7  -2   10.84    0.56
   3  -7  -2    9.54    0.61
  -3   7   2   10.09    0.56
  -3   7   2   10.60    0.56
  -3   7   2   10.18    0.61
  -3   7   2   10.90    0.68
  -3   7   2   10.02    0.54
  -3   7   2    9.62    0.70
  -3   7   2   10.56    0.62
   2  -7  -2    1.39    0.20
   2  -7  -2    1.43    0.18
   2  -7  -2    1.54    0.15
   2  -7  -2    1.56    0.22
   2  -7  -2    1.75    0.19
  -2   7   2    1.32    0.16
  -2   7   2    1.37    0.15
  -2   7   2    1.50    0.17
  -2   7   2    1.33    0.20
  -2   7   2    1.10    0.17
  -2   7   2    1.34    0.24
  -2   7   2    1.71    0.25
   1  -7  -2   68.77    3.23
   1  -7  -2   73.03    3.25
   1  -7  -2   68.78    3.28
   1  -7  -2   63.48    3.27
   1  -7  -2   72.42    3.26
  -1   7   2   64.39    3.29
  -1   7   2   70.87    3.26
  -1   7   2   72.45    3.31
  -1   7   2   68.75    3.22
  -1   7   2   72.26    3.30
  -1   7   2   68.23    3.25
   0  -7  -2   16.63    0.83
   0  -7  -2   15.86    0.81
   0  -7  -2   15.55    0.85
   0  -7  -2   15.32    0.84
   0  -7  -2   16.07    0.87
   0   7   2   16.84    0.83
   0   7   2   15.19    0.86
   0   7   2   16.37    0.88
   0   7   2   15.05    0.85
   0   7   2   15.87    0.84
  -1  -7  -2   18.49    0.98
  -1  -7  -2   18.27    0.92
  -1  -7  -2   17.97    0.91
  -1  -7  -2   16.84    0.94
  -1  -7  -2   18.91    0.96
   1   7   2   17.82    0.92
   1   7   2   18.45    0.95
   1   7   2   17.56    0.98
   1   7   2   17.75    0.98
   1   7   2   18.55    0.94
  -2  -7  -2    0.08    0.05
  -2  -7  -2   -0.01    0.06
  -2  -7  -2    0.01    0.05
  -2  -7  -2   -0.07    0.11
  -2  -7  -2    0.21    0.14
   2   7   2    0.00    0.07
   2   7   2    0.02    0.05
   2   7   2   -0.01    0.03
   2   7   2   -0.01    0.05
   2   7   2    0.13    0.09
  -3  -7  -2   11.83    0.67
  -3  -7  -2   11.84    0.75
  -3  -7  -2   13.09    0.69
  -3  -7  -2   11.40    0.67
  -3  -7  -2   11.53    0.72
   3   7   2   11.65    0.66
   3   7   2   11.25    0.62
   3   7   2   11.71    0.71
   3   7   2   12.61    0.73
   3   7   2   12.00    0.77
  -4  -7  -2    0.60    0.14
  -4  -7  -2    0.65    0.24
  -4  -7  -2    0.32    0.15
  -4  -7  -2    0.68    0.20
   4   7   2    0.45    0.14
   4   7   2    0.49    0.16
   4   7   2    0.50    0.16
   4   7   2    0.56    0.15
  -5  -7  -2    3.40    0.46
  -5  -7  -2    4.22    0.45
  -5  -7  -2    3.83    0.33
  -5  -7  -2    3.88    0.44
   5   7   2    4.09    0.44
   5   7   2    3.98    0.43
   5   7   2    3.24    0.46
   5   7   2    3.96    0.46
  -6  -7  -2    5.37    0.42
  -6  -7  -2    5.84    0.62
  -6  -7  -2    4.03    0.48
   6   7   2    5.10    0.61
   6   7   2    5.26    0.42
   6   7   2    4.11    0.48
   6   7   2    5.02    0.55
  -7  -7  -2    3.54    0.46
  -7  -7  -2    3.66    0.52
  -7  -7  -2    4.29    0.45
   7   7   2    3.51    0.42
   7   7   2    5.08    0.65
   7   7   2    2.61    0.43
   7   7   2    3.63    0.50
  -8  -7  -2    0.05    0.13
  -8  -7  -2    0.14    0.17
  -8  -7  -2    0.26    0.19
   8   7   2    0.15    0.16
   8   7   2    0.21    0.14
   8   7   2    0.15    0.16
  -9  -7  -2    0.34    0.21
  -9  -7  -2    0.80    0.29
   9   7   2    0.29    0.20
   9   7   2    0.88    0.27
 -10  -7  -2    0.20    0.28
 -10  -7  -2    0.04    0.22
  10   7   2    0.27    0.25
  10   7   2   -0.07    0.23
  10  -8  -2    0.59    0.30
  10  -8  -2    0.01    0.17
 -10   8   2    0.24    0.22
   9  -8  -2    0.72    0.27
   9  -8  -2    0.56    0.26
  -9   8   2    0.82    0.30
  -9   8   2    1.13    0.39
   8  -8  -2   -0.03    0.17
   8  -8  -2    0.31    0.17
   8  -8  -2    0.46    0.20
  -8   8   2    0.61    0.22
  -8   8   2    0.28    0.30
  -8   8   2    0.24    0.19
   7  -8  -2    0.04    0.14
   7  -8  -2    0.07    0.12
   7  -8  -2    0.16    0.14
  -7   8   2    0.11    0.12
  -7   8   2    0.29    0.15
  -7   8   2    0.02    0.20
   6  -8  -2    1.26    0.26
   6  -8  -2    1.64    0.27
   6  -8  -2    1.42    0.24
  -6   8   2    1.10    0.25
  -6   8   2    1.51    0.28
  -6   8   2    1.47    0.39
   5  -8  -2    1.86    0.29
   5  -8  -2    1.32    0.24
   5  -8  -2    1.44    0.23
  -5   8   2    1.86    0.35
  -5   8   2    1.78    0.28
  -5   8   2    1.90    0.41
  -5   8   2    1.76    0.24
   4  -8  -2    0.99    0.15
   4  -8  -2    1.28    0.24
   4  -8  -2    1.53    0.22
   4  -8  -2    1.27    0.21
  -4   8   2    1.53    0.30
  -4   8   2    1.40    0.31
  -4   8   2    1.18    0.21
  -4   8   2    1.39    0.22
  -4   8   2    1.12    0.16
   3  -8  -2    3.47    0.38
   3  -8  -2    3.16    0.27
   3  -8  -2    3.80    0.31
   3  -8  -2    2.79    0.30
   3  -8  -2    3.39    0.24
  -3   8   2    4.37    0.45
  -3   8   2    3.12    0.23
  -3   8   2    3.42    0.25
  -3   8   2    3.98    0.39
  -3   8   2    3.56    0.31
  -3   8   2    3.76    0.29
  -3   8   2    3.05    0.25
   2  -8  -2    2.08    0.20
   2  -8  -2    1.84    0.20
   2  -8  -2    1.68    0.21
   2  -8  -2    2.49    0.29
   2  -8  -2    2.13    0.27
  -2   8   2    1.87    0.26
  -2   8   2    2.03    0.29
  -2   8   2    1.82    0.19
  -2   8   2    2.04    0.22
  -2   8   2    2.47    0.25
  -2   8   2    2.06    0.22
  -2   8   2    1.67    0.28
   1  -8  -2   63.92    3.02
   1  -8  -2   62.64    3.07
   1  -8  -2   63.89    3.03
   1  -8  -2   64.36    3.08
   1  -8  -2   63.15    3.05
  -1   8   2   64.85    3.11
  -1   8   2   62.66    3.10
  -1   8   2   67.78    3.11
  -1   8   2   66.05    3.02
  -1   8   2   65.28    3.05
   0  -8  -2    4.28    0.35
   0  -8  -2    4.37    0.30
   0  -8  -2    3.92    0.33
   0  -8  -2    4.87    0.33
   0   8   2    4.90    0.32
   0   8   2    4.16    0.32
   0   8   2    4.75    0.36
   0   8   2    4.29    0.36
   0   8   2    4.66    0.35
  -1  -8  -2    1.50    0.23
  -1  -8  -2    1.38    0.17
  -1  -8  -2    1.43    0.21
  -1  -8  -2    1.44    0.18
  -1  -8  -2    1.64    0.23
   1   8   2    1.37    0.22
   1   8   2    1.27    0.17
   1   8   2    1.35    0.20
   1   8   2    1.09    0.17
   1   8   2    1.20    0.21
  -2  -8  -2    1.94    0.23
  -2  -8  -2    2.85    0.33
  -2  -8  -2    2.11    0.20
  -2  -8  -2    2.47    0.31
  -2  -8  -2    2.42    0.28
   2   8   2    1.67    0.27
   2   8   2    2.35    0.31
   2   8   2    2.15    0.24
   2   8   2    2.78    0.31
   2   8   2    2.34    0.25
  -3  -8  -2   10.10    0.63
  -3  -8  -2   11.12    0.62
  -3  -8  -2   10.36    0.61
  -3  -8  -2   10.47    0.68
  -3  -8  -2    9.35    0.69
   3   8   2   10.73    0.72
   3   8   2   11.03    0.62
   3   8   2   10.48    0.67
   3   8   2   10.93    0.68
   3   8   2   10.03    0.57
  -4  -8  -2    6.39    0.66
  -4  -8  -2    6.33    0.55
  -4  -8  -2    6.63    0.47
  -4  -8  -2    5.96    0.50
   4   8   2    7.53    0.49
   4   8   2    7.45    0.54
   4   8   2    7.69    0.60
   4   8   2    7.21    0.52
  -5  -8  -2    5.96    0.62
  -5  -8  -2    5.11    0.52
  -5  -8  -2    4.84    0.41
   5   8   2    5.26    0.56
   5   8   2    6.03    0.45
   5   8   2    5.51    0.64
   5   8   2    5.71    0.46
  -6  -8  -2    1.20    0.22
  -6  -8  -2    1.02    0.25
  -6  -8  -2    1.48    0.32
   6   8   2    0.50    0.22
   6   8   2    0.86    0.20
   6   8   2    0.51    0.19
   6   8   2    0.30    0.17
  -7  -8  -2   10.98    0.73
  -7  -8  -2    9.64    0.77
  -7  -8  -2    9.93    0.82
   7   8   2   10.65    0.79
   7   8   2   11.51    0.74
   7   8   2   11.21    0.83
  -8  -8  -2    0.06    0.17
  -8  -8  -2    0.03    0.15
  -8  -8  -2    0.17    0.19
   8   8   2   -0.11    0.15
   8   8   2   -0.08    0.14
   8   8   2   -0.03    0.11
  -9  -8  -2    0.23    0.21
  -9  -8  -2    0.35    0.22
   9   8   2    0.19    0.20
   9   8   2    0.14    0.21
 -10  -8  -2    0.45    0.31
 -10  -8  -2    0.34    0.24
  10   8   2    0.17    0.25
  10   8   2    0.48    0.26
   9  -9  -2    0.85    0.31
   9  -9  -2    0.36    0.25
  -9   9   2    0.59    0.22
  -9   9   2    0.25    0.26
   8  -9  -2   -0.13    0.15
   8  -9  -2   -0.10    0.13
  -8   9   2   -0.01    0.19
  -8   9   2    0.06    0.13
   7  -9  -2    0.00    0.14
   7  -9  -2   -0.08    0.11
   7  -9  -2   -0.14    0.10
  -7   9   2   -0.05    0.13
  -7   9   2   -0.07    0.19
  -7   9   2    0.13    0.15
   6  -9  -2    0.94    0.21
   6  -9  -2    0.52    0.16
   6  -9  -2    0.91    0.23
  -6   9   2    0.80    0.32
  -6   9   2    0.92    0.22
  -6   9   2    0.41    0.19
   5  -9  -2   -0.09    0.08
   5  -9  -2   -0.16    0.08
   5  -9  -2   -0.04    0.09
  -5   9   2    0.01    0.10
  -5   9   2    0.00    0.08
  -5   9   2   -0.13    0.11
  -5   9   2   -0.02    0.08
   4  -9  -2    0.61    0.20
   4  -9  -2    0.50    0.14
   4  -9  -2    0.84    0.17
   4  -9  -2    0.75    0.19
  -4   9   2    0.66    0.17
  -4   9   2    0.64    0.21
  -4   9   2    0.64    0.23
  -4   9   2    0.83    0.18
   3  -9  -2    0.16    0.08
   3  -9  -2    0.07    0.07
   3  -9  -2    0.08    0.07
   3  -9  -2    0.17    0.11
   3  -9  -2    0.02    0.09
  -3   9   2    0.10    0.11
  -3   9   2   -0.02    0.10
  -3   9   2    0.06    0.07
  -3   9   2    0.11    0.11
  -3   9   2    0.12    0.07
  -3   9   2    0.07    0.06
   2  -9  -2    5.17    0.35
   2  -9  -2    5.70    0.42
   2  -9  -2    5.29    0.36
   2  -9  -2    4.78    0.40
  -2   9   2    5.29    0.36
  -2   9   2    4.83    0.35
  -2   9   2    5.69    0.45
  -2   9   2    4.73    0.42
  -2   9   2    4.61    0.40
  -2   9   2    4.64    0.34
  -2   9   2    4.79    0.33
   1  -9  -2    0.54    0.12
   1  -9  -2    0.69    0.18
   1  -9  -2    0.70    0.19
   1  -9  -2    0.85    0.14
  -1   9   2    0.62    0.13
  -1   9   2    0.40    0.10
  -1   9   2    0.35    0.14
  -1   9   2    0.60    0.16
  -1   9   2    0.34    0.12
   0  -9  -2    5.83    0.46
   0  -9  -2    6.40    0.43
   0  -9  -2    6.54    0.40
   0  -9  -2    5.53    0.44
   0   9   2    5.80    0.46
   0   9   2    6.54    0.46
   0   9   2    6.54    0.45
   0   9   2    6.71    0.42
   0   9   2    6.10    0.41
  -1  -9  -2    7.52    0.51
  -1  -9  -2    7.57    0.45
  -1  -9  -2    7.70    0.52
  -1  -9  -2    7.61    0.46
  -1  -9  -2    8.12    0.56
   1   9   2    6.93    0.53
   1   9   2    7.86    0.54
   1   9   2    7.29    0.45
   1   9   2    7.64    0.49
   1   9   2    7.11    0.49
  -2  -9  -2    3.78    0.29
  -2  -9  -2    3.89    0.42
  -2  -9  -2    3.87    0.31
  -2  -9  -2    4.53    0.45
  -2  -9  -2    3.75    0.33
   2   9   2    4.77    0.41
   2   9   2    4.19    0.46
   2   9   2    4.08    0.31
   2   9   2    3.54    0.30
   2   9   2    5.10    0.37
  -3  -9  -2   -0.02    0.16
  -3  -9  -2    0.59    0.23
  -3  -9  -2    0.76    0.15
  -3  -9  -2    0.51    0.14
   3   9   2    0.64    0.18
   3   9   2    0.52    0.11
   3   9   2    0.15    0.11
   3   9   2    0.81    0.16
   3   9   2    0.19    0.11
  -4  -9  -2    0.75    0.17
  -4  -9  -2    0.91    0.29
  -4  -9  -2    0.47    0.20
   4   9   2    0.66    0.16
   4   9   2    0.50    0.17
   4   9   2    0.70    0.19
   4   9   2    0.81    0.24
  -5  -9  -2   10.17    0.73
  -5  -9  -2   11.22    0.80
  -5  -9  -2   10.39    0.68
   5   9   2   11.28    0.83
   5   9   2    9.69    0.74
   5   9   2   10.63    0.72
   5   9   2   10.52    0.70
  -6  -9  -2    4.87    0.50
  -6  -9  -2    6.00    0.60
  -6  -9  -2    4.54    0.58
   6   9   2    4.38    0.49
   6   9   2    4.75    0.52
   6   9   2    4.56    0.53
   6   9   2    4.61    0.62
  -7  -9  -2    0.05    0.13
  -7  -9  -2    0.26    0.22
  -7  -9  -2    0.53    0.22
   7   9   2    0.50    0.20
   7   9   2    0.34    0.18
   7   9   2    0.48    0.19
   7   9   2    0.42    0.22
  -8  -9  -2    1.20    0.32
  -8  -9  -2    2.22    0.43
  -8  -9  -2    2.19    0.36
   8   9   2    1.31    0.36
   8   9   2    1.33    0.35
  -9  -9  -2    0.13    0.24
  -9  -9  -2    0.62    0.29
   9   9   2    0.30    0.25
   9   9   2    0.29    0.26
   9 -10  -2    0.19    0.21
   9 -10  -2    0.15    0.22
  -9  10   2   -0.03    0.15
  -9  10   2    0.09    0.23
   8 -10  -2    0.08    0.18
   8 -10  -2    0.02    0.17
  -8  10   2    0.37    0.29
  -8  10   2    0.14    0.14
   7 -10  -2   -0.18    0.11
   7 -10  -2    0.12    0.15
   7 -10  -2    0.09    0.15
  -7  10   2    0.03    0.18
  -7  10   2    0.01    0.13
   6 -10  -2    0.10    0.13
   6 -10  -2    0.05    0.12
   6 -10  -2    0.01    0.11
  -6  10   2    0.12    0.21
  -6  10   2    0.01    0.14
   5 -10  -2    0.20    0.10
   5 -10  -2    0.16    0.15
   5 -10  -2    0.09    0.10
   5 -10  -2   -0.02    0.10
  -5  10   2    0.29    0.14
  -5  10   2   -0.03    0.13
  -5  10   2    0.02    0.11
   4 -10  -2   -0.02    0.08
   4 -10  -2    0.23    0.11
   4 -10  -2    0.07    0.09
   4 -10  -2    0.06    0.11
  -4  10   2    0.10    0.11
  -4  10   2    0.16    0.15
  -4  10   2    0.04    0.12
  -4  10   2    0.21    0.12
   3 -10  -2    1.24    0.20
   3 -10  -2    1.92    0.31
   3 -10  -2    1.53    0.26
   3 -10  -2    1.25    0.20
  -3  10   2    1.58    0.30
  -3  10   2    2.00    0.25
  -3  10   2    1.56    0.31
  -3  10   2    1.26    0.24
  -3  10   2    1.49    0.24
   2 -10  -2    0.89    0.20
   2 -10  -2    0.76    0.15
   2 -10  -2    0.92    0.15
   2 -10  -2    1.17    0.24
  -2  10   2    1.07    0.24
  -2  10   2    0.60    0.18
  -2  10   2    1.11    0.24
  -2  10   2    0.53    0.12
  -2  10   2    0.68    0.14
   1 -10  -2    0.34    0.10
   1 -10  -2    0.31    0.11
   1 -10  -2    0.53    0.17
   1 -10  -2    0.48    0.18
  -1  10   2    0.47    0.12
  -1  10   2    0.58    0.17
  -1  10   2    0.49    0.14
  -1  10   2    0.94    0.19
   0 -10  -2    1.02    0.19
   0 -10  -2    1.15    0.25
   0 -10  -2    1.01    0.16
   0 -10  -2    0.77    0.19
   0  10   2    0.76    0.20
   0  10   2    0.59    0.17
   0  10   2    1.01    0.18
   0  10   2    0.88    0.18
   0  10   2    1.08    0.18
  -1 -10  -2    1.56    0.26
  -1 -10  -2    1.23    0.26
  -1 -10  -2    1.22    0.18
  -1 -10  -2    0.93    0.19
  -1 -10  -2    1.33    0.19
   1  10   2    1.66    0.25
   1  10   2    1.37    0.27
   1  10   2    1.47    0.25
   1  10   2    1.44    0.23
   1  10   2    1.24    0.18
  -2 -10  -2    1.40    0.27
  -2 -10  -2    0.72    0.17
  -2 -10  -2    0.89    0.25
  -2 -10  -2    0.69    0.16
   2  10   2    0.58    0.19
   2  10   2    0.93    0.18
   2  10   2    0.82    0.18
   2  10   2    0.88    0.17
   2  10   2    1.11    0.24
  -3 -10  -2    1.01    0.21
  -3 -10  -2    1.20    0.20
  -3 -10  -2    1.01    0.27
  -3 -10  -2    1.19    0.26
   3  10   2    1.41    0.25
   3  10   2    1.51    0.30
   3  10   2    1.19    0.20
   3  10   2    1.32    0.27
   3  10   2    1.31    0.20
  -4 -10  -2    2.74    0.39
  -4 -10  -2    2.53    0.39
  -4 -10  -2    2.82    0.36
   4  10   2    2.93    0.39
   4  10   2    2.66    0.41
   4  10   2    2.38    0.35
   4  10   2    2.38    0.31
  -5 -10  -2    2.44    0.34
  -5 -10  -2    1.90    0.37
  -5 -10  -2    2.61    0.39
   5  10   2    2.92    0.37
   5  10   2    2.62    0.38
   5  10   2    2.59    0.44
   5  10   2    1.21    0.27
  -6 -10  -2    2.55    0.41
  -6 -10  -2    3.56    0.50
  -6 -10  -2    3.51    0.41
   6  10   2    1.96    0.35
   6  10   2    2.68    0.43
   6  10   2    3.33    0.43
  -7 -10  -2    0.01    0.14
  -7 -10  -2    0.43    0.24
  -7 -10  -2   -0.07    0.09
   7  10   2    0.35    0.18
   7  10   2   -0.06    0.15
   7  10   2    0.17    0.15
  -8 -10  -2   -0.14    0.17
  -8 -10  -2    0.27    0.18
   8  10   2   -0.11    0.18
   8  10   2    0.06    0.20
  -9 -10  -2    0.30    0.26
  -9 -10  -2    0.93    0.33
   9  10   2    0.15    0.26
   9  10   2    0.16    0.22
   9 -11  -2    0.06    0.26
   9 -11  -2   -0.19    0.16
  -9  11   2    0.48    0.29
  -9  11   2    0.02    0.16
   8 -11  -2    0.50    0.25
   8 -11  -2    0.44    0.22
  -8  11   2    0.66    0.24
  -8  11   2    0.88    0.37
   7 -11  -2    0.01    0.13
   7 -11  -2    0.05    0.16
  -7  11   2    0.27    0.24
  -7  11   2    0.36    0.18
   6 -11  -2    0.02    0.12
   6 -11  -2    0.24    0.15
   6 -11  -2   -0.08    0.12
  -6  11   2    0.01    0.14
  -6  11   2    0.14    0.22
   5 -11  -2    0.34    0.17
   5 -11  -2    0.65    0.20
   5 -11  -2    0.43    0.14
  -5  11   2    1.23    0.34
  -5  11   2    0.58    0.22
   4 -11  -2    1.12    0.24
   4 -11  -2    1.00    0.20
   4 -11  -2    1.08    0.25
  -4  11   2    0.91    0.27
  -4  11   2    0.93    0.23
  -4  11   2    0.63    0.22
   3 -11  -2    4.56    0.39
   3 -11  -2    5.28    0.53
   3 -11  -2    4.81    0.50
  -3  11   2    4.73    0.48
  -3  11   2    4.83    0.39
  -3  11   2    5.99    0.48
  -3  11   2    5.69    0.61
   2 -11  -2    7.09    0.54
   2 -11  -2    7.65    0.56
   2 -11  -2    6.77    0.46
   2 -11  -2    7.25    0.48
  -2  11   2    6.77    0.54
  -2  11   2    6.83    0.45
  -2  11   2    7.57    0.58
  -2  11   2    7.63    0.57
  -2  11   2    6.70    0.48
   1 -11  -2    3.31    0.33
   1 -11  -2    4.09    0.45
   1 -11  -2    2.66    0.31
   1 -11  -2    2.92    0.36
  -1  11   2    3.06    0.41
  -1  11   2    2.96    0.37
  -1  11   2    3.15    0.35
  -1  11   2    3.43    0.42
  -1  11   2    2.98    0.31
   0 -11  -2    0.62    0.18
   0 -11  -2    0.64    0.14
   0 -11  -2    0.88    0.20
   0 -11  -2    0.96    0.25
   0  11   2    0.88    0.17
   0  11   2    1.10    0.19
   0  11   2    0.66    0.17
   0  11   2    0.93    0.20
   0  11   2    0.93    0.22
  -1 -11  -2   13.66    0.87
  -1 -11  -2   14.47    0.82
  -1 -11  -2   12.88    0.85
  -1 -11  -2   13.94    0.91
   1  11   2   14.95    0.91
   1  11   2   15.43    0.86
   1  11   2   15.63    0.94
   1  11   2   15.56    0.87
  -2 -11  -2    0.16    0.11
  -2 -11  -2   -0.17    0.18
  -2 -11  -2    0.07    0.16
  -2 -11  -2    0.00    0.08
   2  11   2    0.01    0.07
   2  11   2   -0.07    0.09
   2  11   2    0.07    0.07
   2  11   2    0.07    0.12
   2  11   2    0.01    0.09
  -3 -11  -2    5.65    0.42
  -3 -11  -2    4.88    0.55
  -3 -11  -2    5.01    0.55
  -3 -11  -2    5.77    0.45
   3  11   2    5.41    0.41
   3  11   2    4.93    0.38
   3  11   2    5.97    0.53
   3  11   2    5.38    0.59
   3  11   2    5.52    0.56
  -4 -11  -2    1.48    0.32
  -4 -11  -2    1.07    0.26
  -4 -11  -2    0.99    0.22
   4  11   2    1.27    0.24
   4  11   2    1.93    0.37
   4  11   2    1.62    0.31
   4  11   2    1.44    0.28
  -5 -11  -2    0.29    0.21
  -5 -11  -2    0.22    0.17
  -5 -11  -2   -0.02    0.10
   5  11   2   -0.01    0.11
   5  11   2    0.00    0.11
   5  11   2    0.26    0.15
   5  11   2   -0.07    0.16
  -6 -11  -2   -0.07    0.10
  -6 -11  -2   -0.08    0.14
  -6 -11  -2    0.04    0.19
   6  11   2    0.16    0.14
   6  11   2    0.23    0.15
   6  11   2    0.10    0.16
  -7 -11  -2    1.15    0.25
  -7 -11  -2    1.06    0.32
  -7 -11  -2    0.70    0.25
   7  11   2    0.77    0.26
   7  11   2    0.95    0.29
   7  11   2    1.07    0.28
  -8 -11  -2    0.58    0.26
  -8 -11  -2    0.13    0.21
   8  11   2    0.05    0.18
   8  11   2    0.24    0.21
  -9 -11  -2    0.45    0.32
  -9 -11  -2    0.38    0.23
   9  11   2    0.12    0.26
   9  11   2    0.06    0.25
   8 -12  -2    0.54    0.27
   8 -12  -2    0.07    0.18
  -8  12   2    0.43    0.29
  -8  12   2    0.70    0.27
   7 -12  -2    0.08    0.15
   7 -12  -2    0.19    0.18
  -7  12   2   -0.02    0.18
  -7  12   2    0.13    0.14
   6 -12  -2    0.24    0.16
   6 -12  -2    0.14    0.17
   6 -12  -2    0.00    0.16
  -6  12   2    0.08    0.19
  -6  12   2    0.07    0.15
   5 -12  -2    0.29    0.14
   5 -12  -2    0.01    0.12
   5 -12  -2    0.05    0.15
  -5  12   2    0.01    0.15
  -5  12   2    0.13    0.18
   4 -12  -2    0.15    0.16
   4 -12  -2    0.70    0.23
   4 -12  -2    0.81    0.20
  -4  12   2    0.90    0.28
  -4  12   2    0.93    0.29
  -4  12   2    0.53    0.17
   3 -12  -2    0.80    0.23
   3 -12  -2    0.79    0.23
   3 -12  -2    0.51    0.15
  -3  12   2    0.77    0.21
  -3  12   2    0.74    0.22
  -3  12   2    1.20    0.29
   2 -12  -2   -0.07    0.14
   2 -12  -2   -0.08    0.11
   2 -12  -2    0.07    0.09
  -2  12   2   -0.02    0.08
  -2  12   2    0.00    0.10
  -2  12   2    0.01    0.10
   1 -12  -2   -0.18    0.12
   1 -12  -2   -0.09    0.11
   1 -12  -2    0.16    0.10
  -1  12   2    0.28    0.15
  -1  12   2    0.17    0.13
  -1  12   2    0.04    0.11
  -1  12   2    0.09    0.11
  -1  12   2    0.13    0.10
   0 -12  -2    0.02    0.08
   0 -12  -2   -0.20    0.11
   0 -12  -2   -0.12    0.15
   0 -12  -2    0.09    0.12
   0  12   2   -0.09    0.08
   0  12   2   -0.03    0.07
   0  12   2   -0.04    0.07
   0  12   2   -0.07    0.08
  -1 -12  -2    3.60    0.37
  -1 -12  -2    3.02    0.39
  -1 -12  -2    2.99    0.44
  -1 -12  -2    3.38    0.43
   1  12   2    3.29    0.42
   1  12   2    3.92    0.42
   1  12   2    3.60    0.44
   1  12   2    3.25    0.37
  -2 -12  -2   -0.22    0.15
  -2 -12  -2    0.12    0.17
  -2 -12  -2    0.07    0.10
  -2 -12  -2    0.08    0.10
   2  12   2    0.16    0.12
   2  12   2   -0.02    0.08
   2  12   2    0.16    0.13
   2  12   2    0.24    0.15
   2  12   2    0.31    0.14
  -3 -12  -2   -0.05    0.15
  -3 -12  -2   -0.01    0.09
  -3 -12  -2    0.28    0.21
  -3 -12  -2   -0.03    0.08
   3  12   2   -0.08    0.08
   3  12   2   -0.02    0.13
   3  12   2    0.04    0.11
   3  12   2    0.02    0.12
  -4 -12  -2    7.95    0.54
  -4 -12  -2    6.64    0.54
  -4 -12  -2    4.45    0.56
  -4 -12  -2    6.91    0.69
   4  12   2    6.15    0.63
   4  12   2    6.79    0.51
   4  12   2    6.54    0.58
   4  12   2    5.96    0.70
  -5 -12  -2    1.50    0.28
  -5 -12  -2    0.93    0.26
  -5 -12  -2    1.48    0.33
   5  12   2    1.62    0.34
   5  12   2    1.75    0.34
   5  12   2    1.41    0.28
  -6 -12  -2    1.04    0.29
  -6 -12  -2    0.63    0.25
  -6 -12  -2    0.19    0.14
   6  12   2    0.49    0.21
   6  12   2    0.39    0.20
   6  12   2    0.22    0.18
  -7 -12  -2    1.29    0.34
  -7 -12  -2    1.19    0.33
  -7 -12  -2    1.23    0.29
   7  12   2    1.34    0.34
   7  12   2    1.19    0.33
   7  12   2    0.84    0.29
  -8 -12  -2    1.17    0.34
  -8 -12  -2    0.41    0.27
   8  12   2    0.52    0.28
   8  12   2    0.17    0.23
   8 -13  -2    0.37    0.22
  -8  13   2    0.21    0.20
  -8  13   2    0.55    0.31
   7 -13  -2   -0.22    0.14
   7 -13  -2    0.06    0.22
  -7  13   2    0.18    0.17
  -7  13   2    0.12    0.22
   6 -13  -2    0.35    0.20
   6 -13  -2   -0.03    0.14
  -6  13   2    0.45    0.22
  -6  13   2    0.47    0.21
   5 -13  -2    0.34    0.17
   5 -13  -2    0.34    0.20
   5 -13  -2    0.31    0.19
  -5  13   2    0.72    0.29
  -5  13   2    0.53    0.22
   4 -13  -2    0.26    0.18
   4 -13  -2    0.19    0.18
   4 -13  -2    0.40    0.17
  -4  13   2    0.18    0.15
  -4  13   2    0.34    0.18
  -4  13   2    0.64    0.21
   3 -13  -2    1.01    0.21
   3 -13  -2    0.75    0.24
   3 -13  -2    0.49    0.21
  -3  13   2    0.55    0.20
  -3  13   2    0.97    0.25
  -3  13   2    0.97    0.28
   2 -13  -2    7.34    0.54
   2 -13  -2    7.19    0.60
   2 -13  -2    5.54    0.62
  -2  13   2    8.59    0.65
  -2  13   2    9.59    0.68
   1 -13  -2   -0.03    0.09
   1 -13  -2    0.15    0.19
   1 -13  -2    0.23    0.15
  -1  13   2   -0.04    0.10
  -1  13   2    0.03    0.09
  -1  13   2    0.17    0.15
  -1  13   2    0.03    0.10
   0 -13  -2    4.68    0.39
   0 -13  -2    4.64    0.54
   0 -13  -2    4.35    0.51
   0  13   2    4.97    0.46
   0  13   2    4.92    0.57
   0  13   2    5.51    0.47
   0  13   2    5.32    0.42
  -1 -13  -2    0.13    0.10
  -1 -13  -2   -0.11    0.15
  -1 -13  -2    0.10    0.14
   1  13   2    0.04    0.12
   1  13   2    0.18    0.11
   1  13   2    0.06    0.13
   1  13   2    0.07    0.11
  -2 -13  -2    3.22    0.37
  -2 -13  -2    3.03    0.40
  -2 -13  -2    2.69    0.56
  -2 -13  -2    2.78    0.42
   2  13   2    3.49    0.41
   2  13   2    2.71    0.43
   2  13   2    2.51    0.42
   2  13   2    3.48    0.39
   2  13   2    3.20    0.37
  -3 -13  -2    0.27    0.13
  -3 -13  -2    0.67    0.23
  -3 -13  -2    0.28    0.19
  -3 -13  -2    0.35    0.15
   3  13   2    0.27    0.14
   3  13   2    0.06    0.14
   3  13   2    0.28    0.17
   3  13   2    0.15    0.13
  -4 -13  -2    0.26    0.17
  -4 -13  -2    0.43    0.17
  -4 -13  -2    0.73    0.25
  -4 -13  -2    0.36    0.22
   4  13   2    0.33    0.17
   4  13   2    0.47    0.16
   4  13   2    0.49    0.20
  -5 -13  -2    0.77    0.25
  -5 -13  -2    1.43    0.29
  -5 -13  -2    1.39    0.32
   5  13   2    0.79    0.22
   5  13   2    1.03    0.26
   5  13   2    0.50    0.22
  -6 -13  -2    0.21    0.18
  -6 -13  -2    0.73    0.26
  -6 -13  -2    0.36    0.16
   6  13   2    0.43    0.20
   6  13   2    0.42    0.23
   6  13   2    0.33    0.21
  -7 -13  -2    0.09    0.17
  -7 -13  -2    0.46    0.22
   7  13   2   -0.08    0.16
   7  13   2    0.32    0.23
   7  13   2    0.11    0.21
  -8 -13  -2    0.20    0.28
  -8 -13  -2    0.84    0.28
   8  13   2    0.14    0.27
   7 -14  -2   -0.07    0.15
  -7  14   2    0.19    0.19
  -7  14   2    0.46    0.31
   6 -14  -2    0.06    0.18
  -6  14   2    0.26    0.21
  -6  14   2    0.12    0.17
   5 -14  -2    0.05    0.17
   5 -14  -2    0.00    0.20
  -5  14   2    0.23    0.16
  -5  14   2    0.46    0.26
   4 -14  -2    0.31    0.21
   4 -14  -2    0.38    0.23
  -4  14   2    0.37    0.21
  -4  14   2    0.25    0.19
  -4  14   2    0.63    0.24
   3 -14  -2   -0.07    0.16
   3 -14  -2    0.33    0.19
  -3  14   2    0.14    0.17
  -3  14   2    0.25    0.17
   2 -14  -2   -0.08    0.17
   2 -14  -2   -0.09    0.15
  -2  14   2   -0.13    0.11
  -2  14   2    0.06    0.11
   1 -14  -2    2.17    0.39
   1 -14  -2    2.04    0.45
   1 -14  -2    2.76    0.41
  -1  14   2    2.36    0.41
  -1  14   2    2.35    0.38
   0 -14  -2    0.65    0.20
   0 -14  -2    0.61    0.26
   0 -14  -2    0.48    0.21
   0  14   2    0.65    0.25
   0  14   2    0.70    0.21
   0  14   2    0.68    0.18
   0  14   2    0.60    0.21
  -1 -14  -2    1.67    0.30
  -1 -14  -2    1.47    0.31
  -1 -14  -2    1.52    0.31
   1  14   2    1.34    0.30
   1  14   2    1.40    0.28
   1  14   2    1.32    0.27
   1  14   2    1.91    0.39
  -2 -14  -2    0.13    0.17
  -2 -14  -2   -0.03    0.15
  -2 -14  -2    0.28    0.16
   2  14   2    0.13    0.11
   2  14   2    0.02    0.12
   2  14   2   -0.06    0.13
   2  14   2   -0.08    0.11
  -3 -14  -2   -0.08    0.16
  -3 -14  -2    0.13    0.17
  -3 -14  -2    0.11    0.13
   3  14   2    0.04    0.12
   3  14   2    0.06    0.15
  -4 -14  -2    0.32    0.21
  -4 -14  -2    0.53    0.34
  -4 -14  -2    0.43    0.18
   4  14   2    0.22    0.15
   4  14   2    0.36    0.19
  -5 -14  -2    0.19    0.15
  -5 -14  -2    0.21    0.19
   5  14   2    0.54    0.22
   5  14   2    0.55    0.22
  -6 -14  -2    0.44    0.28
  -6 -14  -2    0.36    0.19
  -6 -14  -2    0.14    0.19
   6  14   2    0.03    0.17
   6  14   2    0.15    0.19
  -7 -14  -2    0.47    0.27
  -7 -14  -2    0.34    0.26
   7  14   2   -0.03    0.18
   7  14   2    0.08    0.23
   6 -15  -2    0.25    0.23
  -6  15   2    0.62    0.32
  -6  15   2    0.81    0.30
   5 -15  -2    0.17    0.21
  -5  15   2    0.40    0.23
   4 -15  -2    0.10    0.19
   4 -15  -2    0.27    0.26
  -4  15   2    0.38    0.21
  -4  15   2    0.34    0.21
   3 -15  -2    0.08    0.20
   3 -15  -2   -0.01    0.14
  -3  15   2    0.24    0.16
  -3  15   2   -0.09    0.13
   2 -15  -2    2.57    0.43
   2 -15  -2    1.28    0.33
  -2  15   2    1.57    0.34
  -2  15   2    2.09    0.38
   1 -15  -2    0.39    0.19
   1 -15  -2    0.35    0.22
  -1  15   2    0.56    0.21
  -1  15   2    0.04    0.16
   0 -15  -2   -0.02    0.14
   0 -15  -2    0.34    0.21
   0  15   2    0.08    0.13
   0  15   2    0.00    0.12
   0  15   2    0.04    0.13
  -1 -15  -2    0.86    0.26
  -1 -15  -2    0.73    0.24
   1  15   2    0.94    0.22
   1  15   2    0.39    0.21
   1  15   2    0.54    0.20
   1  15   2    0.37    0.19
  -2 -15  -2    0.29    0.21
  -2 -15  -2    0.31    0.17
   2  15   2    0.04    0.13
   2  15   2    0.15    0.18
   2  15   2    0.35    0.24
  -3 -15  -2    0.15    0.13
  -3 -15  -2    0.62    0.24
   3  15   2    0.50    0.21
   3  15   2    0.29    0.19
  -4 -15  -2    0.35    0.18
  -4 -15  -2    0.27    0.21
   4  15   2    0.50    0.21
   4  15   2    0.00    0.15
  -5 -15  -2    0.37    0.22
  -5 -15  -2    0.56    0.22
   5  15   2    0.51    0.24
   5  15   2   -0.04    0.13
  -6 -15  -2    0.07    0.17
  -6 -15  -2    0.06    0.18
   6  15   2    0.00    0.18
   6  15   2   -0.18    0.16
  -6  16   2    0.35    0.28
   5 -16  -2    0.18    0.19
  -5  16   2    0.20    0.15
   4 -16  -2   -0.24    0.22
   4 -16  -2    0.06    0.20
  -4  16   2    0.03    0.14
  -4  16   2    0.20    0.19
   3 -16  -2   -0.15    0.19
   3 -16  -2    0.01    0.23
  -3  16   2    0.19    0.16
  -3  16   2    0.07    0.19
   2 -16  -2    0.30    0.21
   2 -16  -2   -0.23    0.19
  -2  16   2    0.06    0.14
  -2  16   2    0.08    0.18
   1 -16  -2    0.23    0.17
   1 -16  -2   -0.35    0.17
  -1  16   2   -0.15    0.15
  -1  16   2    0.04    0.11
   0 -16  -2    0.06    0.18
   0 -16  -2    0.21    0.20
   0  16   2    0.55    0.20
   0  16   2    0.73    0.28
  -1 -16  -2    0.13    0.15
  -1 -16  -2    0.11    0.20
   1  16   2    0.12    0.14
   1  16   2    0.12    0.13
   1  16   2   -0.16    0.10
  -2 -16  -2    0.04    0.19
  -2 -16  -2    0.06    0.14
   2  16   2   -0.11    0.11
   2  16   2    0.08    0.15
  -3 -16  -2    0.46    0.22
  -3 -16  -2    0.10    0.13
   3  16   2    0.17    0.18
   3  16   2    0.08    0.17
  -4 -16  -2    1.12    0.32
  -4 -16  -2    1.94    0.37
   4  16   2    1.69    0.35
   4  16   2    1.72    0.39
  -5 -16  -2    0.44    0.24
  -5 -16  -2    0.15    0.19
   5  16   2    0.14    0.19
   5  16   2    0.28    0.23
   6  16   2   -0.14    0.21
   6  16   2   -0.21    0.19
   4 -17  -2    0.09    0.22
  -4  17   2    0.04    0.23
  -4  17   2    0.27    0.18
   3 -17  -2    0.53    0.26
   3 -17  -2    0.04    0.24
  -3  17   2    0.42    0.20
  -3  17   2    0.13    0.19
   2 -17  -2    0.96    0.35
   2 -17  -2    0.27    0.20
  -2  17   2    0.42    0.18
  -2  17   2    0.40    0.23
   1 -17  -2    0.01    0.19
   1 -17  -2   -0.02    0.23
  -1  17   2   -0.02    0.13
  -1  17   2    0.14    0.18
   0 -17  -2    0.66    0.30
   0 -17  -2    0.62    0.24
   0  17   2    1.07    0.26
   0  17   2    0.76    0.29
  -1 -17  -2    0.13    0.22
  -1 -17  -2    0.19    0.17
   1  17   2    0.00    0.19
   1  17   2   -0.11    0.15
  -2 -17  -2    0.06    0.21
  -2 -17  -2    0.39    0.17
   2  17   2    0.09    0.17
   2  17   2    0.09    0.17
  -3 -17  -2    0.16    0.22
  -3 -17  -2    0.09    0.15
   3  17   2    0.16    0.18
   3  17   2    0.07    0.16
  -4 -17  -2    0.07    0.21
  -4 -17  -2    0.46    0.24
   4  17   2    0.14    0.19
   4  17   2    0.31    0.23
   5  17   2    0.04    0.18
   5  17   2    0.22    0.23
   3 -18  -2    0.20    0.29
   3 -18  -2   -0.05    0.20
  -3  18   2   -0.01    0.15
  -3  18   2   -0.26    0.17
   2 -18  -2    0.45    0.25
   2 -18  -2    0.07    0.27
  -2  18   2   -0.06    0.18
  -2  18   2   -0.02    0.18
   1 -18  -2   -0.09    0.23
   1 -18  -2    0.32    0.25
  -1  18   2    0.06    0.18
  -1  18   2    0.44    0.19
   0 -18  -2   -0.12    0.18
   0 -18  -2    0.14    0.22
   0  18   2    0.07    0.17
   0  18   2    0.32    0.18
  -1 -18  -2    0.39    0.25
  -1 -18  -2    0.05    0.18
   1  18   2   -0.01    0.16
  -2 -18  -2    0.30    0.24
  -2 -18  -2    0.34    0.21
   2  18   2   -0.05    0.15
  -3 -18  -2    0.26    0.23
  -3 -18  -2    0.25    0.23
   3  18   2    0.11    0.18
   3  18   2    0.14    0.18
   0 -19  -2    0.35    0.27
   0 -19  -2    0.14    0.24
   0  19   2    0.17    0.22
   0  19   2   -0.02    0.16
   3  18  -3    0.13    0.19
   3  18  -3    0.07    0.22
  -3 -18   3   -0.06    0.16
  -3 -18   3    0.09    0.29
  -3 -18   3    0.28    0.23
   2  18  -3   -0.10    0.16
   2  18  -3   -0.06    0.16
  -2 -18   3    0.55    0.27
  -2 -18   3    0.16    0.19
  -2 -18   3    0.14    0.26
   1  18  -3    0.32    0.19
   1  18  -3    0.59    0.24
  -1 -18   3    1.27    0.33
  -1 -18   3    0.58    0.26
  -1 -18   3    0.60    0.27
   0  18  -3   -0.02    0.15
   0  18  -3    0.34    0.19
   0 -18   3    0.00    0.25
   0 -18   3    0.03    0.16
   0 -18   3    0.32    0.24
  -1  18  -3   -0.04    0.20
  -1  18  -3    0.22    0.16
   1 -18   3    0.20    0.25
   1 -18   3    0.14    0.17
  -2  18  -3    0.20    0.17
  -2  18  -3   -0.27    0.16
   2 -18   3    0.11    0.23
   2 -18   3    0.10    0.27
  -3  18  -3   -0.01    0.20
  -3  18  -3    0.32    0.21
   3 -18   3    0.21    0.42
   3 -18   3    0.14    0.20
   4  17  -3    0.82    0.30
   4  17  -3    0.58    0.25
   4  17  -3    1.11    0.35
  -4 -17   3    0.69    0.27
  -4 -17   3    0.70    0.30
  -4 -17   3    0.29    0.19
   3  17  -3    0.36    0.24
   3  17  -3    0.11    0.16
   3  17  -3   -0.25    0.14
  -3 -17   3    0.22    0.15
  -3 -17   3   -0.09    0.21
  -3 -17   3    0.06    0.20
   2  17  -3   -0.08    0.14
   2  17  -3    0.00    0.15
   2  17  -3    0.04    0.14
  -2 -17   3    0.21    0.19
  -2 -17   3   -0.21    0.19
  -2 -17   3   -0.02    0.15
   1  17  -3    0.11    0.15
   1  17  -3    0.25    0.20
  -1 -17   3    0.12    0.20
  -1 -17   3    0.37    0.21
  -1 -17   3    0.05    0.17
   0  17  -3    0.18    0.19
   0  17  -3    0.20    0.17
   0  17  -3    0.23    0.14
   0 -17   3    0.21    0.22
   0 -17   3    0.41    0.24
   0 -17   3    0.46    0.25
  -1  17  -3    0.13    0.17
  -1  17  -3    0.16    0.14
   1 -17   3   -0.01    0.19
   1 -17   3    0.18    0.20
  -2  17  -3    0.24    0.12
  -2  17  -3    0.02    0.16
   2 -17   3   -0.02    0.16
   2 -17   3    0.16    0.22
  -3  17  -3    0.40    0.17
  -3  17  -3    0.13    0.20
   3 -17   3    0.33    0.19
   3 -17   3    0.12    0.24
  -4  17  -3    0.30    0.23
  -4  17  -3    0.76    0.25
   4 -17   3    0.33    0.21
   4 -17   3    0.63    0.30
   6  16  -3   -0.02    0.19
   6  16  -3   -0.15    0.28
   6  16  -3   -0.14    0.23
  -6 -16   3    0.33    0.27
  -6 -16   3   -0.14    0.20
   5  16  -3    0.26    0.20
   5  16  -3    0.04    0.21
   5  16  -3    0.42    0.23
  -5 -16   3    0.81    0.28
  -5 -16   3    0.26    0.20
  -5 -16   3    0.12    0.18
   4  16  -3    0.18    0.20
   4  16  -3   -0.05    0.15
   4  16  -3    0.22    0.20
  -4 -16   3    0.11    0.16
  -4 -16   3    0.35    0.23
  -4 -16   3    0.28    0.21
   3  16  -3    0.02    0.16
   3  16  -3    0.16    0.17
   3  16  -3   -0.01    0.14
  -3 -16   3    0.18    0.17
  -3 -16   3    0.13    0.16
  -3 -16   3   -0.23    0.17
   2  16  -3    0.01    0.16
   2  16  -3    0.22    0.17
   2  16  -3    0.44    0.23
  -2 -16   3    0.36    0.19
  -2 -16   3    0.06    0.18
  -2 -16   3    0.35    0.20
   1  16  -3   -0.02    0.15
   1  16  -3    0.28    0.23
   1  16  -3    0.18    0.14
  -1 -16   3   -0.12    0.13
  -1 -16   3    0.03    0.17
  -1 -16   3    0.44    0.20
   0  16  -3    0.18    0.18
   0  16  -3    0.21    0.15
   0  16  -3    0.05    0.13
   0 -16   3    0.34    0.20
   0 -16   3    0.03    0.15
   0 -16   3    0.05    0.18
  -1  16  -3   -0.02    0.11
  -1  16  -3    0.08    0.13
  -1  16  -3   -0.10    0.11
   1 -16   3    0.06    0.16
   1 -16   3   -0.16    0.15
   1 -16   3    0.04    0.16
  -2  16  -3    0.43    0.19
  -2  16  -3    0.04    0.16
   2 -16   3    0.18    0.19
   2 -16   3    0.43    0.19
  -3  16  -3    0.25    0.19
  -3  16  -3    0.09    0.15
   3 -16   3   -0.09    0.14
   3 -16   3   -0.15    0.14
  -4  16  -3    0.93    0.29
  -4  16  -3    0.25    0.22
   4 -16   3    0.51    0.23
   4 -16   3    0.27    0.19
  -5  16  -3    0.54    0.22
   5 -16   3    0.24    0.21
   5 -16   3   -0.16    0.15
   6  15  -3    0.06    0.16
   6  15  -3   -0.14    0.16
   6  15  -3    0.31    0.25
  -6 -15   3    0.21    0.21
  -6 -15   3   -0.01    0.14
   5  15  -3    0.14    0.17
   5  15  -3   -0.03    0.16
   5  15  -3    0.05    0.17
  -5 -15   3   -0.02    0.14
  -5 -15   3    0.09    0.13
  -5 -15   3    0.14    0.18
   4  15  -3    0.16    0.14
   4  15  -3    0.03    0.15
   4  15  -3   -0.07    0.17
  -4 -15   3    0.15    0.15
  -4 -15   3    0.18    0.19
  -4 -15   3    0.31    0.19
   3  15  -3    0.23    0.17
   3  15  -3    0.02    0.14
   3  15  -3   -0.06    0.11
  -3 -15   3    0.11    0.15
  -3 -15   3    0.12    0.15
  -3 -15   3    0.19    0.17
   2  15  -3   -0.09    0.14
   2  15  -3    0.13    0.14
   2  15  -3    0.12    0.13
  -2 -15   3    0.23    0.17
  -2 -15   3   -0.10    0.10
  -2 -15   3    0.01    0.14
   1  15  -3   -0.12    0.11
   1  15  -3    0.14    0.11
   1  15  -3   -0.09    0.10
  -1 -15   3    0.03    0.13
  -1 -15   3    0.03    0.13
  -1 -15   3    0.30    0.18
   0  15  -3    0.11    0.14
   0  15  -3    0.05    0.15
   0  15  -3    0.17    0.13
   0  15  -3    0.17    0.12
   0 -15   3    0.00    0.17
   0 -15   3    0.12    0.14
   0 -15   3    0.23    0.14
  -1  15  -3    0.63    0.21
  -1  15  -3    0.79    0.25
  -1  15  -3    0.38    0.20
  -1  15  -3    0.70    0.24
   1 -15   3    0.28    0.17
   1 -15   3    0.67    0.25
   1 -15   3    0.77    0.26
  -2  15  -3    0.18    0.16
  -2  15  -3    0.20    0.16
  -2  15  -3   -0.02    0.12
   2 -15   3    0.07    0.14
   2 -15   3    0.03    0.15
   2 -15   3   -0.01    0.17
  -3  15  -3    0.39    0.21
  -3  15  -3    0.90    0.28
   3 -15   3    0.22    0.18
   3 -15   3    0.64    0.24
  -4  15  -3    0.70    0.26
  -4  15  -3    0.93    0.29
   4 -15   3    1.24    0.29
   4 -15   3    0.52    0.22
  -5  15  -3    0.62    0.28
  -5  15  -3    0.77    0.28
   5 -15   3    0.26    0.21
   5 -15   3    0.06    0.15
  -6  15  -3    0.28    0.22
   6 -15   3    0.28    0.19
   6 -15   3    0.34    0.26
   7  14  -3    0.20    0.19
   7  14  -3    0.29    0.24
  -7 -14   3   -0.19    0.18
  -7 -14   3    0.02    0.16
   6  14  -3    0.36    0.22
   6  14  -3    0.90    0.28
   6  14  -3    0.80    0.26
  -6 -14   3    0.85    0.22
  -6 -14   3    0.89    0.28
   5  14  -3    2.27    0.44
   5  14  -3    2.50    0.42
   5  14  -3    1.91    0.39
  -5 -14   3    1.47    0.32
  -5 -14   3    1.77    0.33
  -5 -14   3    1.65    0.34
   4  14  -3    0.20    0.14
   4  14  -3    0.29    0.16
   4  14  -3    0.60    0.23
  -4 -14   3    0.49    0.20
  -4 -14   3    0.26    0.20
  -4 -14   3    0.39    0.19
   3  14  -3    0.36    0.19
   3  14  -3    0.01    0.14
   3  14  -3    0.37    0.17
  -3 -14   3   -0.07    0.10
  -3 -14   3    0.41    0.18
  -3 -14   3    0.31    0.17
   2  14  -3    0.26    0.16
   2  14  -3    0.24    0.17
   2  14  -3    0.17    0.18
  -2 -14   3    0.08    0.15
  -2 -14   3    0.11    0.15
  -2 -14   3    0.33    0.16
   1  14  -3    1.71    0.33
   1  14  -3    1.25    0.25
   1  14  -3    2.14    0.34
   1  14  -3    1.80    0.36
  -1 -14   3    1.35    0.30
  -1 -14   3    2.15    0.33
  -1 -14   3    2.20    0.37
   0  14  -3    0.82    0.21
   0  14  -3    0.77    0.24
   0  14  -3    0.93    0.23
   0  14  -3    0.80    0.26
   0 -14   3    1.11    0.28
   0 -14   3    0.65    0.20
   0 -14   3    0.85    0.24
  -1  14  -3    0.55    0.17
  -1  14  -3    0.25    0.16
  -1  14  -3    0.59    0.21
  -1  14  -3    0.54    0.22
   1 -14   3    0.18    0.14
   1 -14   3    0.77    0.25
   1 -14   3    0.72    0.20
  -2  14  -3    0.73    0.25
  -2  14  -3    0.42    0.19
  -2  14  -3    0.36    0.17
  -2  14  -3    0.48    0.21
   2 -14   3    1.02    0.29
   2 -14   3    0.76    0.21
   2 -14   3    0.22    0.17
   2 -14   3    0.82    0.24
  -3  14  -3    0.08    0.15
  -3  14  -3    0.24    0.17
   3 -14   3    0.16    0.15
   3 -14   3   -0.02    0.11
  -4  14  -3    0.46    0.22
  -4  14  -3    0.44    0.20
   4 -14   3    0.01    0.13
   4 -14   3    0.22    0.17
  -5  14  -3    0.56    0.22
  -5  14  -3    0.76    0.26
   5 -14   3    0.10    0.15
   5 -14   3    0.10    0.18
  -6  14  -3    0.16    0.26
  -6  14  -3    0.10    0.16
   6 -14   3   -0.01    0.17
   6 -14   3    0.06    0.19
  -7  14  -3    0.70    0.25
  -7  14  -3    0.96    0.34
   7 -14   3    0.11    0.19
   7 -14   3    0.62    0.28
   8  13  -3   -0.19    0.21
   8  13  -3    0.09    0.22
  -8 -13   3   -0.20    0.16
  -8 -13   3   -0.01    0.21
   7  13  -3    0.36    0.22
   7  13  -3    0.56    0.25
  -7 -13   3    0.36    0.19
  -7 -13   3    0.39    0.22
   6  13  -3   -0.02    0.14
   6  13  -3    0.02    0.15
   6  13  -3   -0.07    0.13
  -6 -13   3    0.26    0.20
  -6 -13   3   -0.06    0.13
   5  13  -3    0.05    0.14
   5  13  -3    0.08    0.13
   5  13  -3    0.00    0.13
  -5 -13   3    0.14    0.13
  -5 -13   3    0.18    0.17
  -5 -13   3    0.26    0.18
   4  13  -3    0.92    0.27
   4  13  -3    0.38    0.18
   4  13  -3    0.51    0.20
  -4 -13   3    0.45    0.21
  -4 -13   3    0.37    0.20
  -4 -13   3    0.71    0.23
   3  13  -3    1.34    0.30
   3  13  -3    1.24    0.31
   3  13  -3    1.05    0.24
   3  13  -3    1.37    0.28
  -3 -13   3    1.44    0.28
  -3 -13   3    1.07    0.27
  -3 -13   3    1.40    0.31
   2  13  -3    0.39    0.16
   2  13  -3    0.34    0.12
   2  13  -3    0.17    0.14
   2  13  -3    0.30    0.18
  -2 -13   3    0.54    0.20
  -2 -13   3    0.30    0.15
  -2 -13   3    0.23    0.15
   1  13  -3   -0.01    0.11
   1  13  -3    0.21    0.15
   1  13  -3    0.06    0.09
   1  13  -3    0.02    0.12
  -1 -13   3    0.09    0.12
  -1 -13   3    0.13    0.15
  -1 -13   3   -0.02    0.11
   0  13  -3    0.17    0.13
   0  13  -3    0.67    0.20
   0  13  -3    0.82    0.25
   0  13  -3    0.91    0.21
   0 -13   3    0.24    0.16
   0 -13   3    0.38    0.16
   0 -13   3    0.68    0.21
  -1  13  -3    3.40    0.45
  -1  13  -3    3.56    0.47
  -1  13  -3    3.96    0.49
  -1  13  -3    3.08    0.38
   1 -13   3    2.94    0.39
   1 -13   3    2.88    0.38
   1 -13   3    3.68    0.44
   1 -13   3    2.54    0.40
  -2  13  -3    0.00    0.09
  -2  13  -3    0.14    0.13
  -2  13  -3   -0.10    0.12
  -2  13  -3    0.11    0.13
   2 -13   3   -0.09    0.15
   2 -13   3    0.08    0.12
   2 -13   3    0.04    0.11
   2 -13   3    0.05    0.11
  -3  13  -3    6.20    0.70
  -3  13  -3    4.19    0.51
  -3  13  -3    5.01    0.50
   3 -13   3    4.25    0.49
   3 -13   3    4.43    0.48
   3 -13   3    5.29    0.60
  -4  13  -3    0.91    0.28
  -4  13  -3    1.08    0.28
  -4  13  -3    1.21    0.32
   4 -13   3    0.76    0.23
   4 -13   3    1.78    0.31
  -5  13  -3    2.77    0.49
  -5  13  -3    2.08    0.38
  -5  13  -3    2.70    0.50
   5 -13   3    1.28    0.29
   5 -13   3    2.04    0.36
  -6  13  -3    0.26    0.17
  -6  13  -3    0.16    0.15
   6 -13   3    0.21    0.19
   6 -13   3    0.05    0.16
  -7  13  -3    0.16    0.21
  -7  13  -3    0.53    0.24
   7 -13   3    0.43    0.25
   7 -13   3    0.46    0.22
  -8  13  -3    0.47    0.30
  -8  13  -3    0.09    0.18
   8 -13   3   -0.09    0.15
   8 -13   3   -0.06    0.26
   8  12  -3    0.30    0.21
   8  12  -3    0.24    0.23
   8  12  -3    0.12    0.23
  -8 -12   3    0.53    0.23
  -8 -12   3    0.05    0.17
  -8 -12   3    0.33    0.27
   7  12  -3    0.09    0.16
   7  12  -3    0.26    0.21
  -7 -12   3    0.08    0.13
  -7 -12   3    0.01    0.17
  -7 -12   3   -0.04    0.16
   6  12  -3    0.41    0.21
   6  12  -3    0.39    0.20
   6  12  -3    0.27    0.18
  -6 -12   3    0.36    0.18
  -6 -12   3    0.02    0.14
  -6 -12   3    0.50    0.20
   5  12  -3    0.56    0.21
   5  12  -3    0.84    0.23
   5  12  -3    0.32    0.16
  -5 -12   3    0.22    0.15
  -5 -12   3    0.99    0.25
  -5 -12   3    0.63    0.22
   4  12  -3    0.98    0.25
   4  12  -3    1.06    0.25
   4  12  -3    0.54    0.23
   4  12  -3    0.62    0.22
  -4 -12   3    0.74    0.22
  -4 -12   3    0.62    0.20
  -4 -12   3    0.74    0.22
   3  12  -3    0.15    0.12
   3  12  -3    0.14    0.14
   3  12  -3    0.27    0.16
   3  12  -3    0.24    0.15
  -3 -12   3    0.06    0.11
  -3 -12   3    0.09    0.16
  -3 -12   3    0.12    0.13
   2  12  -3    0.03    0.12
   2  12  -3    0.05    0.07
   2  12  -3    0.00    0.12
   2  12  -3   -0.01    0.10
  -2 -12   3    0.00    0.08
  -2 -12   3   -0.05    0.09
  -2 -12   3   -0.19    0.09
   1  12  -3    0.15    0.11
   1  12  -3    0.26    0.12
   1  12  -3    0.23    0.15
   1  12  -3    0.23    0.15
  -1 -12   3   -0.05    0.14
  -1 -12   3    0.31    0.14
  -1 -12   3    0.27    0.13
   0  12  -3    0.23    0.16
   0  12  -3    0.47    0.17
   0  12  -3    0.50    0.18
   0  12  -3    0.42    0.16
   0 -12   3    0.02    0.11
   0 -12   3    0.17    0.13
   0 -12   3    0.25    0.13
   0 -12   3    0.27    0.16
  -1  12  -3    0.24    0.14
  -1  12  -3    0.11    0.10
  -1  12  -3    0.23    0.14
  -1  12  -3    0.10    0.12
   1 -12   3    0.15    0.13
   1 -12   3    0.17    0.12
   1 -12   3    0.21    0.17
   1 -12   3    0.19    0.12
  -2  12  -3    0.09    0.12
  -2  12  -3    0.06    0.10
  -2  12  -3    0.20    0.14
  -2  12  -3    0.02    0.11
   2 -12   3    0.17    0.11
   2 -12   3    0.06    0.10
   2 -12   3   -0.18    0.14
   2 -12   3    0.10    0.11
  -3  12  -3    0.42    0.18
  -3  12  -3    0.31    0.16
  -3  12  -3    0.27    0.13
  -3  12  -3    0.28    0.17
  -3  12  -3    0.28    0.13
   3 -12   3    0.03    0.13
   3 -12   3    0.25    0.16
   3 -12   3    0.12    0.13
   3 -12   3    0.26    0.13
   3 -12   3   -0.05    0.09
  -4  12  -3    0.24    0.14
  -4  12  -3    0.33    0.19
  -4  12  -3    0.18    0.16
   4 -12   3    0.20    0.17
   4 -12   3    0.30    0.16
   4 -12   3    0.16    0.15
  -5  12  -3    1.89    0.33
  -5  12  -3    1.56    0.35
  -5  12  -3    2.18    0.45
   5 -12   3    1.11    0.28
   5 -12   3    1.38    0.28
  -6  12  -3    0.71    0.28
  -6  12  -3    0.74    0.26
   6 -12   3    0.61    0.22
   6 -12   3    0.51    0.21
  -7  12  -3    0.48    0.21
  -7  12  -3    0.37    0.24
   7 -12   3    0.19    0.18
   7 -12   3    0.42    0.20
  -8  12  -3    0.14    0.18
  -8  12  -3    0.96    0.36
   8 -12   3    0.04    0.17
   8 -12   3    0.37    0.25
   9  11  -3   -0.10    0.25
   9  11  -3    0.57    0.24
   9  11  -3    0.00    0.16
  -9 -11   3   -0.12    0.19
  -9 -11   3    0.20    0.27
  -9 -11   3    0.18    0.21
   8  11  -3    0.06    0.17
   8  11  -3    0.15    0.17
   8  11  -3   -0.04    0.16
  -8 -11   3    0.10    0.16
  -8 -11   3   -0.01    0.20
  -8 -11   3    0.48    0.22
   7  11  -3    0.53    0.23
   7  11  -3   -0.01    0.14
  -7 -11   3    0.10    0.14
  -7 -11   3    0.16    0.17
  -7 -11   3    0.76    0.29
   6  11  -3   -0.09    0.13
   6  11  -3    0.07    0.14
   6  11  -3    0.02    0.13
  -6 -11   3   -0.07    0.11
  -6 -11   3    0.15    0.16
  -6 -11   3    0.22    0.19
   5  11  -3    2.81    0.40
   5  11  -3    2.40    0.49
   5  11  -3    2.73    0.42
   5  11  -3    2.73    0.38
  -5 -11   3    2.82    0.40
  -5 -11   3    2.64    0.37
  -5 -11   3    3.27    0.43
  -5 -11   3    3.54    0.47
   4  11  -3   -0.11    0.10
   4  11  -3    0.18    0.11
   4  11  -3    0.09    0.11
   4  11  -3   -0.04    0.09
  -4 -11   3   -0.17    0.10
  -4 -11   3    0.01    0.10
  -4 -11   3   -0.09    0.11
  -4 -11   3    0.18    0.12
   3  11  -3    0.20    0.16
   3  11  -3    0.38    0.15
   3  11  -3    0.43    0.17
   3  11  -3    0.30    0.14
  -3 -11   3    0.23    0.12
  -3 -11   3    0.49    0.16
  -3 -11   3    0.04    0.14
  -3 -11   3    0.24    0.11
   2  11  -3    0.30    0.16
   2  11  -3    0.48    0.19
   2  11  -3    0.55    0.16
   2  11  -3    0.55    0.14
  -2 -11   3    0.47    0.18
  -2 -11   3    0.79    0.18
  -2 -11   3    0.37    0.14
   1  11  -3    0.39    0.16
   1  11  -3    0.32    0.13
   1  11  -3    0.25    0.14
   1  11  -3    0.33    0.14
  -1 -11   3    0.46    0.18
  -1 -11   3    0.23    0.13
  -1 -11   3    0.55    0.20
   0  11  -3    5.44    0.45
   0  11  -3    5.46    0.46
   0  11  -3    5.18    0.41
   0  11  -3    4.22    0.49
   0 -11   3    4.48    0.46
   0 -11   3    3.44    0.45
   0 -11   3    5.11    0.49
   0 -11   3    5.90    0.43
  -1  11  -3    0.95    0.21
  -1  11  -3    0.41    0.15
  -1  11  -3    0.52    0.18
  -1  11  -3    0.78    0.17
   1 -11   3    0.32    0.14
   1 -11   3    0.21    0.12
   1 -11   3    0.40    0.15
   1 -11   3    0.42    0.18
  -2  11  -3    0.05    0.12
  -2  11  -3    0.02    0.07
  -2  11  -3   -0.07    0.09
  -2  11  -3   -0.08    0.09
  -2  11  -3   -0.01    0.08
   2 -11   3   -0.06    0.08
   2 -11   3   -0.14    0.09
   2 -11   3    0.05    0.13
   2 -11   3    0.00    0.08
  -3  11  -3    0.88    0.25
  -3  11  -3    0.89    0.22
  -3  11  -3    0.48    0.16
  -3  11  -3    0.58    0.16
  -3  11  -3    0.55    0.21
   3 -11   3    0.75    0.19
   3 -11   3    0.38    0.17
   3 -11   3    0.64    0.18
   3 -11   3    0.45    0.16
   3 -11   3    0.33    0.17
  -4  11  -3    2.42    0.43
  -4  11  -3    2.57    0.37
  -4  11  -3    1.95    0.32
  -4  11  -3    1.32    0.29
   4 -11   3    2.18    0.33
   4 -11   3    1.57    0.28
   4 -11   3    1.82    0.28
   4 -11   3    1.95    0.32
  -5  11  -3    0.39    0.18
  -5  11  -3    0.31    0.17
  -5  11  -3    1.02    0.33
   5 -11   3    0.19    0.17
   5 -11   3    0.55    0.20
  -6  11  -3    0.89    0.26
  -6  11  -3    1.27    0.37
   6 -11   3    0.27    0.17
   6 -11   3    0.92    0.24
  -7  11  -3    0.42    0.23
  -7  11  -3    1.09    0.38
   7 -11   3   -0.02    0.17
   7 -11   3    0.67    0.23
  -8  11  -3    0.44    0.22
  -8  11  -3    0.73    0.31
   8 -11   3    0.03    0.18
   8 -11   3    0.09    0.17
  -9  11  -3    0.41    0.31
  -9  11  -3    0.16    0.18
   9 -11   3   -0.11    0.16
   9 -11   3   -0.08    0.23
   9  10  -3   -0.15    0.13
   9  10  -3   -0.13    0.21
   9  10  -3    0.08    0.19
  -9 -10   3    0.10    0.24
  -9 -10   3    0.02    0.19
  -9 -10   3    0.45    0.23
   8  10  -3    0.09    0.17
   8  10  -3    0.28    0.20
   8  10  -3    0.13    0.16
  -8 -10   3    0.16    0.19
  -8 -10   3    0.18    0.19
  -8 -10   3    0.04    0.15
   7  10  -3    0.21    0.19
   7  10  -3   -0.17    0.12
  -7 -10   3    0.08    0.12
  -7 -10   3    0.26    0.19
  -7 -10   3    0.20    0.19
   6  10  -3    0.47    0.20
   6  10  -3    0.67    0.21
   6  10  -3    0.52    0.19
  -6 -10   3    1.12    0.31
  -6 -10   3    0.47    0.19
  -6 -10   3    0.34    0.17
   5  10  -3    2.95    0.41
   5  10  -3    2.59    0.39
   5  10  -3    3.94    0.54
   5  10  -3    2.94    0.40
  -5 -10   3    2.50    0.36
  -5 -10   3    3.48    0.45
  -5 -10   3    2.90    0.41
  -5 -10   3    2.92    0.40
   4  10  -3    0.29    0.16
   4  10  -3    0.70    0.22
   4  10  -3    0.45    0.17
   4  10  -3    0.30    0.13
  -4 -10   3    0.26    0.14
  -4 -10   3    0.36    0.16
  -4 -10   3    0.38    0.16
  -4 -10   3    0.74    0.18
   3  10  -3    1.30    0.23
   3  10  -3    0.67    0.20
   3  10  -3    1.01    0.22
   3  10  -3    1.15    0.23
   3  10  -3    0.92    0.20
  -3 -10   3    1.11    0.25
  -3 -10   3    0.79    0.19
  -3 -10   3    1.17    0.22
  -3 -10   3    1.29    0.24
   2  10  -3    3.43    0.42
   2  10  -3    3.77    0.43
   2  10  -3    3.64    0.31
   2  10  -3    4.01    0.42
  -2 -10   3    3.98    0.44
  -2 -10   3    3.38    0.30
  -2 -10   3    4.04    0.44
  -2 -10   3    3.33    0.39
   1  10  -3   23.61    1.25
   1  10  -3   22.96    1.22
   1  10  -3   22.31    1.26
   1  10  -3   24.52    1.31
  -1 -10   3   20.61    1.26
  -1 -10   3   22.64    1.22
  -1 -10   3   23.10    1.25
  -1 -10   3   22.75    1.26
   0  10  -3    5.35    0.43
   0  10  -3    5.80    0.46
   0  10  -3    6.27    0.44
   0  10  -3    5.33    0.45
   0 -10   3    5.32    0.44
   0 -10   3    5.25    0.44
   0 -10   3    5.35    0.42
   0 -10   3    4.41    0.39
  -1  10  -3    0.53    0.15
  -1  10  -3    0.43    0.16
  -1  10  -3    0.34    0.13
  -1  10  -3    0.65    0.19
  -1  10  -3    0.21    0.10
   1 -10   3    0.50    0.19
   1 -10   3    0.60    0.15
   1 -10   3    0.40    0.13
   1 -10   3    0.38    0.16
  -2  10  -3    4.80    0.41
  -2  10  -3    4.52    0.40
  -2  10  -3    3.82    0.40
  -2  10  -3    4.47    0.41
  -2  10  -3    4.67    0.51
   2 -10   3    3.99    0.41
   2 -10   3    4.20    0.41
   2 -10   3    4.22    0.39
   2 -10   3    5.44    0.43
   2 -10   3    4.51    0.37
  -3  10  -3    2.73    0.41
  -3  10  -3    2.75    0.43
  -3  10  -3    2.14    0.32
  -3  10  -3    2.06    0.32
   3 -10   3    2.67    0.35
   3 -10   3    2.28    0.33
   3 -10   3    3.46    0.39
   3 -10   3    2.69    0.31
   3 -10   3    2.72    0.32
  -4  10  -3    1.50    0.32
  -4  10  -3    1.86    0.37
  -4  10  -3    1.56    0.27
  -4  10  -3    1.36    0.25
   4 -10   3    1.41    0.24
   4 -10   3    0.93    0.22
   4 -10   3    1.23    0.22
   4 -10   3    1.50    0.25
   4 -10   3    1.43    0.26
  -5  10  -3    1.07    0.31
  -5  10  -3    1.57    0.33
  -5  10  -3    1.02    0.23
   5 -10   3    1.09    0.22
   5 -10   3    1.14    0.25
   5 -10   3    0.62    0.19
   5 -10   3    0.64    0.22
  -6  10  -3    0.25    0.16
  -6  10  -3    0.34    0.22
   6 -10   3    0.04    0.13
   6 -10   3    0.03    0.13
  -7  10  -3    1.14    0.36
  -7  10  -3    1.17    0.31
   7 -10   3    0.53    0.22
   7 -10   3    0.40    0.19
  -8  10  -3    0.15    0.16
  -8  10  -3    0.70    0.30
   8 -10   3    0.21    0.22
   8 -10   3    0.26    0.18
  -9  10  -3    0.20    0.18
  -9  10  -3    0.33    0.26
   9 -10   3    0.34    0.21
   9 -10   3    0.09    0.25
   9   9  -3    0.29    0.25
   9   9  -3    0.24    0.17
   9   9  -3    0.68    0.30
  -9  -9   3    0.28    0.24
  -9  -9   3    0.55    0.23
  -9  -9   3    0.53    0.26
   8   9  -3    0.03    0.16
   8   9  -3    0.15    0.14
   8   9  -3    0.11    0.17
  -8  -9   3   -0.02    0.13
  -8  -9   3    0.04    0.17
  -8  -9   3    0.18    0.18
   7   9  -3    0.12    0.14
   7   9  -3    0.11    0.16
  -7  -9   3    0.03    0.11
  -7  -9   3    0.35    0.17
  -7  -9   3   -0.06    0.14
   6   9  -3    2.23    0.39
   6   9  -3    1.57    0.31
   6   9  -3    2.75    0.47
   6   9  -3    1.93    0.31
  -6  -9   3    1.43    0.28
  -6  -9   3    2.59    0.44
  -6  -9   3    1.29    0.30
   5   9  -3   -0.11    0.08
   5   9  -3    0.00    0.10
   5   9  -3    0.08    0.12
   5   9  -3    0.13    0.11
  -5  -9   3   -0.05    0.08
  -5  -9   3    0.10    0.12
  -5  -9   3   -0.02    0.11
  -5  -9   3    0.04    0.11
   4   9  -3    2.65    0.34
   4   9  -3    2.97    0.43
   4   9  -3    2.57    0.35
   4   9  -3    2.46    0.35
  -4  -9   3    1.96    0.30
  -4  -9   3    2.25    0.35
  -4  -9   3    2.55    0.35
  -4  -9   3    1.82    0.29
   3   9  -3    0.16    0.10
   3   9  -3    0.21    0.08
   3   9  -3    0.10    0.11
   3   9  -3    0.34    0.15
   3   9  -3    0.27    0.13
  -3  -9   3    0.22    0.12
  -3  -9   3    0.08    0.12
  -3  -9   3    0.25    0.13
  -3  -9   3    0.21    0.13
   2   9  -3    3.82    0.42
   2   9  -3    4.01    0.41
   2   9  -3    4.01    0.45
   2   9  -3    3.82    0.31
  -2  -9   3    3.60    0.39
  -2  -9   3    3.83    0.32
  -2  -9   3    3.63    0.38
  -2  -9   3    3.94    0.41
   1   9  -3    1.86    0.28
   1   9  -3    2.83    0.31
   1   9  -3    2.33    0.33
   1   9  -3    1.23    0.22
  -1  -9   3    2.04    0.27
  -1  -9   3    1.92    0.27
  -1  -9   3    1.73    0.27
  -1  -9   3    2.21    0.27
  -1  -9   3    2.05    0.21
   0   9  -3   -0.01    0.06
   0   9  -3    0.02    0.05
   0   9  -3    0.02    0.08
   0   9  -3    0.07    0.07
   0   9  -3   -0.03    0.09
   0  -9   3    0.04    0.07
   0  -9   3   -0.05    0.07
   0  -9   3   -0.02    0.07
   0  -9   3    0.06    0.05
   0  -9   3    0.15    0.14
  -1   9  -3    0.78    0.19
  -1   9  -3    0.63    0.15
  -1   9  -3    0.57    0.15
  -1   9  -3    0.59    0.17
  -1   9  -3    0.56    0.14
   1  -9   3    0.50    0.15
   1  -9   3    0.32    0.12
   1  -9   3    0.69    0.19
   1  -9   3    0.31    0.13
   1  -9   3    0.53    0.14
  -2   9  -3    0.09    0.08
  -2   9  -3    0.06    0.11
  -2   9  -3    0.15    0.09
  -2   9  -3    0.02    0.11
  -2   9  -3    0.03    0.09
   2  -9   3    0.01    0.08
   2  -9   3    0.14    0.09
   2  -9   3    0.09    0.12
   2  -9   3   -0.03    0.08
   2  -9   3    0.07    0.09
  -3   9  -3   21.92    1.25
  -3   9  -3   21.12    1.14
  -3   9  -3   20.32    1.14
  -3   9  -3   20.69    1.19
   3  -9   3   20.49    1.08
   3  -9   3   19.82    1.10
   3  -9   3   19.71    1.13
   3  -9   3   19.67    1.11
   3  -9   3   19.85    1.14
  -4   9  -3   -0.05    0.15
  -4   9  -3    0.08    0.15
  -4   9  -3   -0.02    0.07
  -4   9  -3   -0.01    0.09
   4  -9   3   -0.01    0.08
   4  -9   3   -0.03    0.08
   4  -9   3    0.04    0.10
   4  -9   3    0.03    0.10
   4  -9   3    0.24    0.14
  -5   9  -3    1.59    0.26
  -5   9  -3    2.10    0.44
  -5   9  -3    1.34    0.25
  -5   9  -3    1.07    0.27
   5  -9   3    1.24    0.26
   5  -9   3    1.44    0.27
   5  -9   3    0.92    0.23
   5  -9   3    1.49    0.25
  -6   9  -3    0.18    0.19
  -6   9  -3    0.00    0.12
   6  -9   3    0.14    0.14
   6  -9   3    0.00    0.14
  -7   9  -3    0.25    0.20
  -7   9  -3    0.17    0.16
   7  -9   3    0.07    0.17
   7  -9   3    0.42    0.17
  -8   9  -3    0.56    0.30
  -8   9  -3    0.21    0.18
   8  -9   3   -0.05    0.20
   8  -9   3    0.01    0.13
  -9   9  -3    0.13    0.17
  -9   9  -3    0.46    0.23
   9  -9   3   -0.18    0.18
   9  -9   3    0.05    0.17
  10   8  -3    0.47    0.27
  10   8  -3    0.30    0.22
  10   8  -3    0.13    0.28
 -10  -8   3    0.40    0.23
 -10  -8   3    0.62    0.30
 -10  -8   3    0.10    0.28
   9   8  -3    0.12    0.21
   9   8  -3    0.18    0.20
   9   8  -3    0.09    0.14
  -9  -8   3    0.37    0.21
  -9  -8   3   -0.09    0.18
  -9  -8   3    0.11    0.15
   8   8  -3    0.03    0.13
   8   8  -3    0.05    0.15
   8   8  -3   -0.07    0.15
  -8  -8   3    0.00    0.12
  -8  -8   3    0.27    0.18
  -8  -8   3    0.10    0.19
   7   8  -3    0.08    0.12
   7   8  -3   -0.11    0.11
   7   8  -3    0.15    0.15
  -7  -8   3    0.09    0.15
  -7  -8   3    0.00    0.11
  -7  -8   3    0.04    0.12
   6   8  -3    0.65    0.24
   6   8  -3    0.82    0.23
   6   8  -3    0.71    0.21
   6   8  -3    0.41    0.15
  -6  -8   3    0.96    0.22
  -6  -8   3    0.45    0.19
  -6  -8   3    0.89    0.27
   5   8  -3    0.76    0.19
   5   8  -3    0.81    0.20
   5   8  -3    0.43    0.18
   5   8  -3    0.68    0.22
  -5  -8   3    0.82    0.20
  -5  -8   3    0.38    0.14
  -5  -8   3    0.10    0.11
  -5  -8   3    0.84    0.22
   4   8  -3   -0.04    0.08
   4   8  -3    0.06    0.10
   4   8  -3    0.11    0.10
   4   8  -3    0.07    0.08
  -4  -8   3    0.00    0.11
  -4  -8   3    0.20    0.13
  -4  -8   3    0.02    0.07
  -4  -8   3    0.01    0.09
   3   8  -3    5.58    0.41
   3   8  -3    5.61    0.34
   3   8  -3    6.16    0.47
   3   8  -3    5.74    0.43
   3   8  -3    4.67    0.40
  -3  -8   3    4.54    0.40
  -3  -8   3    5.77    0.45
  -3  -8   3    4.74    0.40
  -3  -8   3    4.52    0.38
   2   8  -3    5.33    0.40
   2   8  -3    6.26    0.46
   2   8  -3    5.69    0.42
   2   8  -3    5.96    0.37
  -2  -8   3    4.38    0.36
  -2  -8   3    5.30    0.42
  -2  -8   3    5.07    0.40
  -2  -8   3    5.14    0.39
   1   8  -3    3.46    0.37
   1   8  -3    3.35    0.29
   1   8  -3    3.92    0.31
   1   8  -3    4.22    0.35
  -1  -8   3    3.29    0.35
  -1  -8   3    3.65    0.35
  -1  -8   3    2.93    0.24
  -1  -8   3    2.91    0.31
  -1  -8   3    2.73    0.30
   0   8  -3    2.47    0.21
   0   8  -3    2.46    0.31
   0   8  -3    3.68    0.36
   0   8  -3    2.52    0.29
   0   8  -3    2.21    0.28
   0  -8   3    2.63    0.17
   0  -8   3    2.78    0.30
   0  -8   3    3.13    0.34
   0  -8   3    3.49    0.34
   0  -8   3    2.93    0.30
  -1   8  -3    0.05    0.08
  -1   8  -3   -0.02    0.05
  -1   8  -3   -0.03    0.07
  -1   8  -3   -0.04    0.05
  -1   8  -3    0.11    0.10
   1  -8   3   -0.05    0.05
   1  -8   3   -0.04    0.05
   1  -8   3    0.05    0.11
   1  -8   3    0.11    0.09
   1  -8   3    0.09    0.08
  -2   8  -3    2.17    0.31
  -2   8  -3    2.16    0.29
  -2   8  -3    1.71    0.26
  -2   8  -3    2.03    0.31
   2  -8   3    1.90    0.12
   2  -8   3    1.54    0.21
   2  -8   3    1.97    0.26
   2  -8   3    1.43    0.23
   2  -8   3    1.78    0.22
   2  -8   3    1.84    0.24
  -3   8  -3    6.17    0.49
  -3   8  -3    5.35    0.50
  -3   8  -3    4.55    0.31
  -3   8  -3    5.30    0.42
  -3   8  -3    5.44    0.41
   3  -8   3    5.15    0.41
   3  -8   3    5.47    0.39
   3  -8   3    4.80    0.41
   3  -8   3    5.75    0.41
   3  -8   3    5.41    0.37
  -4   8  -3   -0.02    0.13
  -4   8  -3   -0.09    0.16
  -4   8  -3   -0.04    0.06
  -4   8  -3    0.06    0.09
   4  -8   3   -0.13    0.08
   4  -8   3    0.10    0.09
   4  -8   3   -0.05    0.06
   4  -8   3    0.06    0.08
   4  -8   3    0.06    0.10
  -5   8  -3    3.02    0.38
  -5   8  -3    3.60    0.59
  -5   8  -3    3.21    0.36
  -5   8  -3    2.57    0.39
   5  -8   3    2.75    0.32
   5  -8   3    2.95    0.36
   5  -8   3    2.70    0.35
   5  -8   3    3.04    0.39
  -6   8  -3    8.13    0.64
  -6   8  -3    7.81    0.77
   6  -8   3    7.54    0.60
   6  -8   3    7.14    0.57
   6  -8   3    7.08    0.53
   6  -8   3    8.56    0.61
  -7   8  -3    0.38    0.24
  -7   8  -3    0.22    0.16
   7  -8   3    0.10    0.16
   7  -8   3    0.12    0.15
  -8   8  -3    0.61    0.33
  -8   8  -3    0.42    0.20
   8  -8   3    0.38    0.23
   8  -8   3    0.18    0.17
  -9   8  -3    0.48    0.25
  -9   8  -3    0.16    0.18
   9  -8   3   -0.02    0.17
   9  -8   3   -0.02    0.21
 -10   8  -3    0.59    0.30
  10  -8   3   -0.15    0.24
  10  -8   3    0.08    0.22
  10   7  -3    0.11    0.26
  10   7  -3    0.18    0.22
  10   7  -3    0.16    0.21
 -10  -7   3    0.23    0.24
 -10  -7   3    0.30    0.27
 -10  -7   3    0.20    0.20
   9   7  -3    0.65    0.26
   9   7  -3    0.51    0.21
   9   7  -3    0.69    0.28
  -9  -7   3    0.94    0.33
  -9  -7   3    0.32    0.18
  -9  -7   3    0.74    0.29
   8   7  -3    0.50    0.19
   8   7  -3    0.93    0.26
   8   7  -3    0.40    0.21
  -8  -7   3    0.90    0.25
  -8  -7   3    0.83    0.28
  -8  -7   3    0.77    0.26
   7   7  -3    0.71    0.22
   7   7  -3    1.35    0.34
   7   7  -3    0.99    0.27
   7   7  -3    0.75    0.23
  -7  -7   3    1.45    0.34
  -7  -7   3    0.80    0.22
  -7  -7   3    0.76    0.24
   6   7  -3    0.06    0.11
   6   7  -3   -0.13    0.10
   6   7  -3   -0.05    0.08
   6   7  -3   -0.07    0.10
  -6  -7   3   -0.09    0.11
  -6  -7   3    0.05    0.10
  -6  -7   3   -0.06    0.10
   5   7  -3    1.90    0.28
   5   7  -3    2.25    0.29
   5   7  -3    2.75    0.38
   5   7  -3    1.97    0.29
  -5  -7   3    2.65    0.35
  -5  -7   3    2.32    0.37
  -5  -7   3    2.04    0.33
   4   7  -3    4.62    0.45
   4   7  -3    4.67    0.36
   4   7  -3    3.38    0.42
   4   7  -3    4.11    0.35
  -4  -7   3    4.70    0.47
  -4  -7   3    4.17    0.36
  -4  -7   3    3.89    0.44
  -4  -7   3    4.38    0.36
   3   7  -3    7.23    0.50
   3   7  -3    7.71    0.52
   3   7  -3    8.21    0.57
   3   7  -3    7.87    0.52
  -3  -7   3    7.39    0.52
  -3  -7   3    7.21    0.52
  -3  -7   3    8.34    0.52
  -3  -7   3    7.71    0.52
   2   7  -3    7.10    0.46
   2   7  -3    6.50    0.40
   2   7  -3    6.32    0.48
   2   7  -3    7.33    0.46
  -2  -7   3    6.01    0.44
  -2  -7   3    6.20    0.44
  -2  -7   3    6.49    0.43
  -2  -7   3    6.56    0.43
   1   7  -3    7.97    0.49
   1   7  -3    7.44    0.49
   1   7  -3    7.84    0.52
   1   7  -3    7.90    0.47
  -1  -7   3    7.40    0.48
  -1  -7   3    7.00    0.46
  -1  -7   3    7.51    0.48
  -1  -7   3    7.37    0.42
  -1  -7   3    6.67    0.47
   0   7  -3   58.63    2.80
   0   7  -3   63.78    2.88
   0   7  -3   61.40    2.88
   0   7  -3   61.16    2.87
   0   7  -3   58.56    2.90
   0  -7   3   61.45    2.87
   0  -7   3   58.79    2.85
   0  -7   3   59.93    2.85
   0  -7   3   58.85    2.75
   0  -7   3   58.91    2.87
  -1   7  -3    5.88    0.42
  -1   7  -3    5.25    0.40
  -1   7  -3    5.07    0.39
  -1   7  -3    5.32    0.39
  -1   7  -3    5.00    0.37
   1  -7   3    5.35    0.38
   1  -7   3    5.79    0.38
   1  -7   3    5.58    0.38
   1  -7   3    5.43    0.40
   1  -7   3    5.78    0.37
  -2   7  -3    5.90    0.48
  -2   7  -3    6.93    0.46
  -2   7  -3    6.76    0.46
  -2   7  -3    6.50    0.34
  -2   7  -3    6.79    0.48
   2  -7   3    6.41    0.44
   2  -7   3    6.32    0.43
   2  -7   3    6.61    0.46
   2  -7   3    6.22    0.33
   2  -7   3    6.47    0.43
   2  -7   3    7.08    0.41
  -3   7  -3    0.47    0.21
  -3   7  -3    0.23    0.11
  -3   7  -3    0.40    0.09
  -3   7  -3    0.38    0.14
   3  -7   3    0.41    0.13
   3  -7   3    0.55    0.15
   3  -7   3    0.15    0.08
   3  -7   3    0.42    0.13
   3  -7   3    0.45    0.11
  -4   7  -3    3.01    0.33
  -4   7  -3    3.04    0.50
  -4   7  -3    2.86    0.38
  -4   7  -3    2.73    0.24
   4  -7   3    2.61    0.25
   4  -7   3    2.25    0.30
   4  -7   3    2.86    0.34
   4  -7   3    2.14    0.29
   4  -7   3    3.25    0.33
  -5   7  -3   -0.15    0.18
  -5   7  -3    0.03    0.08
  -5   7  -3    0.05    0.08
  -5   7  -3   -0.06    0.12
   5  -7   3   -0.12    0.06
   5  -7   3    0.03    0.10
   5  -7   3   -0.06    0.07
   5  -7   3    0.06    0.08
   5  -7   3   -0.12    0.08
  -6   7  -3    0.33    0.16
  -6   7  -3   -0.01    0.08
  -6   7  -3    0.04    0.20
   6  -7   3   -0.05    0.12
   6  -7   3   -0.03    0.09
   6  -7   3   -0.02    0.09
   6  -7   3    0.10    0.10
  -7   7  -3    1.93    0.34
  -7   7  -3    2.00    0.47
  -7   7  -3    2.46    0.40
   7  -7   3    2.86    0.42
   7  -7   3    1.67    0.32
   7  -7   3    1.97    0.43
  -8   7  -3    0.63    0.29
  -8   7  -3    0.27    0.16
   8  -7   3    0.44    0.22
   8  -7   3    0.03    0.13
  -9   7  -3    1.00    0.40
  -9   7  -3    0.79    0.28
   9  -7   3    0.52    0.22
   9  -7   3    0.17    0.22
 -10   7  -3    0.83    0.33
  10  -7   3    0.22    0.26
  10  -7   3    0.39    0.23
  10   6  -3    0.15    0.25
  10   6  -3    0.33    0.26
  10   6  -3    0.21    0.18
 -10  -6   3    0.36    0.25
 -10  -6   3    0.40    0.29
 -10  -6   3    0.45    0.20
   9   6  -3   -0.03    0.12
   9   6  -3   -0.02    0.16
   9   6  -3   -0.03    0.21
  -9  -6   3    0.30    0.21
  -9  -6   3    0.07    0.14
  -9  -6   3    0.32    0.21
   8   6  -3    0.58    0.24
   8   6  -3    0.57    0.25
   8   6  -3    0.37    0.16
   8   6  -3    0.88    0.49
  -8  -6   3    1.11    0.27
  -8  -6   3    1.60    0.36
  -8  -6   3    0.48    0.20
   7   6  -3    3.93    0.48
   7   6  -3    5.47    0.63
   7   6  -3    6.51    0.64
   7   6  -3    4.59    0.54
  -7  -6   3    4.87    0.61
  -7  -6   3    5.24    0.57
  -7  -6   3    4.66    0.50
   6   6  -3   -0.06    0.08
   6   6  -3   -0.04    0.08
   6   6  -3    0.10    0.13
   6   6  -3    0.02    0.11
   6   6  -3   -0.05    0.09
  -6  -6   3   -0.07    0.12
  -6  -6   3    0.05    0.11
  -6  -6   3    0.08    0.10
   5   6  -3    2.83    0.39
   5   6  -3    4.24    0.33
   5   6  -3    4.21    0.43
   5   6  -3    2.98    0.36
  -5  -6   3    4.10    0.33
  -5  -6   3    4.57    0.46
  -5  -6   3    3.40    0.40
  -5  -6   3    4.07    0.48
   4   6  -3    2.79    0.33
   4   6  -3    2.05    0.31
   4   6  -3    2.81    0.30
   4   6  -3    2.50    0.28
  -4  -6   3    1.98    0.28
  -4  -6   3    2.12    0.30
  -4  -6   3    2.52    0.34
  -4  -6   3    2.34    0.21
  -4  -6   3    2.77    0.30
   3   6  -3   16.33    0.94
   3   6  -3   18.27    1.00
   3   6  -3   17.10    0.93
  -3  -6   3   16.90    0.84
  -3  -6   3   17.81    0.94
  -3  -6   3   16.88    0.96
  -3  -6   3   17.45    0.95
  -3  -6   3   18.94    0.98
   2   6  -3   14.84    0.85
   2   6  -3   15.75    0.80
   2   6  -3   17.14    0.87
   2   6  -3   15.90    0.90
  -2  -6   3   15.12    0.85
  -2  -6   3   16.10    0.84
  -2  -6   3   15.67    0.84
  -2  -6   3   15.39    0.86
   1   6  -3    7.01    0.46
   1   6  -3    7.27    0.45
   1   6  -3    7.30    0.48
   1   6  -3    7.26    0.44
  -1  -6   3    7.55    0.45
  -1  -6   3    6.61    0.45
  -1  -6   3    7.24    0.41
  -1  -6   3    7.57    0.46
  -1  -6   3    7.12    0.45
   0   6  -3   44.92    2.18
   0   6  -3   46.99    2.24
   0   6  -3   46.72    2.24
   0   6  -3   47.39    2.27
   0   6  -3   46.50    2.23
   0  -6   3   47.62    2.21
   0  -6   3   47.91    2.27
   0  -6   3   43.73    2.22
   0  -6   3   45.23    2.13
   0  -6   3   45.90    2.23
   0  -6   3   48.72    2.23
  -1   6  -3   16.36    0.92
  -1   6  -3   18.00    0.93
  -1   6  -3   18.13    0.96
  -1   6  -3   16.82    0.91
  -1   6  -3   15.84    0.91
   1  -6   3   16.76    0.89
   1  -6   3   18.07    0.87
   1  -6   3   17.31    0.89
   1  -6   3   16.32    0.89
   1  -6   3   16.57    0.92
  -2   6  -3   28.09    1.39
  -2   6  -3   30.31    1.49
  -2   6  -3   31.68    1.53
  -2   6  -3   28.14    1.50
  -2   6  -3   28.77    1.54
   2  -6   3   28.61    1.47
   2  -6   3   30.77    1.48
   2  -6   3   30.45    1.51
   2  -6   3   31.17    1.43
   2  -6   3   29.24    1.48
  -3   6  -3   32.70    1.73
  -3   6  -3   32.71    1.61
[truncated: 1,782,944 more chars]
