# Supplementary material for: 4-(2,3-Di­chloro­phen­yl)piperazin-1-ium picrate
Source: IUCrdata. 2021 Apr 13;6(Pt 4):x210379. doi: 10.1107/S2414314621003795 (PMC9462331; doi:10.1107/S2414314621003795)
Supplement: Supplementary file 2 [file x-06-x210379-Isup2.hkl]

data_I                                                                          
_shelx_title ' SIR92 run in space group P 21/n'                                 
_shelx_refln_list_code          4                                               
_shelx_F_calc_maximum      273.31                                               
_exptl_crystal_F_000       944.00                                               
_reflns_d_resolution_high  0.7098                                               
                                                                                
loop_                                                                           
 _space_group_symop_operation_xyz                                               
 'x, y, z'                                                                      
 '-x+1/2, y+1/2, -z+1/2'                                                        
 '-x, -y, -z'                                                                   
 'x-1/2, -y-1/2, z-1/2'                                                         
                                                                                
_cell_length_a     7.9855                                                       
_cell_length_b    13.5742                                                       
_cell_length_c    17.6103                                                       
_cell_angle_alpha  90.000                                                       
_cell_angle_beta   91.463                                                       
_cell_angle_gamma  90.000                                                       
                                                                                
_shelx_F_squared_multiplier     1.000                                           
                                                                                
loop_                                                                           
 _refln_index_h                                                                 
 _refln_index_k                                                                 
 _refln_index_l                                                                 
 _refln_F_squared_calc                                                          
 _refln_F_squared_meas                                                          
 _refln_F_squared_sigma                                                         
 _refln_observed_status                                                         
   2   0   0      17574.29      21453.43       307.63 o                         
   4   0   0        334.91        296.91         7.65 o                         
   6   0   0          7.99         16.08         3.19 o                         
   8   0   0         84.05        102.18         8.64 o                         
  10   0   0         17.83         21.94         7.50 o                         
   1   1   0         27.22         54.74         1.11 o                         
   2   1   0        675.80        783.99         9.41 o                         
   3   1   0        285.62        381.00         5.69 o                         
   4   1   0         87.96        129.10         6.32 o                         
   5   1   0        567.68        658.35        10.79 o                         
   6   1   0        185.41        217.52         7.02 o                         
   7   1   0        124.10        139.95         7.92 o                         
   8   1   0        150.71        178.68        10.79 o                         
   9   1   0         16.01         18.49         4.31 o                         
  10   1   0         19.16         12.15         5.42 o                         
  11   1   0          0.85          6.56         5.77 o                         
   0   2   0       3881.97       3358.71        47.96 o                         
   1   2   0       5204.27       5189.06        55.07 o                         
   2   2   0          0.02         -0.54         0.54 o                         
   3   2   0      14253.52      16596.72       169.16 o                         
   4   2   0        263.01        319.94         5.87 o                         
   5   2   0          4.27         -0.34         1.14 o                         
   6   2   0          5.71          3.80         1.87 o                         
   7   2   0        555.96        657.71        12.16 o                         
   8   2   0         21.34         10.24         2.79 o                         
   9   2   0          2.74          2.94         3.85 o                         
  10   2   0         12.47         21.61         5.31 o                         
  11   2   0         14.15         10.47         7.23 o                         
   1   3   0      32565.28      31988.60       308.46 o                         
   2   3   0        826.78        865.69        10.75 o                         
   3   3   0        346.53        372.05         5.67 o                         
   4   3   0         30.02         21.42         1.64 o                         
   5   3   0          2.95          1.87         1.19 o                         
   6   3   0        435.47        508.49         9.67 o                         
   7   3   0        224.88        268.45         7.95 o                         
   8   3   0         34.19         26.55         3.59 o                         
   9   3   0          0.57          2.02         3.33 o                         
  10   3   0         34.95         43.20         6.43 o                         
  11   3   0         24.74         44.12         8.94 o                         
   0   4   0      74696.57      71626.12       936.29 o                         
   1   4   0       1467.14       1416.29        14.89 o                         
   2   4   0       1239.54       1258.98        14.71 o                         
   3   4   0       4229.45       4408.50        49.22 o                         
   4   4   0        458.66        534.29         7.93 o                         
   5   4   0        135.35        122.74         4.39 o                         
   6   4   0          2.74         -1.51         1.51 o                         
   7   4   0        108.97         93.21         5.48 o                         
   8   4   0        199.99        197.08         8.34 o                         
   9   4   0          6.74         13.32         4.05 o                         
  10   4   0          3.81          7.71         4.89 o                         
   1   5   0       2709.83       2631.66        25.14 o                         
   2   5   0         15.26          7.77         0.93 o                         
   3   5   0       1891.54       1939.92        24.63 o                         
   4   5   0         19.64          8.10         1.96 o                         
   5   5   0        618.81        622.12         9.69 o                         
   6   5   0        176.15        155.31         5.30 o                         
   7   5   0        117.60        133.83         8.46 o                         
   8   5   0        178.02        174.53         7.83 o                         
   9   5   0        187.42        183.05        10.61 o                         
  10   5   0          2.03          0.89         4.50 o                         
   0   6   0         60.85         59.01         3.23 o                         
   1   6   0       2781.63       2762.76        27.74 o                         
   2   6   0       1030.16       1104.66        12.86 o                         
   3   6   0       2574.26       2605.33        28.80 o                         
   4   6   0         15.34          9.36         1.45 o                         
   5   6   0        478.43        526.12         9.20 o                         
   6   6   0          8.79          8.85         2.12 o                         
   7   6   0        158.26        158.62        12.13 o                         
   8   6   0         40.83         38.58         6.11 o                         
   9   6   0          0.43          3.70         4.95 o                         
  10   6   0          0.16          8.23         5.05 o                         
   1   7   0       1937.36       1920.97        20.92 o                         
   2   7   0         69.31         59.49         2.25 o                         
   3   7   0          0.39         -0.50         0.89 o                         
   4   7   0          3.76          3.80         1.39 o                         
   5   7   0         99.58         90.11         4.22 o                         
   6   7   0          5.62          8.21         2.52 o                         
   7   7   0          0.41          3.94         2.56 o                         
   8   7   0          5.35          7.99         3.40 o                         
   9   7   0          0.37          5.83         4.29 o                         
  10   7   0         39.29         41.86         7.33 o                         
   0   8   0       7802.93       8417.61       130.16 o                         
   1   8   0       1292.57       1272.68        15.19 o                         
   2   8   0       1237.92       1257.34        14.92 o                         
   3   8   0        464.77        453.72         6.97 o                         
   4   8   0         49.27         52.23         2.90 o                         
   5   8   0        254.03        252.22         7.44 o                         
   6   8   0         83.35         77.31         4.92 o                         
   7   8   0        165.35        167.54         8.63 o                         
   8   8   0         92.88         84.79         6.56 o                         
   9   8   0          0.27          1.51         3.71 o                         
  10   8   0          2.23         11.60         6.81 o                         
   1   9   0        138.36        150.99         4.28 o                         
   2   9   0       1875.24       1998.74        23.83 o                         
   3   9   0         14.26          8.99         1.50 o                         
   4   9   0         68.29         68.67         3.47 o                         
   5   9   0         14.32         16.75         2.67 o                         
   6   9   0         11.14          7.99         2.65 o                         
   7   9   0         45.27         57.60         7.04 o                         
   8   9   0         50.62         42.05         6.55 o                         
   9   9   0         24.55         13.68         6.16 o                         
   0  10   0       1149.12       1177.72        22.14 o                         
   1  10   0        164.38        185.00         5.88 o                         
   2  10   0          8.57         17.12         2.64 o                         
   3  10   0         99.46         94.14         4.70 o                         
   4  10   0        191.49        185.62         7.07 o                         
   5  10   0        175.34        203.65         8.73 o                         
   6  10   0         43.35         31.82         4.25 o                         
   7  10   0          0.03          5.30         3.73 o                         
   8  10   0         12.67          9.46         4.95 o                         
   9  10   0          2.98         15.05         5.81 o                         
   1  11   0        769.28        830.49        13.39 o                         
   2  11   0        174.52        176.42         5.65 o                         
   3  11   0          0.43          1.01         1.74 o                         
   4  11   0         64.20         65.88         5.56 o                         
   5  11   0          0.29          0.27         2.56 o                         
   6  11   0         30.36         25.63         5.83 o                         
   7  11   0         92.68         86.42         7.99 o                         
   8  11   0          5.84         13.68         4.58 o                         
   9  11   0          2.14          9.65         5.89 o                         
   0  12   0          0.81          0.04         2.73 o                         
   1  12   0        102.32        110.83         5.97 o                         
   2  12   0        173.00        186.49         6.28 o                         
   3  12   0          1.82          4.07         2.36 o                         
   4  12   0        318.23        350.54        10.71 o                         
   5  12   0         31.53         31.20         4.14 o                         
   6  12   0         54.64         64.53         6.09 o                         
   7  12   0         97.80        104.22        14.01 o                         
   8  12   0         39.85         42.34         6.18 o                         
   1  13   0          8.64          6.73         2.35 o                         
   2  13   0        131.11        138.62         6.25 o                         
   3  13   0         23.03         18.50         3.31 o                         
   4  13   0          8.27         10.11         3.15 o                         
   5  13   0         16.55         18.51         3.99 o                         
   6  13   0         14.27         18.98         4.47 o                         
   7  13   0          0.00          4.09         4.39 o                         
   8  13   0          0.30          3.90         6.54 o                         
   0  14   0          1.42          2.38         3.41 o                         
   1  14   0          0.98         -0.03         2.39 o                         
   2  14   0          1.04          8.79         2.89 o                         
   3  14   0          1.49          2.25         3.45 o                         
   4  14   0          6.38          7.50         3.36 o                         
   5  14   0         19.98         32.93         5.18 o                         
   6  14   0          4.06         10.04         4.35 o                         
   7  14   0          0.10          5.68         5.26 o                         
   1  15   0         78.91         87.83         5.94 o                         
   2  15   0         66.10         61.23         7.53 o                         
   3  15   0         75.53         83.17         6.41 o                         
   4  15   0         59.12         66.81         6.21 o                         
   5  15   0          9.81         12.98         4.92 o                         
   6  15   0          3.82         10.23         5.41 o                         
   0  16   0         21.00         25.14         6.89 o                         
   1  16   0          0.10          3.05         3.64 o                         
   2  16   0          5.44          7.13         5.42 o                         
   3  16   0         17.31         12.33         4.91 o                         
   4  16   0          7.34         15.41         5.45 o                         
   5  16   0         14.60         26.60         6.61 o                         
   6  16   0          5.94         11.75         6.79 o                         
   1  17   0          1.72          4.95         4.24 o                         
   2  17   0         45.86         46.35        10.33 o                         
   3  17   0         16.12         23.76         5.57 o                         
   4  17   0          8.47         23.32         6.82 o                         
   5  17   0          0.95         -3.25         6.19 o                         
   0  18   0          2.08          4.11        10.45 o                         
   1  18   0          2.94         16.63         5.79 o                         
   2  18   0          4.18         11.11         6.63 o                         
   3  18   0          0.06          9.16         5.67 o                         
   1  19   0          0.01          7.29        10.00 o                         
 -11   0   1         62.37         88.30        18.51 o                         
  -9   0   1        147.40        182.31        13.80 o                         
  -7   0   1        220.54        344.09        19.25 o                         
  -5   0   1          1.04         -0.92         1.69 o                         
  -3   0   1       6096.89       7843.86       114.52 o                         
  -1   0   1       2059.32       2562.24        37.42 o                         
   1   0   1        140.87        161.66         3.02 o                         
   3   0   1      33295.28      40146.32       574.88 o                         
   5   0   1       2198.00       2806.60        50.12 o                         
   7   0   1        574.29        612.80        17.95 o                         
   9   0   1         64.18         62.95         7.77 o                         
  11   0   1         91.33        110.44        19.31 o                         
 -11   1   1          1.83          8.49         5.66 o                         
 -10   1   1          1.37          2.53         4.24 o                         
  -9   1   1          6.34          6.62         3.53 o                         
  -8   1   1        293.66        319.44        12.73 o                         
  -7   1   1         15.13         13.57         2.77 o                         
  -6   1   1        934.64       1005.11        16.16 o                         
  -5   1   1        402.10        504.94         8.97 o                         
  -4   1   1       2107.24       2772.54        33.22 o                         
  -3   1   1         41.57         33.20         1.76 o                         
  -2   1   1       9431.46      10850.93       113.54 o                         
  -1   1   1       5135.56       5484.81        61.11 o                         
   0   1   1        260.86        250.33         2.96 o                         
   1   1   1       3960.08       4214.14        44.29 o                         
   2   1   1       1920.28       2159.47        21.96 o                         
   3   1   1        772.44        927.85        11.12 o                         
   4   1   1       2594.73       3251.73        35.22 o                         
   5   1   1         12.12         13.07         1.70 o                         
   6   1   1        516.30        569.92        13.16 o                         
   7   1   1        790.35        860.40        15.36 o                         
   8   1   1          0.05          0.64         2.37 o                         
   9   1   1         89.16        105.94         8.83 o                         
  10   1   1         56.05         75.80         7.64 o                         
  11   1   1          0.32         22.35         9.16 o                         
 -11   2   1          1.71          7.11         6.73 o                         
 -10   2   1        267.85        316.77        16.93 o                         
  -9   2   1          0.02          1.31         3.11 o                         
  -8   2   1         87.83         74.67         5.13 o                         
  -7   2   1         95.82        101.46         4.95 o                         
  -6   2   1        282.81        357.93         8.51 o                         
  -5   2   1         51.52         45.57         2.69 o                         
  -4   2   1       4229.59       5392.98        60.22 o                         
  -3   2   1         37.28         49.02         2.03 o                         
  -2   2   1        293.62        340.86         4.55 o                         
  -1   2   1       1605.51       1637.86        17.80 o                         
   0   2   1          9.62         -0.52         0.52 o                         
   1   2   1        336.47        357.15         4.64 o                         
   2   2   1        885.07        886.22        11.87 o                         
   3   2   1       3183.47       3625.46        37.57 o                         
   4   2   1       4111.78       4591.35        48.86 o                         
   5   2   1        165.53        175.81         7.85 o                         
   6   2   1       4503.16       5124.90        60.52 o                         
   7   2   1          1.34          2.07         2.15 o                         
   8   2   1         27.24         35.40         3.82 o                         
   9   2   1          0.09         10.23         3.81 o                         
  10   2   1         40.96         43.80         8.54 o                         
  11   2   1         22.20         22.89        10.62 o                         
 -11   3   1          4.17         12.73         6.08 o                         
 -10   3   1          7.67         10.43         5.01 o                         
  -9   3   1        141.44        139.44        10.80 o                         
  -8   3   1         10.32          8.53         3.27 o                         
  -7   3   1          0.25          6.46         2.06 o                         
  -6   3   1        207.21        244.46         7.55 o                         
  -5   3   1        963.55       1031.32        13.85 o                         
  -4   3   1       1987.71       2217.40        25.63 o                         
  -3   3   1        266.88        269.62         4.36 o                         
  -2   3   1       2136.08       2118.25        25.26 o                         
  -1   3   1      29894.42      29953.60       295.61 o                         
   0   3   1        489.79        445.73         5.14 o                         
   1   3   1       1182.07       1186.19        12.47 o                         
   2   3   1       1471.78       1383.16        16.80 o                         
   3   3   1        515.42        549.16         7.26 o                         
   4   3   1         62.36         59.71         2.61 o                         
   5   3   1        336.53        337.82         6.30 o                         
   6   3   1        234.13        248.24         6.73 o                         
   7   3   1        187.23        182.97         6.46 o                         
   8   3   1         12.00          9.11         2.86 o                         
   9   3   1        116.83        109.06         8.07 o                         
  10   3   1         14.53         15.70         5.74 o                         
  11   3   1         18.72         24.06        11.65 o                         
 -10   4   1          4.08          2.66         4.76 o                         
  -9   4   1         29.01         32.59         4.89 o                         
  -8   4   1          8.17          7.53         2.87 o                         
  -7   4   1         96.48         81.49         4.59 o                         
  -6   4   1         44.85         46.95         3.01 o                         
  -5   4   1         42.28         37.85         2.25 o                         
  -4   4   1         32.42         27.35         1.78 o                         
  -3   4   1        338.86        391.34         5.97 o                         
  -2   4   1          0.31          0.35         0.56 o                         
  -1   4   1      14490.83      14770.92       143.21 o                         
   0   4   1       8509.50       8344.64        81.46 o                         
   1   4   1       5969.50       5780.17        54.44 o                         
   2   4   1        240.05        185.53         3.48 o                         
   3   4   1        947.50        906.37        11.87 o                         
   4   4   1         72.17         72.12         3.57 o                         
   5   4   1          6.44          5.01         1.43 o                         
   6   4   1        186.26        205.66         6.17 o                         
   7   4   1        110.68        101.55         5.31 o                         
   8   4   1         50.39         37.63         3.79 o                         
   9   4   1         39.92         39.99         5.42 o                         
  10   4   1          0.19          3.53         6.14 o                         
 -10   5   1          3.56          6.20         4.59 o                         
  -9   5   1         50.24         57.45         6.38 o                         
  -8   5   1        103.44         88.15         5.53 o                         
  -7   5   1          0.92          2.61         2.20 o                         
  -6   5   1         25.39         29.88         2.55 o                         
  -5   5   1        328.59        342.24         7.89 o                         
  -4   5   1       2257.29       2449.11        31.13 o                         
  -3   5   1          0.22         -0.74         0.74 o                         
  -2   5   1         98.40         93.38         3.00 o                         
  -1   5   1       2118.13       2181.24        22.54 o                         
   0   5   1       1079.34        980.48        10.90 o                         
   1   5   1        407.16        361.19         4.78 o                         
   2   5   1        655.92        672.42         8.25 o                         
   3   5   1        190.55        181.61         4.30 o                         
   4   5   1       1134.11       1192.09        15.67 o                         
   5   5   1        454.08        463.82         8.10 o                         
   6   5   1       1070.25       1078.14        15.63 o                         
   7   5   1        184.27        187.07         6.62 o                         
   8   5   1        125.45        120.88         8.75 o                         
   9   5   1         23.11         18.29         4.95 o                         
  10   5   1         14.13         21.82         6.16 o                         
 -10   6   1         23.52         21.87         6.22 o                         
  -9   6   1          3.23          5.32         3.72 o                         
  -8   6   1          2.13          2.96         2.88 o                         
  -7   6   1        152.34        177.58         9.44 o                         
  -6   6   1         73.76         65.47         4.71 o                         
  -5   6   1        120.31        121.88         4.49 o                         
  -4   6   1        268.53        276.88         5.68 o                         
  -3   6   1        951.08        889.13        11.30 o                         
  -2   6   1       3367.51       3479.40        35.48 o                         
  -1   6   1       1782.82       1832.59        19.14 o                         
   0   6   1        317.37        266.40         4.12 o                         
   1   6   1       1943.09       1906.63        20.21 o                         
   2   6   1        340.26        322.66         5.17 o                         
   3   6   1        780.08        789.42        12.67 o                         
   4   6   1        930.97        891.98        12.63 o                         
   5   6   1         37.01         33.25         2.58 o                         
   6   6   1        600.02        569.51        10.96 o                         
   7   6   1         30.34         28.73         3.67 o                         
   8   6   1         18.52         21.59         5.19 o                         
   9   6   1         83.84         85.56         7.27 o                         
  10   6   1          6.57          7.93         5.97 o                         
 -10   7   1          6.76         11.00         5.19 o                         
  -9   7   1         35.39         29.64         5.24 o                         
  -8   7   1         10.67         11.12         3.47 o                         
  -7   7   1          0.03         -1.90         2.38 o                         
  -6   7   1         15.08          7.37         2.33 o                         
  -5   7   1        303.37        278.57         7.63 o                         
  -4   7   1          1.67          0.57         1.16 o                         
  -3   7   1         91.91         81.81         3.01 o                         
  -2   7   1          8.08         13.87         1.29 o                         
  -1   7   1       3796.45       3976.37        43.49 o                         
   0   7   1        929.97        936.28        11.28 o                         
   1   7   1       1063.81       1046.92        12.12 o                         
   2   7   1       2462.18       2528.73        26.57 o                         
   3   7   1         86.09         78.68         2.88 o                         
   4   7   1         80.24         73.04         4.22 o                         
   5   7   1        763.38        753.96        12.11 o                         
   6   7   1         27.81         18.47         2.68 o                         
   7   7   1        262.20        265.21        11.48 o                         
   8   7   1          6.07         11.08         4.26 o                         
   9   7   1         38.07         44.67         6.71 o                         
  10   7   1          0.09          2.02         5.92 o                         
 -10   8   1          1.15          6.18         5.50 o                         
  -9   8   1         39.62         32.24         5.90 o                         
  -8   8   1          6.11          8.25         3.54 o                         
  -7   8   1         18.48          7.29         3.00 o                         
  -6   8   1         19.68         10.65         2.76 o                         
  -5   8   1         35.43         32.31         3.15 o                         
  -4   8   1        484.88        486.86         8.35 o                         
  -3   8   1          2.76          4.44         1.06 o                         
  -2   8   1         21.10         21.29         1.59 o                         
  -1   8   1       2013.53       2053.45        23.19 o                         
   0   8   1          1.66          7.54         1.76 o                         
   1   8   1        818.01        758.67        11.23 o                         
   2   8   1        163.13        166.30         4.17 o                         
   3   8   1         43.40         35.47         2.23 o                         
   4   8   1         78.71         76.45         3.62 o                         
   5   8   1        637.75        641.03        11.40 o                         
   6   8   1        237.67        248.36         8.89 o                         
   7   8   1         12.08         14.86         3.40 o                         
   8   8   1          5.80          3.15         3.86 o                         
   9   8   1         31.67         28.05         5.54 o                         
  10   8   1          6.13         16.90         7.25 o                         
  -9   9   1         33.12         36.25         5.85 o                         
  -8   9   1          0.33          2.24         3.49 o                         
  -7   9   1         20.95         15.75         3.72 o                         
  -6   9   1          3.54          1.68         2.45 o                         
  -5   9   1        405.25        412.68        10.19 o                         
  -4   9   1         89.96         88.23         4.08 o                         
  -3   9   1         64.63         60.61         2.77 o                         
  -2   9   1        239.66        273.54         5.65 o                         
  -1   9   1         92.73         98.60         3.80 o                         
   0   9   1          3.37          2.25         1.27 o                         
   1   9   1        931.36        988.96        12.62 o                         
   2   9   1        128.08        113.27         4.59 o                         
   3   9   1         37.84         37.10         2.24 o                         
   4   9   1          7.20          6.39         1.79 o                         
   5   9   1        642.76        624.95        13.00 o                         
   6   9   1          4.71          3.02         2.75 o                         
   7   9   1         58.52         59.44         5.74 o                         
   8   9   1          2.43         10.32         4.02 o                         
   9   9   1         33.87         30.71         6.19 o                         
  -9  10   1         16.21         16.81         5.15 o                         
  -8  10   1         10.71          9.78         4.39 o                         
  -7  10   1          3.45          2.23         3.65 o                         
  -6  10   1          2.19          1.02         2.80 o                         
  -5  10   1          0.91          4.20         2.35 o                         
  -4  10   1         22.09         22.77         2.90 o                         
  -3  10   1         11.93          4.65         1.52 o                         
  -2  10   1       1092.17       1093.59        15.09 o                         
  -1  10   1         81.67         76.57         3.61 o                         
   0  10   1         35.97         44.65         4.60 o                         
   1  10   1        428.67        460.39         8.37 o                         
   2  10   1        153.74        143.14         4.89 o                         
   3  10   1        457.48        447.45         8.32 o                         
   4  10   1         26.68         25.80         2.57 o                         
   5  10   1        180.37        166.06         7.41 o                         
   6  10   1         12.20         11.70         3.50 o                         
   7  10   1         33.68         29.04         5.41 o                         
   8  10   1         62.59         62.63         7.22 o                         
   9  10   1         25.95         34.38         6.91 o                         
  -9  11   1          9.95          5.45         4.85 o                         
  -8  11   1         64.40         48.25         6.30 o                         
  -7  11   1         11.18         11.48         4.29 o                         
  -6  11   1        123.16        128.73         7.94 o                         
  -5  11   1         36.32         26.73         3.39 o                         
  -4  11   1         63.36         66.71         4.53 o                         
  -3  11   1        250.34        249.66        10.10 o                         
  -2  11   1        437.96        440.22         8.50 o                         
  -1  11   1        255.54        295.25         7.57 o                         
   0  11   1         26.19         23.28         2.65 o                         
   1  11   1         80.29        103.24         4.42 o                         
   2  11   1        219.27        238.40         6.70 o                         
   3  11   1          8.02          7.37         1.93 o                         
   4  11   1        288.09        310.77         9.54 o                         
   5  11   1          8.37          5.88         2.97 o                         
   6  11   1          3.29          7.44         3.25 o                         
   7  11   1        216.03        239.07        12.65 o                         
   8  11   1         48.71         43.86         6.08 o                         
   9  11   1          2.01          5.67         5.71 o                         
  -8  12   1          6.26         12.71         4.71 o                         
  -7  12   1          2.23          9.20         4.12 o                         
  -6  12   1          5.12          9.47         3.56 o                         
  -5  12   1          4.12          3.94         2.99 o                         
  -4  12   1          7.96         15.66         3.03 o                         
  -3  12   1         51.04         58.56         4.23 o                         
  -2  12   1         24.92         23.10         3.35 o                         
  -1  12   1        527.47        560.60        11.24 o                         
   0  12   1         56.65         55.43         3.99 o                         
   1  12   1        252.60        283.54        10.47 o                         
   2  12   1          7.76         11.36         2.09 o                         
   3  12   1        149.69        142.40         5.82 o                         
   4  12   1          6.96         20.04         3.26 o                         
   5  12   1         22.35         26.78         3.91 o                         
   6  12   1         10.04         13.45         3.93 o                         
   7  12   1          0.24         10.17         5.33 o                         
   8  12   1          1.43          9.55         5.84 o                         
  -8  13   1          1.37         15.01         5.87 o                         
  -7  13   1          5.90         10.91         4.49 o                         
  -6  13   1         49.51         45.67         6.11 o                         
  -5  13   1         59.07         56.97         5.32 o                         
  -4  13   1          1.24          1.40         2.76 o                         
  -3  13   1         81.62         87.31         5.48 o                         
  -2  13   1          2.46         11.83         2.82 o                         
  -1  13   1          0.07         -0.75         2.08 o                         
   0  13   1          0.06          3.13         2.12 o                         
   1  13   1          0.65          3.32         2.23 o                         
   2  13   1         99.62         98.32         5.15 o                         
   3  13   1          0.04          1.32         2.71 o                         
   4  13   1         30.22         28.87         3.88 o                         
   5  13   1         70.35         77.22         6.15 o                         
   6  13   1         11.55         16.38         4.19 o                         
   7  13   1          0.96         14.50         4.74 o                         
   8  13   1          6.36         23.43         6.28 o                         
  -7  14   1         20.88         19.56         5.96 o                         
  -6  14   1         18.38         12.20         4.57 o                         
  -5  14   1         10.53          8.20         4.00 o                         
  -4  14   1         28.32         27.92         4.27 o                         
  -3  14   1          1.96          2.55         3.35 o                         
  -2  14   1        258.23        290.68        10.55 o                         
  -1  14   1         13.22         13.83         2.96 o                         
   0  14   1         16.50         12.59         2.93 o                         
   1  14   1          0.02         -0.47         2.35 o                         
   2  14   1        228.87        236.57         8.85 o                         
   3  14   1         16.17         16.55         3.67 o                         
   4  14   1          7.66          9.63         3.65 o                         
   5  14   1          6.36          8.38         3.99 o                         
   6  14   1          0.10          2.05         4.01 o                         
   7  14   1         11.78         10.77         5.52 o                         
  -6  15   1         13.86         13.05         5.72 o                         
  -5  15   1          2.07         -1.23         4.24 o                         
  -4  15   1          8.55          4.45         3.74 o                         
  -3  15   1         67.36         46.45         6.74 o                         
  -2  15   1         13.28         21.09         4.30 o                         
  -1  15   1         22.94         19.20         5.28 o                         
   0  15   1         22.37         21.97         3.73 o                         
   1  15   1          0.93         -0.60         2.67 o                         
   2  15   1         86.61        101.17         7.44 o                         
   3  15   1          0.00          5.58         3.59 o                         
   4  15   1         55.87         63.01         6.88 o                         
   5  15   1          1.49          1.02         4.41 o                         
   6  15   1          1.28         -1.77         4.95 o                         
  -6  16   1          0.56         -1.89         8.49 o                         
  -5  16   1          0.01         10.10         4.99 o                         
  -4  16   1          5.07         11.04         4.56 o                         
  -3  16   1          4.16          4.21         4.21 o                         
  -2  16   1          8.39          9.41         3.89 o                         
  -1  16   1         82.55         90.10         6.79 o                         
   0  16   1          0.08          2.34         3.39 o                         
   1  16   1         36.15         34.29         5.10 o                         
   2  16   1          1.52         -1.60         3.64 o                         
   3  16   1         24.62         17.87         5.05 o                         
   4  16   1         18.25         16.29         5.32 o                         
   5  16   1          9.42         13.81         5.50 o                         
   6  16   1          0.02         -5.87         6.08 o                         
  -5  17   1          0.12          9.71         6.90 o                         
  -4  17   1          5.14         10.54         5.54 o                         
  -3  17   1         12.78          6.46         4.31 o                         
  -2  17   1          0.11         -2.95         4.45 o                         
  -1  17   1          0.19          3.86         4.24 o                         
   0  17   1          0.77          3.62         4.22 o                         
   1  17   1          5.72         11.41         4.71 o                         
   2  17   1          3.53          9.44         4.87 o                         
   3  17   1          1.04          6.38         4.91 o                         
   4  17   1         16.03         34.02         7.03 o                         
   5  17   1         12.81         18.86         8.25 o                         
  -3  18   1          6.80         -1.48         5.18 o                         
  -2  18   1         24.28         33.81         6.38 o                         
  -1  18   1          2.40          1.21         4.73 o                         
   0  18   1          8.26         17.56         5.25 o                         
   1  18   1          0.01         -1.54         4.72 o                         
   2  18   1         12.53         33.60         6.71 o                         
   3  18   1         18.56         29.91         6.65 o                         
  -1  19   1          0.09          5.36        11.70 o                         
   0  19   1         16.94         31.04         7.67 o                         
   1  19   1          0.00          1.51        13.58 o                         
 -10   0   2         25.28         29.40         7.87 o                         
  -8   0   2          7.01          9.27         4.09 o                         
  -6   0   2        173.64        189.48        10.65 o                         
  -4   0   2       1275.53       1604.50        27.92 o                         
  -2   0   2         83.28         81.11         3.37 o                         
   0   0   2      14418.28      13400.96       168.14 o                         
   2   0   2        528.21        538.52         9.66 o                         
   4   0   2        912.48       1087.95        19.97 o                         
   6   0   2        224.19        223.29         8.92 o                         
   8   0   2         39.29         31.51         5.39 o                         
  10   0   2          0.02          5.03         6.84 o                         
 -11   1   2         29.53         40.46        13.46 o                         
 -10   1   2          4.26         10.83         4.50 o                         
  -9   1   2         57.45         68.38         6.10 o                         
  -8   1   2        203.83        178.91        12.08 o                         
  -7   1   2         31.31         21.27         3.00 o                         
  -6   1   2        179.08        178.70         6.13 o                         
  -5   1   2        148.78        145.02         6.43 o                         
  -4   1   2       1378.31       1846.13        22.38 o                         
  -3   1   2       4136.77       5015.62        55.40 o                         
  -2   1   2        220.38        197.48         3.33 o                         
  -1   1   2       2926.35       2756.70        27.69 o                         
   0   1   2        156.80        135.35         1.92 o                         
   1   1   2          0.02          0.18         0.32 o                         
   2   1   2       7531.14       7971.47        79.70 o                         
   3   1   2        228.65        216.22         4.16 o                         
   4   1   2        118.59        165.96         5.34 o                         
   5   1   2       4564.28       5182.31        58.48 o                         
   6   1   2       1226.20       1327.83        20.85 o                         
   7   1   2         23.27         29.37         3.05 o                         
   8   1   2         25.90         18.38         3.37 o                         
   9   1   2         11.92         10.81         4.52 o                         
  10   1   2          0.00         11.06         5.12 o                         
  11   1   2          1.26         19.38         8.54 o                         
 -11   2   2          3.86          4.25         5.57 o                         
 -10   2   2          0.55          8.32         4.49 o                         
  -9   2   2         42.31         37.83         4.58 o                         
  -8   2   2         20.59         19.86         3.55 o                         
  -7   2   2        184.19        214.09         7.17 o                         
  -6   2   2         40.87         47.10         3.16 o                         
  -5   2   2         70.91         92.25         4.70 o                         
  -4   2   2        492.86        582.02         8.96 o                         
  -3   2   2       4355.94       4708.74        52.07 o                         
  -2   2   2        365.64        336.16         4.71 o                         
  -1   2   2        180.43        121.39         2.31 o                         
   0   2   2       2383.45       2143.65        21.43 o                         
   1   2   2        392.24        367.07         4.51 o                         
   2   2   2        826.36        818.25         9.41 o                         
   3   2   2        600.36        715.57         8.64 o                         
   4   2   2        767.85        820.98        11.08 o                         
   5   2   2         30.70         43.95         2.52 o                         
   6   2   2        108.08        116.39         4.69 o                         
   7   2   2        256.09        272.63         8.66 o                         
   8   2   2          7.69          6.75         2.70 o                         
   9   2   2         94.11         95.49         7.14 o                         
  10   2   2          0.66         14.82         5.56 o                         
  11   2   2          8.90         23.40         9.02 o                         
 -11   3   2          0.65          4.42         5.84 o                         
 -10   3   2         46.50         48.18         7.02 o                         
  -9   3   2          5.51          8.00         3.47 o                         
  -8   3   2         34.36         31.81         3.87 o                         
  -7   3   2         49.62         41.48         3.28 o                         
  -6   3   2        541.18        588.14        10.33 o                         
  -5   3   2          0.33         -0.52         1.07 o                         
  -4   3   2        496.35        566.77         8.28 o                         
  -3   3   2       1120.37       1223.61        14.31 o                         
  -2   3   2        995.26        948.20        10.96 o                         
  -1   3   2         87.38         93.69         2.14 o                         
   0   3   2      20174.51      19651.98       189.95 o                         
   1   3   2        707.97        703.87         7.80 o                         
   2   3   2       6648.36       6925.29        69.69 o                         
   3   3   2        971.14        939.79        11.44 o                         
   4   3   2        525.61        553.31         7.80 o                         
   5   3   2          0.53         -0.56         1.10 o                         
   6   3   2        792.23        846.22        12.90 o                         
   7   3   2         33.87         35.08         3.32 o                         
   8   3   2         46.61         37.48         4.17 o                         
   9   3   2          0.09          1.81         3.67 o                         
  10   3   2          8.63         20.15         8.27 o                         
  11   3   2          0.97         18.24         9.34 o                         
 -10   4   2         36.74         39.45         6.52 o                         
  -9   4   2         31.95         25.58         4.70 o                         
  -8   4   2         99.71        105.93         7.75 o                         
  -7   4   2        180.74        167.12         8.37 o                         
  -6   4   2        324.25        322.98         8.60 o                         
  -5   4   2          3.09          3.53         1.21 o                         
  -4   4   2       2064.97       2148.30        27.15 o                         
  -3   4   2        107.64        127.22         3.12 o                         
  -2   4   2       1099.44       1148.42        13.44 o                         
  -1   4   2        952.47        956.13        10.48 o                         
   0   4   2      29769.69      29161.79       281.68 o                         
   1   4   2       8868.80       8548.52        81.74 o                         
   2   4   2       3455.21       3373.61        36.81 o                         
   3   4   2        706.06        692.14         9.62 o                         
   4   4   2        572.88        593.95         8.68 o                         
   5   4   2        236.09        227.68         7.22 o                         
   6   4   2        618.56        622.93        10.49 o                         
   7   4   2         79.41         80.60         5.45 o                         
   8   4   2          5.33          8.36         2.92 o                         
   9   4   2         14.98         15.47         4.33 o                         
  10   4   2          5.77         17.63         5.61 o                         
 -10   5   2          0.02         -0.03         4.69 o                         
  -9   5   2         71.57         72.58         6.09 o                         
  -8   5   2          3.99         -0.77         2.45 o                         
  -7   5   2        105.93         92.48         5.15 o                         
  -6   5   2         45.41         45.89         3.19 o                         
  -5   5   2          6.99          7.06         1.59 o                         
  -4   5   2        104.03         95.19         3.31 o                         
  -3   5   2        344.36        359.79         5.49 o                         
  -2   5   2         35.28         17.76         1.53 o                         
  -1   5   2       5628.23       5417.25        53.74 o                         
   0   5   2        248.83        236.25         3.65 o                         
   1   5   2        778.20        677.70         7.90 o                         
   2   5   2         38.33         46.08         2.57 o                         
   3   5   2        256.80        245.90         5.01 o                         
   4   5   2        847.86        876.37        12.70 o                         
   5   5   2        728.85        714.90        11.41 o                         
   6   5   2       2156.60       2231.51        28.20 o                         
   7   5   2        149.67        145.90         5.98 o                         
   8   5   2        402.86        386.16        15.10 o                         
   9   5   2         11.56         17.23         4.73 o                         
  10   5   2         21.32         24.94         6.66 o                         
 -10   6   2          8.79         10.51         5.53 o                         
  -9   6   2         14.77         15.43         4.13 o                         
  -8   6   2         50.56         44.92         4.63 o                         
  -7   6   2         78.68         76.27         5.21 o                         
  -6   6   2         81.16         77.94         4.77 o                         
  -5   6   2          0.16          0.10         1.48 o                         
  -4   6   2        930.32        943.28        15.45 o                         
  -3   6   2       1330.20       1301.31        15.45 o                         
  -2   6   2         45.47         38.85         2.37 o                         
  -1   6   2        723.51        777.32         9.47 o                         
   0   6   2       2921.94       2762.59        28.46 o                         
   1   6   2         65.86         55.93         1.94 o                         
   2   6   2        944.36        936.49        11.34 o                         
   3   6   2         81.72         92.10         3.21 o                         
   4   6   2        237.30        217.80         5.73 o                         
   5   6   2          6.03          2.69         1.62 o                         
   6   6   2        541.04        543.19        10.09 o                         
   7   6   2        115.73        123.55         6.25 o                         
   8   6   2          0.13          2.81         3.20 o                         
   9   6   2         16.73         16.45         5.24 o                         
  10   6   2          0.31          3.52         5.79 o                         
 -10   7   2         16.10         16.55         8.12 o                         
  -9   7   2          3.02          3.81         3.75 o                         
  -8   7   2         99.43         84.59         5.99 o                         
  -7   7   2          0.05         -0.78         2.32 o                         
  -6   7   2          2.36         -0.43         2.00 o                         
  -5   7   2        388.07        408.15         9.14 o                         
  -4   7   2        804.66        806.42        11.31 o                         
  -3   7   2        801.72        776.16        10.32 o                         
  -2   7   2         91.91        104.43         3.10 o                         
  -1   7   2       5029.38       5256.51        55.33 o                         
   0   7   2       1057.56       1176.01        14.03 o                         
   1   7   2       1415.65       1382.67        15.82 o                         
   2   7   2          1.43          0.89         0.83 o                         
   3   7   2        977.37        926.53        12.02 o                         
   4   7   2         30.48         37.50         2.67 o                         
   5   7   2        298.45        287.98         7.25 o                         
   6   7   2        395.06        385.75        12.87 o                         
   7   7   2        285.79        277.02        12.80 o                         
   8   7   2         16.84         11.73         3.61 o                         
   9   7   2         21.53         33.47         6.56 o                         
  10   7   2          6.89          8.68         6.21 o                         
 -10   8   2          9.55         17.82         5.61 o                         
  -9   8   2         48.73         39.38         6.08 o                         
  -8   8   2         16.38         17.73         3.88 o                         
  -7   8   2         12.80          8.21         2.93 o                         
  -6   8   2        110.63        104.21         5.70 o                         
  -5   8   2        118.64        128.36         5.71 o                         
  -4   8   2         87.69         88.86         3.78 o                         
  -3   8   2        282.84        258.23         5.32 o                         
  -2   8   2        147.04        157.27         4.16 o                         
  -1   8   2       4644.38       4786.07        53.74 o                         
   0   8   2        341.37        331.95         5.78 o                         
   1   8   2        103.50         98.57         3.07 o                         
   2   8   2        180.96        168.95         4.31 o                         
   3   8   2        835.63        817.43        11.15 o                         
   4   8   2        517.82        530.20         9.16 o                         
   5   8   2        411.80        406.84         9.20 o                         
   6   8   2         80.33         63.95         6.42 o                         
   7   8   2        832.14        851.17        20.21 o                         
   8   8   2          0.43          1.20         3.57 o                         
   9   8   2          5.20          9.89         5.80 o                         
  10   8   2         13.51         19.67         7.12 o                         
  -9   9   2         34.31         37.13         5.84 o                         
  -8   9   2          2.32          0.51         3.53 o                         
  -7   9   2          4.28          0.18         3.07 o                         
  -6   9   2         53.34         60.65         4.59 o                         
  -5   9   2          0.00          1.32         2.50 o                         
  -4   9   2         60.36         53.18         3.49 o                         
  -3   9   2         10.54          7.39         1.44 o                         
  -2   9   2        383.63        387.97         6.73 o                         
  -1   9   2         56.84         51.33         3.49 o                         
   0   9   2        494.56        474.86         7.53 o                         
   1   9   2        590.08        586.36         8.56 o                         
   2   9   2        337.58        321.37         6.42 o                         
   3   9   2         45.47         39.21         2.83 o                         
   4   9   2         61.42         53.50         3.55 o                         
   5   9   2        760.72        795.68        13.56 o                         
   6   9   2        379.55        372.50        14.17 o                         
   7   9   2         19.23         24.97         4.29 o                         
   8   9   2        141.69        130.70        12.55 o                         
   9   9   2         25.79         31.13         6.75 o                         
  -9  10   2          2.51          8.88         4.63 o                         
  -8  10   2          1.77          6.23         4.00 o                         
  -7  10   2          4.46          0.75         3.36 o                         
  -6  10   2          2.23          1.33         2.90 o                         
  -5  10   2          6.64          6.11         2.26 o                         
  -4  10   2         15.29          8.44         2.07 o                         
  -3  10   2        111.60        113.02         4.44 o                         
  -2  10   2         58.66         69.54         4.45 o                         
  -1  10   2         39.26         34.59         2.65 o                         
   0  10   2         60.28         66.24         3.23 o                         
   1  10   2        104.45        106.64         3.91 o                         
   2  10   2         69.57         60.86         3.29 o                         
   3  10   2         96.76         97.61         4.07 o                         
   4  10   2        209.79        195.11         6.69 o                         
   5  10   2        179.72        184.17         9.40 o                         
   6  10   2        212.59        219.96        12.37 o                         
   7  10   2          1.47          7.95         3.52 o                         
   8  10   2          0.18          5.56         4.98 o                         
   9  10   2          7.97         24.33         6.57 o                         
  -9  11   2          3.34          5.56         4.93 o                         
  -8  11   2         34.90         37.04         5.57 o                         
  -7  11   2          8.18         12.17         4.22 o                         
  -6  11   2          7.26          6.73         3.35 o                         
  -5  11   2         40.70         41.56         4.02 o                         
  -4  11   2         63.74         70.49         4.67 o                         
  -3  11   2        333.73        382.03         9.43 o                         
  -2  11   2        497.85        536.19         9.55 o                         
  -1  11   2        218.77        242.57         7.02 o                         
   0  11   2         73.03         62.57         3.50 o                         
   1  11   2       1051.02       1112.08        16.40 o                         
   2  11   2          0.13          4.51         1.73 o                         
   3  11   2        388.36        394.35         7.99 o                         
   4  11   2         96.90        107.68         5.11 o                         
   5  11   2          5.94          4.33         2.87 o                         
   6  11   2          1.47          3.84         3.37 o                         
   7  11   2         73.62         75.18         6.62 o                         
   8  11   2         18.54         19.45         5.55 o                         
   9  11   2          0.18         14.01         6.08 o                         
  -8  12   2         29.51         25.88         5.36 o                         
  -7  12   2          5.68         11.11         4.21 o                         
  -6  12   2          3.12          7.04         3.46 o                         
  -5  12   2          0.21          4.21         2.91 o                         
  -4  12   2         58.50         50.20         4.79 o                         
  -3  12   2         55.76         59.64         4.44 o                         
  -2  12   2          0.02          1.61         2.12 o                         
  -1  12   2          9.41          9.97         2.35 o                         
   0  12   2          1.72         -1.80         1.80 o                         
   1  12   2        229.84        261.71         7.74 o                         
   2  12   2         14.03          7.59         2.17 o                         
   3  12   2          2.45          3.31         2.11 o                         
   4  12   2        465.23        506.00        13.23 o                         
   5  12   2        109.59        117.61         7.21 o                         
   6  12   2         42.88         50.48         8.82 o                         
   7  12   2        101.12         95.18         7.76 o                         
   8  12   2         45.70         39.00         6.78 o                         
  -8  13   2          2.05         15.18         6.25 o                         
  -7  13   2          1.77          2.39         4.54 o                         
  -6  13   2         19.20         26.37         4.81 o                         
  -5  13   2         31.34         29.47         4.43 o                         
  -4  13   2         20.16         21.10         3.64 o                         
  -3  13   2         51.53         53.93         4.59 o                         
  -2  13   2        506.20        575.36        16.54 o                         
  -1  13   2          8.41          7.46         2.42 o                         
   0  13   2        353.11        376.57        10.09 o                         
   1  13   2          0.48          1.92         2.26 o                         
   2  13   2        190.67        225.81         7.29 o                         
   3  13   2         23.55         23.58         3.38 o                         
   4  13   2         46.19         38.24         4.33 o                         
   5  13   2         88.69         82.18         6.24 o                         
   6  13   2         20.58         28.18         4.79 o                         
   7  13   2          6.49         16.46         5.00 o                         
   8  13   2          5.99         25.40         9.49 o                         
  -7  14   2          2.66          9.13         5.74 o                         
  -6  14   2          2.40         11.50         4.73 o                         
  -5  14   2         12.79         15.17         4.23 o                         
  -4  14   2         27.42         21.55         4.27 o                         
  -3  14   2         18.72         12.23         3.73 o                         
  -2  14   2          0.17          4.40         2.94 o                         
  -1  14   2        163.35        161.59         8.02 o                         
   0  14   2         39.95         43.07         4.10 o                         
   1  14   2         85.72        107.75         5.92 o                         
   2  14   2          4.94          4.80         2.71 o                         
   3  14   2          0.92          4.14         3.52 o                         
   4  14   2          8.20         16.36         4.40 o                         
   5  14   2         38.38         26.12         5.03 o                         
   6  14   2         16.25         15.74         4.98 o                         
   7  14   2          3.44         15.75         5.56 o                         
  -6  15   2         36.87         38.12         6.52 o                         
  -5  15   2          8.46         17.76         5.08 o                         
  -4  15   2         14.52         18.20         4.56 o                         
  -3  15   2          0.08         -0.59         3.41 o                         
  -2  15   2        144.17        132.18         8.07 o                         
  -1  15   2         33.47         28.94         4.47 o                         
   0  15   2          3.64          6.08         2.95 o                         
   1  15   2         39.35         43.17         5.16 o                         
   2  15   2         26.11         18.09         4.25 o                         
   3  15   2         28.94         28.76         4.95 o                         
   4  15   2         28.41         17.80         4.68 o                         
   5  15   2         28.07         25.65         5.69 o                         
   6  15   2          0.11          0.97         4.84 o                         
  -6  16   2          2.69          6.02         6.41 o                         
  -5  16   2          0.17          8.78         4.93 o                         
  -4  16   2         19.54         14.29         6.08 o                         
  -3  16   2          6.12          8.03         4.24 o                         
  -2  16   2          0.17          3.43         3.65 o                         
  -1  16   2          1.86         -0.28         3.31 o                         
   0  16   2         16.26         18.53         4.76 o                         
   1  16   2          2.84         -0.04         3.14 o                         
   2  16   2          1.76          1.72         3.81 o                         
   3  16   2         11.63          4.58         4.11 o                         
   4  16   2        120.90        132.91         9.80 o                         
   5  16   2          0.82         17.07         5.78 o                         
   6  16   2          5.57         -1.71         9.30 o                         
  -5  17   2         48.64         49.28         9.74 o                         
  -4  17   2         23.39         24.65         5.91 o                         
  -3  17   2         20.19         20.26         4.84 o                         
  -2  17   2         33.48         41.98         6.22 o                         
  -1  17   2          0.35          3.22         4.24 o                         
   0  17   2         55.03         64.33         6.40 o                         
   1  17   2          0.08          1.49         4.65 o                         
   2  17   2          3.79          8.37         4.65 o                         
   3  17   2          0.55         10.20         4.81 o                         
   4  17   2          8.49         11.62         5.42 o                         
   5  17   2          7.88          8.98        10.69 o                         
  -3  18   2          0.10          2.37         5.10 o                         
  -2  18   2          1.33          3.77         5.08 o                         
  -1  18   2          5.19          8.61         5.09 o                         
   0  18   2          5.29         10.25         4.97 o                         
   1  18   2          1.46         13.76         5.79 o                         
   2  18   2          0.62          7.53         6.86 o                         
   3  18   2          8.76         18.44         6.06 o                         
   0  19   2          0.16          8.67         6.22 o                         
 -11   0   3        118.92        133.45        15.62 o                         
  -9   0   3          0.11          2.52         5.07 o                         
  -7   0   3          4.67          9.22         3.66 o                         
  -5   0   3       1242.62       1377.21        35.80 o                         
  -3   0   3       6582.16       7939.61       115.90 o                         
  -1   0   3       4735.02       5183.69        68.49 o                         
   1   0   3       6303.37       6097.23        88.76 o                         
   3   0   3        205.33        306.22         6.99 o                         
   5   0   3        952.46       1065.52        20.54 o                         
   7   0   3        183.67        168.01        10.19 o                         
   9   0   3          0.65          5.82         5.01 o                         
  11   0   3         24.60         34.85        22.79 o                         
 -11   1   3         53.13         60.15         7.73 o                         
 -10   1   3         26.18         29.50         5.32 o                         
  -9   1   3          6.04          4.09         3.47 o                         
  -8   1   3         71.97         77.69         5.97 o                         
  -7   1   3        473.08        560.68        12.00 o                         
  -6   1   3        324.13        360.05         8.63 o                         
  -5   1   3        534.19        575.56         9.46 o                         
  -4   1   3       5263.38       6373.69        70.57 o                         
  -3   1   3       1440.88       1783.02        21.01 o                         
  -2   1   3        720.96        721.24         8.14 o                         
  -1   1   3       2000.81       2054.16        18.96 o                         
   0   1   3        907.59        897.57         9.21 o                         
   1   1   3       4992.11       4730.54        56.34 o                         
   2   1   3        178.42        171.66         3.20 o                         
   3   1   3        995.22       1099.55        12.72 o                         
   4   1   3        157.58        158.34         4.36 o                         
   5   1   3        404.98        414.92         7.30 o                         
   6   1   3         99.40        101.98         4.24 o                         
   7   1   3        187.65        180.17         8.62 o                         
   8   1   3        261.85        288.91        10.28 o                         
   9   1   3         43.89         36.00         6.50 o                         
  10   1   3          8.06         21.92         6.36 o                         
  11   1   3          0.06         21.07        13.55 o                         
 -11   2   3         42.91         53.92         8.56 o                         
 -10   2   3        129.11        147.28        11.37 o                         
  -9   2   3          1.76          1.27         3.37 o                         
  -8   2   3        656.61        654.31        18.73 o                         
  -7   2   3          1.56         -0.08         1.85 o                         
  -6   2   3        197.89        201.42         6.27 o                         
  -5   2   3        628.98        728.47        11.29 o                         
  -4   2   3       1599.19       1972.58        23.76 o                         
  -3   2   3        301.66        338.77         5.37 o                         
  -2   2   3       1446.14       1522.29        16.27 o                         
  -1   2   3        643.36        587.79         6.76 o                         
   0   2   3       5785.81       5267.07        50.40 o                         
   1   2   3        102.71         88.75         3.00 o                         
   2   2   3       6298.15       6279.36        63.37 o                         
   3   2   3        477.03        465.40         6.41 o                         
   4   2   3       1748.27       1893.52        22.24 o                         
   5   2   3         70.06         61.06         2.91 o                         
   6   2   3        524.11        507.32         8.64 o                         
   7   2   3        279.23        295.40        13.61 o                         
   8   2   3          0.92         -0.30         2.53 o                         
   9   2   3         75.46         76.82         6.94 o                         
  10   2   3         79.38         97.86        14.31 o                         
  11   2   3          0.81         15.96        13.79 o                         
 -11   3   3         33.70         29.88        10.87 o                         
 -10   3   3          0.85          3.94         4.56 o                         
  -9   3   3         54.07         47.32         5.29 o                         
  -8   3   3        124.66        129.50         9.42 o                         
  -7   3   3        158.39        171.20         6.88 o                         
  -6   3   3        155.13        147.49         5.38 o                         
  -5   3   3       1449.20       1550.41        19.27 o                         
  -4   3   3       4010.17       4594.82        50.30 o                         
  -3   3   3       2776.24       3067.71        32.99 o                         
  -2   3   3        179.32        136.91         3.48 o                         
  -1   3   3        898.00        802.34         8.46 o                         
   0   3   3        247.35        226.49         3.49 o                         
   1   3   3         13.26         11.82         1.08 o                         
   2   3   3         20.47         16.52         1.11 o                         
   3   3   3        455.45        421.62         5.99 o                         
   4   3   3         59.43         60.00         2.35 o                         
   5   3   3        509.81        488.66         7.79 o                         
   6   3   3         93.07        106.36         4.16 o                         
   7   3   3         53.54         51.26         3.75 o                         
   8   3   3          2.98          4.95         2.82 o                         
   9   3   3          9.86         17.80         4.75 o                         
  10   3   3         16.58         25.29         9.76 o                         
 -10   4   3          0.62          1.03         4.42 o                         
  -9   4   3        106.06        107.50         9.14 o                         
  -8   4   3          1.79          0.84         2.67 o                         
  -7   4   3        205.84        208.67         9.41 o                         
  -6   4   3        398.06        408.54         8.85 o                         
  -5   4   3          0.16         -0.26         1.10 o                         
  -4   4   3        214.21        199.27         4.66 o                         
  -3   4   3       1882.49       2008.10        22.36 o                         
  -2   4   3        250.96        221.52         4.26 o                         
  -1   4   3       4362.39       4166.05        42.37 o                         
   0   4   3       6820.57       6532.05        64.23 o                         
   1   4   3        470.71        481.12         5.86 o                         
   2   4   3        368.28        342.67         5.17 o                         
   3   4   3       1749.80       1636.19        18.82 o                         
   4   4   3        414.08        388.40         6.06 o                         
   5   4   3       2144.11       2273.28        26.34 o                         
   6   4   3        561.02        602.41         9.63 o                         
   7   4   3        338.47        362.78        11.74 o                         
   8   4   3        112.34        115.40         6.45 o                         
   9   4   3          2.83          7.14         4.10 o                         
  10   4   3          0.45          5.41         5.78 o                         
 -10   5   3          9.35          5.61         5.41 o                         
  -9   5   3         11.69          8.99         3.68 o                         
  -8   5   3        100.87         95.79         6.92 o                         
  -7   5   3         45.72         44.24         3.81 o                         
  -6   5   3         61.24         54.24         4.58 o                         
  -5   5   3         33.21         34.72         2.83 o                         
  -4   5   3        104.56         93.70         3.11 o                         
  -3   5   3         13.28          7.81         0.96 o                         
  -2   5   3         73.40         44.91         1.79 o                         
  -1   5   3        518.53        465.43         6.01 o                         
   0   5   3        489.10        456.05         5.87 o                         
   1   5   3          4.96          0.53         0.65 o                         
   2   5   3       1464.60       1408.96        16.72 o                         
   3   5   3       2897.16       3056.63        34.24 o                         
   4   5   3         28.91         30.59         2.36 o                         
   5   5   3        333.29        310.89         6.75 o                         
   6   5   3         81.12         76.45         3.74 o                         
   7   5   3          5.40          5.92         2.34 o                         
   8   5   3          0.22          1.37         2.85 o                         
   9   5   3          6.81          3.79         4.31 o                         
  10   5   3        166.66        154.39        12.72 o                         
 -10   6   3         29.61         29.35         5.80 o                         
  -9   6   3         10.58          4.60         3.62 o                         
  -8   6   3         56.45         57.51         5.39 o                         
  -7   6   3        363.68        388.96        11.93 o                         
  -6   6   3          0.30          0.21         1.91 o                         
  -5   6   3        278.32        295.45         8.25 o                         
  -4   6   3        181.64        184.50         4.20 o                         
  -3   6   3       1349.85       1354.59        16.29 o                         
  -2   6   3       1223.13       1219.62        14.77 o                         
  -1   6   3        594.35        563.86         7.38 o                         
   0   6   3       3581.08       3512.82        36.56 o                         
   1   6   3       1262.10       1277.47        14.31 o                         
   2   6   3       2311.53       2206.42        24.55 o                         
   3   6   3       2393.34       2357.16        27.97 o                         
   4   6   3        556.99        539.60         8.71 o                         
   5   6   3        393.72        374.60         7.95 o                         
   6   6   3          0.88          0.97         1.91 o                         
   7   6   3        207.36        224.18         8.62 o                         
   8   6   3          0.10          5.86         3.20 o                         
   9   6   3         21.28         25.21         5.84 o                         
  10   6   3         28.29         24.39         8.77 o                         
 -10   7   3         11.19         16.13         5.70 o                         
  -9   7   3         73.62         52.93         6.09 o                         
  -8   7   3         53.29         48.53         5.65 o                         
  -7   7   3         59.05         61.95         5.27 o                         
  -6   7   3          0.13         -1.34         2.08 o                         
  -5   7   3        178.57        163.78         6.73 o                         
  -4   7   3        325.58        321.57         6.57 o                         
  -3   7   3        540.24        590.92         8.54 o                         
  -2   7   3        519.88        512.51         7.55 o                         
  -1   7   3        611.65        574.53         7.93 o                         
   0   7   3       4540.09       4563.17        48.33 o                         
   1   7   3        418.94        408.67         6.17 o                         
   2   7   3        514.62        489.71         6.96 o                         
   3   7   3         18.02         28.44         2.10 o                         
   4   7   3        213.55        199.03         5.43 o                         
   5   7   3          0.51         -1.55         1.55 o                         
   6   7   3          2.41          1.54         1.92 o                         
   7   7   3        141.42        148.59         6.98 o                         
   8   7   3         32.32         23.10         5.20 o                         
   9   7   3         34.24         42.90         6.70 o                         
  10   7   3         33.39         24.02         7.15 o                         
 -10   8   3         12.29         16.26         6.04 o                         
  -9   8   3          2.55          6.96         4.29 o                         
  -8   8   3          0.55          3.44         3.19 o                         
  -7   8   3          2.37          2.82         2.69 o                         
  -6   8   3         42.87         43.35         3.98 o                         
  -5   8   3         43.22         43.22         3.99 o                         
  -4   8   3          0.01          1.95         1.64 o                         
  -3   8   3        423.83        410.16         7.17 o                         
  -2   8   3        431.49        404.94         6.61 o                         
  -1   8   3        216.66        257.27         5.16 o                         
   0   8   3        216.51        213.04         5.20 o                         
   1   8   3          0.26          0.65         1.01 o                         
   2   8   3        160.51        136.02         3.78 o                         
   3   8   3        374.40        391.97         6.98 o                         
   4   8   3          0.93          1.67         1.71 o                         
   5   8   3        227.80        211.70         7.22 o                         
   6   8   3        556.85        566.79        12.62 o                         
   7   8   3          7.42          7.20         3.30 o                         
   8   8   3         24.04         24.64         5.49 o                         
   9   8   3          0.63         10.14         5.23 o                         
  10   8   3         19.67         11.75         7.27 o                         
  -9   9   3         38.34         32.56         5.70 o                         
  -8   9   3         10.70          9.92         3.52 o                         
  -7   9   3          4.23          5.00         3.15 o                         
  -6   9   3        132.86        137.96         7.34 o                         
  -5   9   3          0.24          0.85         2.01 o                         
  -4   9   3        174.39        170.52         6.04 o                         
  -3   9   3         18.74         16.26         1.97 o                         
  -2   9   3        283.51        288.28         6.14 o                         
  -1   9   3        151.78        148.53         4.23 o                         
   0   9   3          2.11          2.28         1.19 o                         
   1   9   3         57.46         37.99         2.35 o                         
   2   9   3          3.07          3.04         1.38 o                         
   3   9   3       1486.81       1518.96        19.89 o                         
   4   9   3          0.57          0.52         1.71 o                         
   5   9   3        105.33        104.69         5.26 o                         
   6   9   3         12.88          9.22         3.27 o                         
   7   9   3          4.08          8.32         3.35 o                         
   8   9   3          7.50          8.83         4.86 o                         
   9   9   3          2.13          7.79         5.30 o                         
  -9  10   3          1.15          4.92         4.55 o                         
  -8  10   3          2.47          7.29         4.08 o                         
  -7  10   3          2.64          5.22         3.51 o                         
  -6  10   3         46.81         42.37         4.50 o                         
  -5  10   3        211.26        219.72         7.77 o                         
  -4  10   3         45.98         38.05         3.68 o                         
  -3  10   3         87.64         82.83         3.98 o                         
  -2  10   3        257.20        273.69         6.54 o                         
  -1  10   3       1693.20       1781.63        23.25 o                         
   0  10   3        402.18        416.63         7.88 o                         
   1  10   3         36.16         34.71         2.50 o                         
   2  10   3        323.42        335.60         6.94 o                         
   3  10   3        160.65        188.34         5.87 o                         
   4  10   3         90.04        103.56         4.86 o                         
   5  10   3         87.61         75.33         4.84 o                         
   6  10   3          5.63          8.76         3.23 o                         
   7  10   3         56.90         61.82         6.03 o                         
   8  10   3         31.49         25.65         5.70 o                         
   9  10   3          7.53         15.53         6.17 o                         
  -9  11   3          0.61          6.00         5.33 o                         
  -8  11   3          6.58          5.16         4.16 o                         
  -7  11   3         24.85         19.26         4.95 o                         
  -6  11   3          0.50          1.43         3.10 o                         
  -5  11   3        207.47        211.18         8.42 o                         
  -4  11   3          0.01          1.26         2.08 o                         
  -3  11   3         17.20         14.72         2.35 o                         
  -2  11   3         22.21         28.39         2.82 o                         
  -1  11   3         21.78         22.54         2.57 o                         
   0  11   3        386.99        374.69         9.97 o                         
   1  11   3         27.21         28.30         3.29 o                         
   2  11   3          0.06         -1.53         1.53 o                         
   3  11   3         40.07         40.86         2.98 o                         
   4  11   3        155.44        150.07         6.32 o                         
   5  11   3         39.98         40.87         4.66 o                         
   6  11   3         61.77         54.30         5.63 o                         
   7  11   3         56.89         34.14         7.46 o                         
   8  11   3          4.51         20.31         6.27 o                         
   9  11   3          0.44          5.58         5.91 o                         
  -8  12   3         12.90         21.93         5.44 o                         
  -7  12   3          1.95          7.08         4.26 o                         
  -6  12   3         18.90         20.86         4.11 o                         
  -5  12   3         42.25         42.34         5.21 o                         
  -4  12   3         57.77         55.15         4.60 o                         
  -3  12   3         14.61         11.95         2.82 o                         
  -2  12   3          0.79         -1.03         2.04 o                         
  -1  12   3         25.96         18.52         2.58 o                         
   0  12   3         25.19         21.89         2.74 o                         
   1  12   3         15.34          8.77         2.20 o                         
   2  12   3          6.68          3.90         1.96 o                         
   3  12   3         20.63         16.34         2.50 o                         
   4  12   3         11.97         15.43         3.25 o                         
   5  12   3        111.04        112.52         7.69 o                         
   6  12   3         55.89         50.08         5.51 o                         
   7  12   3         14.05         22.60         5.12 o                         
   8  12   3          6.06         13.07         6.58 o                         
  -8  13   3          3.69         -0.65         5.51 o                         
  -7  13   3         26.39         27.85         6.11 o                         
  -6  13   3          1.32         -0.32         3.83 o                         
  -5  13   3          4.00          7.28         3.60 o                         
  -4  13   3         35.87         35.91         4.57 o                         
  -3  13   3         77.47         94.09         5.89 o                         
  -2  13   3         10.07         13.35         3.18 o                         
  -1  13   3          6.74          3.85         2.68 o                         
   0  13   3         34.64         41.20         3.66 o                         
   1  13   3        236.13        255.62         8.21 o                         
   2  13   3          0.05          3.01         2.32 o                         
   3  13   3        317.82        331.11        12.06 o                         
   4  13   3         92.48        105.50         7.69 o                         
   5  13   3        133.53        149.13         8.85 o                         
   6  13   3          2.31         14.90         4.42 o                         
   7  13   3         14.46         23.40         5.91 o                         
   8  13   3          0.93         10.95         7.02 o                         
  -7  14   3          7.56          6.74         5.59 o                         
  -6  14   3         59.13         58.48         6.98 o                         
  -5  14   3        124.77        141.20         8.72 o                         
  -4  14   3         23.77         22.25         4.19 o                         
  -3  14   3         14.74         13.88         3.87 o                         
  -2  14   3         12.67         13.82         3.94 o                         
  -1  14   3        140.20        145.53         7.66 o                         
   0  14   3         55.31         61.24         4.89 o                         
   1  14   3         37.33         33.72         3.79 o                         
   2  14   3         48.43         36.76         4.44 o                         
   3  14   3          9.10          6.86         3.62 o                         
   4  14   3         10.62         19.81         5.10 o                         
   5  14   3         27.14         28.53         7.51 o                         
   6  14   3          3.51          7.65         4.96 o                         
   7  14   3         23.33         28.02         8.66 o                         
  -6  15   3          3.65          5.76         4.81 o                         
  -5  15   3          3.75          2.87         4.12 o                         
  -4  15   3         11.80          5.89         4.06 o                         
  -3  15   3          0.42          3.26         3.52 o                         
  -2  15   3          0.09          2.74         3.29 o                         
  -1  15   3          0.01         -0.97         2.95 o                         
   0  15   3          5.04          7.83         3.33 o                         
   1  15   3         33.58         38.01         4.52 o                         
   2  15   3          4.49          5.74         3.43 o                         
   3  15   3         28.77         32.81         5.43 o                         
   4  15   3         58.81         61.46         6.86 o                         
   5  15   3         25.15         29.83         5.71 o                         
   6  15   3         10.52         18.01         6.32 o                         
  -6  16   3          0.04         -2.51         7.62 o                         
  -5  16   3         12.78         19.99         5.70 o                         
  -4  16   3         17.49         14.14         4.68 o                         
  -3  16   3          1.98          0.44         3.85 o                         
  -2  16   3         22.04         19.79         4.56 o                         
  -1  16   3         10.06          6.09         3.72 o                         
   0  16   3          4.81         10.73         3.83 o                         
   1  16   3          0.05         -0.09         3.30 o                         
   2  16   3          3.88         16.04         5.67 o                         
   3  16   3          1.57          2.87         4.29 o                         
   4  16   3         31.20         40.09         6.31 o                         
   5  16   3          5.44          8.18         5.45 o                         
  -4  17   3         38.01         43.14         6.81 o                         
  -3  17   3          0.39          1.94         4.11 o                         
  -2  17   3          0.02         -2.18         3.74 o                         
  -1  17   3          9.14          6.63         4.11 o                         
   0  17   3          9.16         17.28         4.46 o                         
   1  17   3          9.25          6.48         4.47 o                         
   2  17   3          1.03         10.78         4.46 o                         
   3  17   3          5.25         13.59         5.11 o                         
   4  17   3         28.30         29.88         6.24 o                         
  -3  18   3          5.10          6.76         4.99 o                         
  -2  18   3          8.17         12.86         5.18 o                         
  -1  18   3         32.95         45.56         6.15 o                         
   0  18   3          4.65          6.33         4.52 o                         
   1  18   3          0.18          5.61         5.31 o                         
   2  18   3          1.70          1.94         5.35 o                         
   3  18   3          7.44         11.76         5.93 o                         
 -10   0   4         32.27         50.94         8.86 o                         
  -8   0   4        266.56        296.19        16.25 o                         
  -6   0   4        336.47        394.07        14.67 o                         
  -4   0   4       2328.18       2796.75        46.01 o                         
  -2   0   4       3436.73       3605.29        48.76 o                         
   0   0   4        586.84        549.44         8.21 o                         
   2   0   4       2310.03       2360.75        35.98 o                         
   4   0   4       2467.58       2941.82        48.35 o                         
   6   0   4        174.86        170.18         7.71 o                         
   8   0   4         46.82         66.92         7.39 o                         
  10   0   4        171.14        174.57        51.16 o                         
 -11   1   4          0.06          5.98         5.16 o                         
 -10   1   4          0.01          3.20         4.03 o                         
  -9   1   4          0.56          2.31         3.64 o                         
  -8   1   4         13.53         16.48         3.47 o                         
  -7   1   4        168.52        190.70         7.53 o                         
  -6   1   4         21.81         18.72         2.33 o                         
  -5   1   4        378.95        372.98         8.07 o                         
  -4   1   4         85.32         78.79         2.96 o                         
  -3   1   4       2551.14       2757.24        30.58 o                         
  -2   1   4       5115.70       5346.25        48.48 o                         
  -1   1   4      29372.53      28555.67       269.35 o                         
   0   1   4        332.37        315.15         3.80 o                         
   1   1   4       6026.37       5672.10        58.53 o                         
   2   1   4       1824.14       1785.87        20.20 o                         
   3   1   4       1148.37       1165.83        13.85 o                         
   4   1   4        294.17        303.52         6.34 o                         
   5   1   4        148.69        151.66         4.92 o                         
   6   1   4       1067.03       1080.80        15.39 o                         
   7   1   4         23.75         17.96         2.77 o                         
   8   1   4         34.58         32.86         5.03 o                         
   9   1   4         14.98         20.95         6.14 o                         
  10   1   4         16.74         29.47         6.68 o                         
  11   1   4         16.58         42.63        10.93 o                         
 -11   2   4        148.71        168.86        11.83 o                         
 -10   2   4          2.36         -0.86         4.14 o                         
  -9   2   4         92.60         82.17         6.92 o                         
  -8   2   4        224.83        256.35        13.98 o                         
  -7   2   4          8.40          7.84         2.48 o                         
  -6   2   4          0.00         -1.38         1.38 o                         
  -5   2   4        462.42        441.95         7.67 o                         
  -4   2   4        845.48        943.35        12.70 o                         
  -3   2   4       1900.85       2189.48        24.72 o                         
  -2   2   4       3598.21       3699.46        37.10 o                         
  -1   2   4       4841.76       4712.92        43.69 o                         
   0   2   4        884.05        771.41         8.46 o                         
   1   2   4        619.54        552.16         7.37 o                         
   2   2   4        372.30        350.90         5.18 o                         
   3   2   4       4664.86       5103.70        53.68 o                         
   4   2   4        137.52        137.87         4.64 o                         
   5   2   4        176.67        190.91         5.41 o                         
   6   2   4        966.91        983.65        14.41 o                         
   7   2   4         35.76         38.00         4.18 o                         
   8   2   4         18.85         22.20         3.76 o                         
   9   2   4        233.81        257.85        14.91 o                         
  10   2   4          0.15         10.53         7.12 o                         
 -10   3   4          7.49          7.99         4.84 o                         
  -9   3   4          0.02         -1.13         3.37 o                         
  -8   3   4          0.06         -1.97         2.59 o                         
  -7   3   4         11.32         12.60         2.51 o                         
  -6   3   4         12.97         12.30         2.04 o                         
  -5   3   4          0.52         -1.06         1.06 o                         
  -4   3   4       1323.97       1314.23        16.17 o                         
  -3   3   4         25.05         20.66         1.43 o                         
  -2   3   4       5816.42       5830.72        59.09 o                         
  -1   3   4       4996.31       4830.51        44.86 o                         
   0   3   4          3.02          0.50         0.53 o                         
   1   3   4       1489.80       1355.44        14.52 o                         
   2   3   4        436.56        366.04         5.36 o                         
   3   3   4        570.69        653.39         8.94 o                         
   4   3   4         95.28         97.91         3.12 o                         
   5   3   4         85.98         69.17         2.93 o                         
   6   3   4       1509.81       1535.27        19.33 o                         
   7   3   4          0.41          5.18         2.36 o                         
   8   3   4          2.93          3.87         3.06 o                         
   9   3   4          3.79         15.17         4.46 o                         
  10   3   4          0.02         11.71         7.94 o                         
 -10   4   4          1.88          2.50         4.42 o                         
  -9   4   4         26.48         27.64         4.59 o                         
  -8   4   4        152.27        139.23         7.13 o                         
  -7   4   4         69.47         95.05         5.23 o                         
  -6   4   4          1.66          0.04         1.72 o                         
  -5   4   4        563.72        568.06         8.87 o                         
  -4   4   4       2658.14       2905.26        32.85 o                         
  -3   4   4         85.41         87.62         3.12 o                         
  -2   4   4         49.57         39.75         2.16 o                         
  -1   4   4       1815.81       1741.24        17.48 o                         
   0   4   4       2841.59       2849.15        29.59 o                         
   1   4   4        352.91        334.22         4.86 o                         
   2   4   4       1085.36       1059.87        12.73 o                         
   3   4   4        441.85        425.23         6.63 o                         
   4   4   4        211.49        181.67         4.39 o                         
   5   4   4         49.23         46.29         2.40 o                         
   6   4   4        246.58        228.93         7.76 o                         
   7   4   4        317.61        309.14         9.37 o                         
   8   4   4        471.49        535.07        14.51 o                         
   9   4   4         20.21         27.20         5.10 o                         
  10   4   4         73.98         87.10        10.59 o                         
 -10   5   4         22.91         16.07         5.35 o                         
  -9   5   4         21.12         11.75         3.85 o                         
  -8   5   4         16.58         10.72         3.32 o                         
  -7   5   4        152.69        142.31         6.66 o                         
  -6   5   4        256.06        257.16         8.28 o                         
  -5   5   4         70.78         85.11         3.82 o                         
  -4   5   4        171.98        150.53         5.22 o                         
  -3   5   4        347.11        376.06         6.84 o                         
  -2   5   4        122.12        144.73         3.41 o                         
  -1   5   4        527.00        462.61         6.12 o                         
   0   5   4        340.32        304.27         4.50 o                         
   1   5   4       2267.74       2122.44        21.91 o                         
   2   5   4        493.78        486.20         7.09 o                         
   3   5   4         66.54         63.02         2.64 o                         
   4   5   4        531.09        532.21         8.32 o                         
   5   5   4        837.01        820.02        11.54 o                         
   6   5   4          5.85          5.95         1.90 o                         
   7   5   4        133.85        140.58         7.10 o                         
   8   5   4         53.49         47.26         6.69 o                         
   9   5   4          5.41         15.25         5.15 o                         
  10   5   4         17.57         13.82         6.81 o                         
 -10   6   4          0.01         -0.88         4.95 o                         
  -9   6   4         19.70         14.91         4.06 o                         
  -8   6   4        191.81        213.79        13.77 o                         
  -7   6   4          7.18          6.78         2.61 o                         
  -6   6   4         42.94         39.89         3.79 o                         
  -5   6   4        183.31        179.19         6.42 o                         
  -4   6   4       1235.10       1343.59        18.67 o                         
  -3   6   4         82.77         84.61         3.76 o                         
  -2   6   4        411.20        369.19         5.60 o                         
  -1   6   4         83.15         69.46         2.21 o                         
   0   6   4        105.23        125.06         4.12 o                         
   1   6   4         36.07         32.14         1.72 o                         
   2   6   4        148.92        123.10         3.45 o                         
   3   6   4         97.96         83.58         3.60 o                         
   4   6   4        297.99        284.36         6.21 o                         
   5   6   4          2.28          0.29         1.67 o                         
   6   6   4        826.12        817.59        13.43 o                         
   7   6   4          0.04          5.28         2.43 o                         
   8   6   4         45.84         43.33         5.79 o                         
   9   6   4          3.96          3.23         5.06 o                         
  10   6   4          5.51         11.60         7.11 o                         
 -10   7   4         14.98         12.34         5.62 o                         
  -9   7   4          7.69          2.92         3.78 o                         
  -8   7   4          0.85          0.48         3.00 o                         
  -7   7   4        147.28        139.50         7.12 o                         
  -6   7   4         85.16         65.94         4.72 o                         
  -5   7   4        107.08        104.96         5.12 o                         
  -4   7   4        654.49        652.91        11.38 o                         
  -3   7   4        564.41        562.08         8.25 o                         
  -2   7   4        355.48        307.53         5.32 o                         
  -1   7   4         15.70         16.64         1.71 o                         
   0   7   4        105.28        102.18         3.32 o                         
   1   7   4        118.60        121.21         4.17 o                         
   2   7   4        866.18        783.97         9.74 o                         
   3   7   4         78.56         61.43         2.93 o                         
   4   7   4        308.20        326.35         6.86 o                         
   5   7   4        131.98        129.49         5.37 o                         
   6   7   4        275.48        269.35         7.81 o                         
   7   7   4        245.91        271.44        11.52 o                         
   8   7   4         17.14         10.37         4.40 o                         
   9   7   4         17.21         21.62         7.91 o                         
  10   7   4          7.99         14.18         7.57 o                         
 -10   8   4          0.45          4.00         5.61 o                         
  -9   8   4         16.41         18.11         4.79 o                         
  -8   8   4          0.58          0.47         3.13 o                         
  -7   8   4         41.39         51.87         4.92 o                         
  -6   8   4          2.95          2.87         2.26 o                         
  -5   8   4          7.52          8.78         2.28 o                         
  -4   8   4         15.83         10.46         2.10 o                         
  -3   8   4        358.55        330.46         6.38 o                         
  -2   8   4          8.03          8.33         1.31 o                         
  -1   8   4          9.22          6.39         1.21 o                         
   0   8   4          4.48          5.50         0.96 o                         
   1   8   4       1182.78       1237.99        14.90 o                         
   2   8   4        153.77        149.54         4.41 o                         
   3   8   4          4.70          3.52         1.44 o                         
   4   8   4       1336.02       1337.62        18.65 o                         
   5   8   4          0.20         -1.65         1.92 o                         
   6   8   4         55.71         42.77         4.07 o                         
   7   8   4        148.94        138.54         8.77 o                         
   8   8   4         16.16         20.04         5.30 o                         
   9   8   4         33.80         28.89         6.32 o                         
  -9   9   4          2.01          3.80         4.61 o                         
  -8   9   4         35.58         24.09         4.17 o                         
  -7   9   4          3.28          3.02         2.90 o                         
  -6   9   4        317.98        324.90        14.71 o                         
  -5   9   4         15.20         11.15         2.62 o                         
  -4   9   4         57.02         49.58         3.41 o                         
  -3   9   4         68.78         71.67         3.58 o                         
  -2   9   4          8.27          8.03         1.54 o                         
  -1   9   4       3415.08       3764.52        41.09 o                         
   0   9   4          3.69         -1.22         1.25 o                         
   1   9   4        544.22        521.78         7.92 o                         
   2   9   4          5.86          7.50         1.64 o                         
   3   9   4         23.36         22.71         2.33 o                         
   4   9   4          0.21         -1.74         1.74 o                         
   5   9   4        362.26        370.47        10.52 o                         
   6   9   4          0.06          0.99         2.60 o                         
   7   9   4          0.87          4.82         3.85 o                         
   8   9   4         19.03         23.06         5.70 o                         
   9   9   4         27.73         35.18         6.91 o                         
  -9  10   4          0.80          2.45         4.60 o                         
  -8  10   4         68.83         71.41         6.36 o                         
  -7  10   4         22.87         22.50         4.25 o                         
  -6  10   4          0.00         -2.10         2.59 o                         
  -5  10   4        205.29        217.50         7.74 o                         
  -4  10   4        419.01        430.57         9.77 o                         
  -3  10   4          1.51          0.73         1.70 o                         
  -2  10   4         37.98         35.42         2.91 o                         
  -1  10   4          9.88         12.87         1.98 o                         
   0  10   4        176.47        177.23         5.83 o                         
   1  10   4        358.61        367.72         6.85 o                         
   2  10   4          3.67          3.58         1.53 o                         
   3  10   4         72.71         68.67         3.85 o                         
   4  10   4         17.96          9.97         2.39 o                         
   5  10   4          0.23         -1.27         2.20 o                         
   6  10   4         75.87         74.95         6.33 o                         
   7  10   4         17.34         26.77         4.94 o                         
   8  10   4          0.28          5.74         4.63 o                         
   9  10   4         34.47         41.15         7.50 o                         
  -9  11   4         12.14         15.83         5.95 o                         
  -8  11   4          0.00          2.77         4.27 o                         
  -7  11   4          8.36          8.45         4.26 o                         
  -6  11   4          1.54          2.52         3.18 o                         
  -5  11   4         48.98         47.52         4.66 o                         
  -4  11   4        114.88        101.23         5.17 o                         
  -3  11   4         22.28         17.26         2.58 o                         
  -2  11   4         17.57          9.12         2.38 o                         
  -1  11   4        116.28        110.87         5.65 o                         
   0  11   4        444.86        481.99         9.07 o                         
   1  11   4         53.71         46.90         3.19 o                         
   2  11   4          5.76          3.52         1.76 o                         
   3  11   4          2.28          0.46         1.71 o                         
   4  11   4          0.22         -1.00         2.13 o                         
   5  11   4          7.19          9.59         3.15 o                         
   6  11   4        101.81        102.54         7.32 o                         
   7  11   4         61.30         53.26         6.40 o                         
   8  11   4          1.46         -1.57         4.58 o                         
  -8  12   4         22.04         17.41         5.47 o                         
  -7  12   4         10.23          8.47         4.91 o                         
  -6  12   4          0.03          1.78         3.56 o                         
  -5  12   4          0.04          0.25         3.03 o                         
  -4  12   4          1.33         -1.01         2.61 o                         
  -3  12   4         77.82         74.90         5.27 o                         
  -2  12   4         16.53         17.43         3.01 o                         
  -1  12   4         57.20         54.39         4.74 o                         
   0  12   4         85.29         88.87         5.06 o                         
   1  12   4          0.18         -0.69         2.00 o                         
   2  12   4        121.94        123.37         6.40 o                         
   3  12   4          0.94          1.99         2.10 o                         
   4  12   4        116.65        109.19         5.99 o                         
   5  12   4         10.43         12.19         3.83 o                         
   6  12   4          0.01          8.30         4.40 o                         
   7  12   4        102.91         96.81         8.92 o                         
   8  12   4          2.83         16.13         6.07 o                         
  -8  13   4         15.23         14.10         7.15 o                         
  -7  13   4          0.55          5.10         5.01 o                         
  -6  13   4         19.57         20.35         5.07 o                         
  -5  13   4        134.14        133.85         8.32 o                         
  -4  13   4        143.94        158.16         8.38 o                         
  -3  13   4         22.14         24.16         3.83 o                         
  -2  13   4         32.00         35.86         4.78 o                         
  -1  13   4         87.47         89.45         6.11 o                         
   0  13   4          3.28         -0.81         2.14 o                         
   1  13   4        107.80         88.57         5.15 o                         
   2  13   4          1.79          0.82         2.22 o                         
   3  13   4         59.69         48.11         4.35 o                         
   4  13   4         30.17         34.00         5.91 o                         
   5  13   4         81.21         78.88         6.63 o                         
   6  13   4         96.14        112.38         9.17 o                         
   7  13   4          4.76         12.02         5.45 o                         
   8  13   4          0.87         36.20        17.35 o                         
  -7  14   4          0.39          7.35         5.86 o                         
  -6  14   4          1.57         -0.01         4.26 o                         
  -5  14   4        114.21        106.26         7.77 o                         
  -4  14   4         19.81         17.60         3.99 o                         
  -3  14   4          1.63          0.74         3.24 o                         
  -2  14   4         69.31         64.82         6.13 o                         
  -1  14   4         54.05         50.70         4.90 o                         
   0  14   4          1.08          2.70         2.74 o                         
   1  14   4          0.03          1.17         2.37 o                         
   2  14   4          0.61          7.23         2.83 o                         
   3  14   4          0.05         -2.12         2.88 o                         
   4  14   4          1.78          2.75         3.59 o                         
   5  14   4         12.81         12.48         4.76 o                         
   6  14   4          2.02          9.10         5.05 o                         
   7  14   4          0.39         11.68         5.81 o                         
  -6  15   4          6.56          7.06         5.23 o                         
  -5  15   4          0.64         -0.98         3.94 o                         
  -4  15   4         14.19         22.66         4.76 o                         
  -3  15   4         13.73         14.74         4.27 o                         
  -2  15   4         61.67         56.79         6.23 o                         
  -1  15   4          2.66          2.58         3.13 o                         
   0  15   4         42.45         36.96         4.93 o                         
   1  15   4          8.42          8.61         3.60 o                         
   2  15   4          1.48          7.20         3.34 o                         
   3  15   4          1.54          2.07         3.67 o                         
   4  15   4          6.61         15.83         4.84 o                         
   5  15   4          4.65          1.99         4.97 o                         
   6  15   4          1.72          2.66         6.01 o                         
  -5  16   4          2.62          2.41         5.95 o                         
  -4  16   4          0.01         -2.06         3.70 o                         
  -3  16   4          0.51          0.05         3.82 o                         
  -2  16   4          1.41          4.29         3.70 o                         
  -1  16   4         22.12         18.73         4.56 o                         
   0  16   4         38.04         41.36         5.93 o                         
   1  16   4          0.89         -0.26         3.47 o                         
   2  16   4         22.11         29.53         5.53 o                         
   3  16   4          0.02         -1.04         4.14 o                         
   4  16   4         47.36         44.43         6.50 o                         
   5  16   4          4.06          6.71         5.54 o                         
  -4  17   4         18.12         23.21         5.82 o                         
  -3  17   4          4.07          7.20         4.38 o                         
  -2  17   4          0.24         -1.25         3.74 o                         
  -1  17   4          0.09          3.48         4.23 o                         
   0  17   4          1.54          1.07         3.96 o                         
   1  17   4          0.08          7.55         3.90 o                         
   2  17   4          3.94          5.95         4.74 o                         
   3  17   4          0.33          4.24         4.73 o                         
   4  17   4          3.78         11.18         5.57 o                         
  -3  18   4          8.76         16.45         5.27 o                         
  -2  18   4          6.99         11.20         4.92 o                         
  -1  18   4          0.32          5.35         4.66 o                         
   0  18   4          3.50          6.53         4.79 o                         
   1  18   4          7.79         16.57         5.49 o                         
   2  18   4          0.07          8.03         5.78 o                         
   3  18   4          0.09         12.55         6.98 o                         
 -11   0   5          4.69         14.32         7.83 o                         
  -9   0   5         62.14         42.20        10.03 o                         
  -7   0   5          0.04         -2.92         2.92 o                         
  -5   0   5       1540.64       1584.73        27.25 o                         
  -3   0   5       8334.55       8970.00       124.85 o                         
  -1   0   5       4293.05       4664.88        57.79 o                         
   1   0   5       2776.33       2870.67        48.25 o                         
   3   0   5         13.33          5.27         1.37 o                         
   5   0   5       1298.65       1269.21        24.03 o                         
   7   0   5        203.51        203.11        10.05 o                         
   9   0   5        366.38        454.78        40.60 o                         
 -11   1   5         26.58         31.16         6.72 o                         
 -10   1   5          0.05          4.39         4.68 o                         
  -9   1   5         37.61         36.41         5.03 o                         
  -8   1   5         19.62         17.18         3.69 o                         
  -7   1   5         90.47        116.19         6.81 o                         
  -6   1   5         61.98         49.57         3.29 o                         
  -5   1   5        631.01        659.88        10.91 o                         
  -4   1   5        371.13        420.60         6.63 o                         
  -3   1   5         76.92         96.78         2.37 o                         
  -2   1   5        517.04        538.63         5.91 o                         
  -1   1   5       1434.35       1542.38        15.72 o                         
   0   1   5         24.84         23.49         0.95 o                         
   1   1   5        135.82        119.83         3.29 o                         
   2   1   5       5323.39       5192.99        55.66 o                         
   3   1   5       1155.88       1275.33        15.44 o                         
   4   1   5        182.97        151.51         4.72 o                         
   5   1   5       1275.63       1330.37        17.65 o                         
   6   1   5         51.96         44.16         3.07 o                         
   7   1   5        394.34        414.37        13.89 o                         
   8   1   5         17.58         14.39         3.90 o                         
   9   1   5         10.58         15.38         6.27 o                         
  10   1   5         11.90         10.20         7.34 o                         
 -11   2   5          0.33        -14.33        14.33 o                         
 -10   2   5          5.42          5.24         4.37 o                         
  -9   2   5         21.45         23.96         4.61 o                         
  -8   2   5          0.18         -2.54         2.54 o                         
  -7   2   5        163.77        166.43         8.21 o                         
  -6   2   5        537.14        544.64         9.84 o                         
  -5   2   5        122.33        120.83         4.09 o                         
  -4   2   5         10.97          2.52         1.04 o                         
  -3   2   5        562.69        590.38         7.08 o                         
  -2   2   5       5277.54       5384.37        50.07 o                         
  -1   2   5       2704.32       2750.97        26.17 o                         
   0   2   5       1740.13       1551.54        15.94 o                         
   1   2   5        106.09         87.73         2.48 o                         
   2   2   5      13168.02      13168.83       141.93 o                         
   3   2   5        157.79        181.98         4.60 o                         
   4   2   5        370.09        371.97         6.31 o                         
   5   2   5         19.99         15.89         2.00 o                         
   6   2   5       2331.39       2509.38        30.94 o                         
   7   2   5         18.12         12.04         2.78 o                         
   8   2   5        197.30        217.68        12.44 o                         
   9   2   5         24.90         30.64         6.81 o                         
  10   2   5        153.02        161.79        11.92 o                         
 -10   3   5          0.24         -0.02         4.44 o                         
  -9   3   5         35.58         30.94         5.00 o                         
  -8   3   5          2.09         -1.08         2.68 o                         
  -7   3   5         10.70         13.78         2.52 o                         
  -6   3   5          1.00          0.44         1.64 o                         
  -5   3   5         83.78         89.41         3.48 o                         
  -4   3   5          2.22          6.40         1.05 o                         
  -3   3   5        376.06        394.94         6.57 o                         
  -2   3   5       2022.12       2149.95        23.08 o                         
  -1   3   5        696.87        607.76         6.69 o                         
   0   3   5       1524.58       1570.92        16.64 o                         
   1   3   5       1906.66       1677.90        18.61 o                         
   2   3   5        380.34        390.14         5.99 o                         
   3   3   5       1302.33       1537.05        18.84 o                         
   4   3   5         68.09         74.98         2.68 o                         
   5   3   5        519.86        509.65         7.83 o                         
   6   3   5         10.28          7.53         2.47 o                         
   7   3   5          0.04         -1.89         2.18 o                         
   8   3   5         19.63         22.30         3.99 o                         
   9   3   5          9.28         12.32         5.53 o                         
  10   3   5         15.64         30.80         7.62 o                         
 -10   4   5          5.20          6.52         4.73 o                         
  -9   4   5          7.83          3.33         3.39 o                         
  -8   4   5          7.62          4.67         3.14 o                         
  -7   4   5         30.33         29.45         3.30 o                         
  -6   4   5        147.85        155.85         6.24 o                         
  -5   4   5        457.38        435.54         8.01 o                         
  -4   4   5         28.80         30.60         2.41 o                         
  -3   4   5        964.68        954.51        13.50 o                         
  -2   4   5       3640.33       3773.93        43.57 o                         
  -1   4   5        962.49        864.74         9.16 o                         
   0   4   5        273.65        251.26         3.91 o                         
   1   4   5       2036.82       1852.18        20.12 o                         
   2   4   5        984.42       1026.04        12.75 o                         
   3   4   5         16.52         19.81         1.50 o                         
   4   4   5        131.74        135.25         3.80 o                         
   5   4   5        124.94        114.28         3.84 o                         
   6   4   5         14.24         11.35         2.15 o                         
   7   4   5        534.34        513.84        13.12 o                         
   8   4   5          2.92          5.61         3.30 o                         
   9   4   5         56.69         75.70         9.23 o                         
  10   4   5         21.43         40.46         7.96 o                         
 -10   5   5          9.16         11.57         5.06 o                         
  -9   5   5         47.99         33.96         4.93 o                         
  -8   5   5          2.14          1.19         2.86 o                         
  -7   5   5          5.94          3.38         2.42 o                         
  -6   5   5          2.76          1.05         1.89 o                         
  -5   5   5         10.98          8.52         1.90 o                         
  -4   5   5       1106.44       1098.76        15.79 o                         
  -3   5   5        639.35        609.41         9.66 o                         
  -2   5   5        757.85        762.48        10.04 o                         
  -1   5   5       1021.78        958.21        11.01 o                         
   0   5   5        386.96        326.98         4.49 o                         
   1   5   5        846.79        813.99        10.13 o                         
   2   5   5        167.11        141.13         3.58 o                         
   3   5   5       3584.27       3846.90        42.70 o                         
   4   5   5        708.11        691.38        10.16 o                         
   5   5   5        282.24        285.21         6.34 o                         
   6   5   5        257.66        251.20         8.12 o                         
   7   5   5         66.54         62.93         4.72 o                         
   8   5   5         66.16         67.71         5.72 o                         
   9   5   5         33.98         45.71         7.38 o                         
  10   5   5          0.22          8.08         7.68 o                         
 -10   6   5          0.31         -0.42         4.66 o                         
  -9   6   5         12.16          5.80         3.92 o                         
  -8   6   5         15.19         11.82         3.47 o                         
  -7   6   5          5.59          4.25         2.47 o                         
  -6   6   5        335.34        328.34        13.23 o                         
  -5   6   5        404.62        427.48        11.15 o                         
  -4   6   5        368.52        387.62         7.59 o                         
  -3   6   5        531.74        569.58         9.34 o                         
  -2   6   5       1365.31       1330.62        15.18 o                         
  -1   6   5         21.02         25.45         2.13 o                         
   0   6   5         90.51         72.82         2.73 o                         
   1   6   5        198.97        186.48         4.53 o                         
   2   6   5       1441.43       1560.76        18.72 o                         
   3   6   5        209.07        227.68         5.23 o                         
   4   6   5        329.85        312.48         6.42 o                         
   5   6   5          0.10         -0.46         1.59 o                         
   6   6   5        234.00        252.46         7.59 o                         
   7   6   5         74.80         61.74         4.80 o                         
   8   6   5          9.75          7.30         4.49 o                         
   9   6   5          2.51          3.69         5.17 o                         
  10   6   5          7.44         28.40         8.60 o                         
 -10   7   5          3.33          0.10         5.11 o                         
  -9   7   5          2.58          1.45         3.97 o                         
  -8   7   5          0.01          0.13         3.13 o                         
  -7   7   5         97.46        101.14         5.99 o                         
  -6   7   5         91.72         83.87         5.49 o                         
  -5   7   5       1495.02       1569.99        24.90 o                         
  -4   7   5         84.07         75.92         3.92 o                         
  -3   7   5         44.41         37.14         2.60 o                         
  -2   7   5        987.21        995.31        12.48 o                         
  -1   7   5         32.19         34.65         1.82 o                         
   0   7   5       4145.05       4225.46        45.32 o                         
   1   7   5        597.09        543.96         7.92 o                         
   2   7   5         32.60         25.64         2.00 o                         
   3   7   5          0.03         -0.57         1.26 o                         
   4   7   5         95.96         87.95         3.98 o                         
   5   7   5         18.19         10.71         2.20 o                         
   6   7   5         36.49         29.46         3.15 o                         
   7   7   5         20.54         18.70         3.82 o                         
   8   7   5         12.31          3.61         4.31 o                         
   9   7   5          2.16          2.49         5.02 o                         
  10   7   5         17.16         25.75        10.85 o                         
 -10   8   5          0.01          7.28         9.26 o                         
  -9   8   5         21.68         19.53         4.75 o                         
  -8   8   5         35.70         29.76         4.31 o                         
  -7   8   5          4.19          2.90         2.81 o                         
  -6   8   5         19.33         19.44         3.17 o                         
  -5   8   5         23.74         15.23         2.54 o                         
  -4   8   5          0.15         -0.75         1.63 o                         
  -3   8   5          9.11         14.11         1.86 o                         
  -2   8   5        303.08        319.86         5.65 o                         
  -1   8   5        109.01        105.06         3.76 o                         
   0   8   5       1468.03       1566.95        18.70 o                         
   1   8   5        518.67        519.08         7.94 o                         
   2   8   5          0.12         -0.96         1.22 o                         
   3   8   5        199.92        203.52         5.89 o                         
   4   8   5        228.87        222.78         6.91 o                         
   5   8   5        100.47        104.76         5.20 o                         
   6   8   5          3.75         -0.90         2.29 o                         
   7   8   5          0.13          2.97         3.30 o                         
   8   8   5         23.30         27.12         5.76 o                         
   9   8   5         35.86         37.94         6.70 o                         
  -9   9   5          4.20          4.50         4.50 o                         
  -8   9   5         33.91         25.81         4.37 o                         
  -7   9   5         34.96         24.25         4.23 o                         
  -6   9   5          0.38          2.15         2.55 o                         
  -5   9   5        287.73        267.92        11.03 o                         
  -4   9   5          9.63          8.18         2.06 o                         
  -3   9   5        261.36        255.55         6.70 o                         
  -2   9   5        164.67        154.67         4.95 o                         
  -1   9   5         10.54         10.87         1.94 o                         
   0   9   5        271.84        286.28         6.77 o                         
   1   9   5        985.05       1016.46        13.08 o                         
   2   9   5        607.42        599.28         9.19 o                         
   3   9   5        900.72        975.41        14.26 o                         
   4   9   5         93.66         86.14         4.43 o                         
   5   9   5         14.02          9.73         2.54 o                         
   6   9   5          3.06          6.53         3.00 o                         
   7   9   5          0.31          5.91         3.94 o                         
   8   9   5         26.09         20.47         5.46 o                         
   9   9   5          0.77         11.58         5.64 o                         
  -9  10   5          0.11          1.73         5.32 o                         
  -8  10   5          0.91          3.53         3.67 o                         
  -7  10   5         44.94         40.67         5.10 o                         
  -6  10   5        117.59        140.94         7.15 o                         
  -5  10   5        690.61        752.51        15.72 o                         
  -4  10   5         91.47         83.05         5.49 o                         
  -3  10   5        555.94        586.43        10.67 o                         
  -2  10   5          2.69          2.55         2.15 o                         
  -1  10   5        100.23         98.68         4.14 o                         
   0  10   5          0.23         -0.77         1.58 o                         
   1  10   5         56.02         46.33         2.73 o                         
   2  10   5          1.39         -0.35         1.44 o                         
   3  10   5          0.92          0.93         1.83 o                         
   4  10   5         95.46        102.11         5.24 o                         
   5  10   5         18.10         16.78         2.92 o                         
   6  10   5         83.31         92.14         6.93 o                         
   7  10   5          0.15          1.66         3.90 o                         
   8  10   5         16.68         27.07         7.38 o                         
   9  10   5          1.98         12.20         6.24 o                         
  -8  11   5          9.08         12.03         4.61 o                         
  -7  11   5          0.57         -0.60         3.83 o                         
  -6  11   5         15.40          5.92         3.26 o                         
  -5  11   5        243.33        270.49        14.82 o                         
  -4  11   5         28.74         22.27         3.19 o                         
  -3  11   5          0.53         -1.25         2.00 o                         
  -2  11   5        312.50        362.96        14.52 o                         
  -1  11   5          0.17         -1.75         1.76 o                         
   0  11   5        588.18        636.37        11.49 o                         
   1  11   5         54.67         62.49         3.80 o                         
   2  11   5        129.31        125.48         5.31 o                         
   3  11   5          9.94          5.53         2.24 o                         
   4  11   5          5.43          5.44         2.54 o                         
   5  11   5         17.63          9.30         3.26 o                         
   6  11   5          1.11          6.03         4.24 o                         
   7  11   5          0.54          9.97         4.65 o                         
   8  11   5          4.88         14.66         6.00 o                         
  -8  12   5          0.00         -0.81         5.04 o                         
  -7  12   5         60.93         57.07         7.30 o                         
  -6  12   5          2.23          0.08         3.34 o                         
  -5  12   5          0.67          4.44         3.26 o                         
  -4  12   5         11.94         10.33         3.02 o                         
  -3  12   5          0.26          2.10         2.52 o                         
  -2  12   5        366.99        402.79        12.19 o                         
  -1  12   5        538.35        562.28        12.07 o                         
   0  12   5         10.23         11.89         2.46 o                         
   1  12   5          3.89          7.14         2.37 o                         
   2  12   5          6.24         10.76         2.45 o                         
   3  12   5         63.42         73.16         4.63 o                         
   4  12   5         33.43         28.21         3.54 o                         
   5  12   5          1.95          7.96         3.93 o                         
   6  12   5          0.09          5.27         4.02 o                         
   7  12   5         10.74         16.53         5.27 o                         
   8  12   5          9.96         16.41         6.09 o                         
  -7  13   5          2.87          5.61         6.12 o                         
  -6  13   5          0.21          2.26         3.74 o                         
  -5  13   5          2.34          1.31         3.54 o                         
  -4  13   5        112.78        130.66         8.76 o                         
  -3  13   5        164.94        162.72         8.22 o                         
  -2  13   5          0.39          0.11         2.72 o                         
  -1  13   5         64.24         43.44         5.04 o                         
   0  13   5         12.80         10.36         2.85 o                         
   1  13   5        198.25        205.29         7.57 o                         
   2  13   5          5.40          4.63         2.55 o                         
   3  13   5         89.01        103.41         5.99 o                         
   4  13   5         16.92         14.88         3.83 o                         
   5  13   5          3.92          4.14         3.89 o                         
   6  13   5         15.58         26.26         5.60 o                         
   7  13   5          2.99          9.49         5.23 o                         
  -7  14   5          0.39          5.67         5.90 o                         
  -6  14   5         13.75         15.52         4.87 o                         
  -5  14   5         37.33         43.46         6.74 o                         
  -4  14   5         16.54          9.16         3.70 o                         
  -3  14   5          1.41          3.08         3.18 o                         
  -2  14   5         43.41         45.20         5.43 o                         
  -1  14   5         55.03         51.44         5.05 o                         
   0  14   5         27.61         25.60         5.46 o                         
   1  14   5          0.14         -1.42         2.45 o                         
   2  14   5          7.28          3.06         2.79 o                         
   3  14   5          5.70          3.38         3.85 o                         
   4  14   5          1.62          6.29         3.96 o                         
   5  14   5          7.55         10.70         4.68 o                         
   6  14   5          1.56          8.38         5.26 o                         
   7  14   5          4.62         15.44         6.14 o                         
  -6  15   5          0.25          0.17         4.57 o                         
  -5  15   5         32.83         45.27         6.14 o                         
  -4  15   5         19.85         24.62         5.10 o                         
  -3  15   5          4.38          9.75         4.03 o                         
  -2  15   5          7.77          0.73         3.49 o                         
  -1  15   5         29.66         39.43         5.01 o                         
   0  15   5         29.59         39.78         5.08 o                         
   1  15   5          3.57          5.07         3.77 o                         
   2  15   5          0.06         -1.31         2.90 o                         
   3  15   5          9.15          9.60         4.23 o                         
   4  15   5          2.41          6.66         4.82 o                         
   5  15   5         23.56         17.60         7.15 o                         
   6  15   5         30.68         38.21        10.13 o                         
  -5  16   5          0.01          0.55         4.91 o                         
  -4  16   5          6.96          4.05         4.41 o                         
  -3  16   5          0.09          4.52         4.06 o                         
  -2  16   5          1.81          2.33         3.85 o                         
  -1  16   5         39.37         40.98         5.69 o                         
   0  16   5          3.67          7.68         3.56 o                         
   1  16   5          5.54          5.90         3.74 o                         
   2  16   5         21.52         23.22         4.87 o                         
   3  16   5          1.24          6.23         4.41 o                         
   4  16   5          0.26          6.98         5.07 o                         
   5  16   5          3.67         13.69         5.84 o                         
  -4  17   5          9.17         15.35         5.18 o                         
  -3  17   5          9.25          5.71         4.41 o                         
  -2  17   5          0.85         -1.14         4.11 o                         
  -1  17   5         13.03         16.16         4.72 o                         
   0  17   5         21.41         17.31         4.55 o                         
   1  17   5         21.86         25.75         5.05 o                         
   2  17   5          1.28         11.80         5.41 o                         
   3  17   5          3.00         -0.93         4.58 o                         
   4  17   5          9.11          7.38         5.77 o                         
  -3  18   5          0.73         13.35         6.64 o                         
  -2  18   5          0.00          4.09         4.56 o                         
  -1  18   5          3.71         16.42         5.36 o                         
   0  18   5          2.47          8.76         5.13 o                         
   1  18   5          0.21          5.98         5.62 o                         
   2  18   5          4.28         21.01         8.26 o                         
 -10   0   6          3.04          0.55         5.99 o                         
  -8   0   6        246.28        290.61        22.95 o                         
  -6   0   6         43.56         36.47         4.56 o                         
  -4   0   6        458.08        464.53         9.88 o                         
  -2   0   6       4566.49       4909.29        61.28 o                         
   0   0   6      12845.43      12708.36       154.90 o                         
   2   0   6      14202.26      14908.75       215.73 o                         
   4   0   6       5411.71       5552.31        88.01 o                         
   6   0   6         98.02        126.50         6.95 o                         
   8   0   6        317.59        289.06        25.44 o                         
  10   0   6         44.99         49.03        11.52 o                         
 -10   1   6          8.09          9.30         4.63 o                         
  -9   1   6          2.94          4.84         3.75 o                         
  -8   1   6          2.16          4.81         3.20 o                         
  -7   1   6        199.78        226.09        10.60 o                         
  -6   1   6        112.07         96.61         4.26 o                         
  -5   1   6          0.44          2.14         1.20 o                         
  -4   1   6        167.09        190.55         4.36 o                         
  -3   1   6        799.99        931.08        10.40 o                         
  -2   1   6       1398.51       1406.12        13.42 o                         
  -1   1   6         45.69         41.04         1.41 o                         
   0   1   6        570.99        505.55         5.84 o                         
   1   1   6         91.11         94.47         3.36 o                         
   2   1   6          8.94         13.52         1.77 o                         
   3   1   6       2629.78       2834.18        32.76 o                         
   4   1   6         13.18          9.88         1.60 o                         
   5   1   6        724.76        685.46        10.66 o                         
   6   1   6       1747.35       1696.40        22.31 o                         
   7   1   6         22.22         17.29         3.05 o                         
   8   1   6         21.26         13.25         4.45 o                         
   9   1   6         11.85         14.71         5.26 o                         
  10   1   6          9.74         18.25         7.84 o                         
 -10   2   6          6.15          2.27         4.53 o                         
  -9   2   6        125.74        156.54        10.48 o                         
  -8   2   6         69.71         62.99         5.46 o                         
  -7   2   6         57.72         54.40         5.14 o                         
  -6   2   6        145.66        139.88         5.54 o                         
  -5   2   6          5.27          2.23         1.22 o                         
  -4   2   6        200.87        201.48         4.30 o                         
  -3   2   6        420.97        394.28         5.20 o                         
  -2   2   6        832.09        923.99         9.83 o                         
  -1   2   6        898.04        933.19        10.29 o                         
   0   2   6       2845.60       2716.18        27.03 o                         
   1   2   6       6362.94       6129.88        62.11 o                         
   2   2   6         51.41         58.35         2.47 o                         
   3   2   6       1872.77       2106.68        25.82 o                         
   4   2   6         64.70         66.23         2.84 o                         
   5   2   6       1066.18       1065.47        17.00 o                         
   6   2   6         10.89         11.49         2.27 o                         
   7   2   6          2.28          3.92         2.55 o                         
   8   2   6          9.40          7.30         4.33 o                         
   9   2   6          5.41         19.83         5.23 o                         
  10   2   6          4.78         14.16         7.20 o                         
 -10   3   6         25.64         28.21         5.90 o                         
  -9   3   6          3.63         -0.71         3.77 o                         
  -8   3   6          3.01          3.64         2.82 o                         
  -7   3   6          4.73          0.86         2.02 o                         
  -6   3   6        134.83        124.94         5.54 o                         
  -5   3   6        108.60         96.00         4.84 o                         
  -4   3   6         74.94         78.22         2.45 o                         
  -3   3   6          0.16          0.18         0.80 o                         
  -2   3   6         60.03         72.35         2.29 o                         
  -1   3   6       1440.60       1457.07        14.74 o                         
   0   3   6       2374.04       2278.17        23.12 o                         
   1   3   6        774.51        753.54         9.90 o                         
   2   3   6          6.66          2.96         1.13 o                         
   3   3   6        303.31        306.02         5.86 o                         
   4   3   6        414.76        405.07         6.80 o                         
   5   3   6          0.26         -1.23         1.45 o                         
   6   3   6        776.42        736.45        11.96 o                         
   7   3   6        106.87         90.41         5.63 o                         
   8   3   6        122.72        128.19         8.11 o                         
   9   3   6          0.63         11.34         5.21 o                         
  10   3   6          1.82         19.04         7.25 o                         
 -10   4   6          0.07          1.48         4.43 o                         
  -9   4   6          6.07          4.59         3.78 o                         
  -8   4   6         64.75         52.96         4.95 o                         
  -7   4   6          3.61          2.16         2.21 o                         
  -6   4   6        612.96        589.34        11.55 o                         
  -5   4   6        153.30        135.24         5.08 o                         
  -4   4   6        350.20        368.89         7.24 o                         
  -3   4   6        547.92        504.71         8.12 o                         
  -2   4   6       1605.96       1706.71        20.59 o                         
  -1   4   6        825.91        790.93         8.94 o                         
   0   4   6         54.23         39.56         1.69 o                         
   1   4   6        345.06        352.85         5.24 o                         
   2   4   6       1809.35       1856.10        22.27 o                         
   3   4   6        405.90        342.76         6.62 o                         
   4   4   6        667.13        614.92        10.16 o                         
   5   4   6        342.83        337.97         8.07 o                         
   6   4   6        183.87        182.05         6.59 o                         
   7   4   6         62.68         68.57         4.87 o                         
   8   4   6         34.94         22.55         4.28 o                         
   9   4   6          3.97         22.35         7.78 o                         
  10   4   6         50.78         52.75        12.28 o                         
 -10   5   6         15.33         14.33         5.26 o                         
  -9   5   6         15.79         11.02         4.00 o                         
  -8   5   6        221.55        208.92         9.21 o                         
  -7   5   6          0.98          0.12         2.17 o                         
  -6   5   6         89.48         89.95         4.85 o                         
  -5   5   6        181.04        186.07         6.35 o                         
  -4   5   6         85.66         73.54         3.45 o                         
  -3   5   6        337.43        316.63         6.27 o                         
  -2   5   6          9.95          8.35         1.16 o                         
  -1   5   6       3109.78       3210.23        32.26 o                         
   0   5   6        391.24        335.35         5.10 o                         
   1   5   6        210.61        177.78         3.69 o                         
   2   5   6        726.29        678.26         9.20 o                         
   3   5   6       2499.85       2545.50        29.33 o                         
   4   5   6         18.98         12.50         1.81 o                         
   5   5   6         17.53         17.22         2.10 o                         
   6   5   6         68.62         53.78         3.79 o                         
   7   5   6         35.25         36.23         3.90 o                         
   8   5   6         33.70         28.29         4.47 o                         
   9   5   6        110.77        102.54        12.67 o                         
  10   5   6         40.66         40.13         9.78 o                         
 -10   6   6          1.05          0.22         4.68 o                         
  -9   6   6         45.71         38.19         5.13 o                         
  -8   6   6          9.97          7.47         3.23 o                         
  -7   6   6         37.49         28.27         3.65 o                         
  -6   6   6         11.06          4.92         2.35 o                         
  -5   6   6        239.51        245.25        11.57 o                         
  -4   6   6        245.00        228.52         6.95 o                         
  -3   6   6         41.02         41.07         2.34 o                         
  -2   6   6        160.54        180.28         4.31 o                         
  -1   6   6        526.68        564.43         8.07 o                         
   0   6   6         54.18         47.11         2.20 o                         
   1   6   6        306.11        285.92         5.14 o                         
   2   6   6        362.98        379.21         6.13 o                         
   3   6   6         53.66         53.61         2.65 o                         
   4   6   6        113.46        110.49         4.30 o                         
   5   6   6        490.61        469.70         8.20 o                         
   6   6   6         11.63          8.70         2.37 o                         
   7   6   6        336.03        321.64        13.66 o                         
   8   6   6          2.56          1.89         3.96 o                         
   9   6   6         13.19         24.58         9.85 o                         
  10   6   6          2.53         15.58        11.74 o                         
 -10   7   6         23.17         15.19         5.43 o                         
  -9   7   6         42.76         42.16         5.63 o                         
  -8   7   6          2.35          4.50         3.17 o                         
  -7   7   6         39.44         36.46         4.17 o                         
  -6   7   6        180.61        175.52         7.77 o                         
  -5   7   6        717.84        731.37        13.87 o                         
  -4   7   6          0.06         -1.44         1.44 o                         
  -3   7   6         16.02         11.36         1.68 o                         
  -2   7   6        704.26        604.49         8.05 o                         
  -1   7   6        925.61        950.24        12.01 o                         
   0   7   6         69.63         63.90         3.13 o                         
   1   7   6          7.50          5.37         1.23 o                         
   2   7   6        214.96        198.23         5.10 o                         
   3   7   6        367.44        345.91         8.62 o                         
   4   7   6        488.48        430.44         8.57 o                         
   5   7   6          7.15          7.40         2.18 o                         
   6   7   6        604.23        578.42        12.65 o                         
   7   7   6         44.03         37.74         4.59 o                         
   8   7   6          0.13          4.17         4.14 o                         
   9   7   6         40.94         52.78         7.98 o                         
  10   7   6          0.65          6.41        11.77 o                         
  -9   8   6          0.55          1.81         4.11 o                         
  -8   8   6          7.70          6.21         3.63 o                         
  -7   8   6          0.54          4.96         2.92 o                         
  -6   8   6        211.91        238.48        12.27 o                         
  -5   8   6         21.43         19.55         3.18 o                         
  -4   8   6         46.82         47.48         3.37 o                         
  -3   8   6         87.86         85.25         3.76 o                         
  -2   8   6        500.29        510.22         8.04 o                         
  -1   8   6        389.32        382.20         6.25 o                         
   0   8   6         19.53         14.60         1.82 o                         
   1   8   6        121.61        118.77         4.55 o                         
   2   8   6         91.09         82.71         3.53 o                         
   3   8   6        224.35        241.03         7.66 o                         
   4   8   6        457.22        438.10         9.30 o                         
   5   8   6        147.95        160.50         6.54 o                         
   6   8   6        117.28        112.88         6.32 o                         
   7   8   6         11.68         10.36         3.80 o                         
   8   8   6          2.19          4.40         4.83 o                         
   9   8   6         15.99         10.75         7.29 o                         
  -9   9   6          0.52          4.20         4.57 o                         
  -8   9   6        144.58        150.38        10.31 o                         
  -7   9   6         12.27         16.37         3.77 o                         
  -6   9   6         12.20          4.90         2.79 o                         
  -5   9   6         48.22         36.33         3.64 o                         
  -4   9   6         19.37         19.93         2.53 o                         
  -3   9   6          6.72          4.30         1.63 o                         
  -2   9   6        438.33        411.55         7.90 o                         
  -1   9   6        791.94        820.10        12.02 o                         
   0   9   6         70.29         73.60         3.33 o                         
   1   9   6         17.43         17.44         1.84 o                         
   2   9   6         76.18         75.81         3.68 o                         
   3   9   6        164.08        169.59         7.07 o                         
   4   9   6        789.73        811.28        13.42 o                         
   5   9   6         10.91          7.23         2.81 o                         
   6   9   6        236.67        226.25        12.98 o                         
   7   9   6         12.18         13.33         4.33 o                         
   8   9   6          2.37          5.50         5.07 o                         
   9   9   6          0.51         14.53         6.73 o                         
  -9  10   6          0.58         -2.61         4.71 o                         
  -8  10   6          0.03         -1.46         3.76 o                         
  -7  10   6         32.26         42.82         5.47 o                         
  -6  10   6          8.26          3.63         2.91 o                         
  -5  10   6        340.43        346.44        10.58 o                         
  -4  10   6       1032.02       1100.40        18.67 o                         
  -3  10   6        226.89        243.02         8.19 o                         
  -2  10   6          6.33          4.59         2.09 o                         
  -1  10   6        755.48        738.75        12.30 o                         
   0  10   6        309.88        322.84         8.52 o                         
   1  10   6         41.44         41.46         3.44 o                         
   2  10   6         72.73         66.12         3.71 o                         
   3  10   6         83.46         81.59         4.66 o                         
   4  10   6        151.57        125.94         7.69 o                         
   5  10   6         53.53         48.66         4.62 o                         
   6  10   6          0.07         -0.57         3.19 o                         
   7  10   6         30.20         36.85         5.92 o                         
   8  10   6          3.35          6.95         6.02 o                         
   9  10   6          0.82         19.00        10.83 o                         
  -8  11   6          3.90          4.15         4.29 o                         
  -7  11   6         41.25         40.96         6.99 o                         
  -6  11   6          0.99         -1.45         3.06 o                         
  -5  11   6        148.60        144.60         7.43 o                         
  -4  11   6         10.48          8.46         2.60 o                         
  -3  11   6         12.01          5.35         2.55 o                         
  -2  11   6          2.83          5.40         2.37 o                         
  -1  11   6        312.33        350.19         9.54 o                         
   0  11   6         58.59         61.99         4.88 o                         
   1  11   6          0.33          1.39         1.76 o                         
   2  11   6         35.07         32.33         3.55 o                         
   3  11   6        305.32        330.23         9.34 o                         
   4  11   6          9.48          9.20         2.71 o                         
   5  11   6          6.69          3.12         2.96 o                         
   6  11   6          6.62          3.31         4.20 o                         
   7  11   6         49.83         62.17         7.41 o                         
   8  11   6          0.20          5.14         5.45 o                         
  -8  12   6          1.34          1.93         4.57 o                         
  -7  12   6          5.63          3.97         4.70 o                         
  -6  12   6          0.16          0.46         3.61 o                         
  -5  12   6          8.10          6.80         3.50 o                         
  -4  12   6         47.81         51.63         4.91 o                         
  -3  12   6          1.08          0.72         2.51 o                         
  -2  12   6          2.84          8.49         2.61 o                         
  -1  12   6        204.22        249.39         9.71 o                         
   0  12   6        388.14        418.43         9.95 o                         
   1  12   6        201.81        210.79         8.73 o                         
   2  12   6          4.83          9.40         2.54 o                         
   3  12   6         38.63         40.50         3.71 o                         
   4  12   6          1.18          3.51         2.87 o                         
   5  12   6         12.51         10.87         3.93 o                         
   6  12   6         44.73         54.26         8.59 o                         
   7  12   6         17.41         20.19         5.76 o                         
   8  12   6          4.61         14.03         6.62 o                         
  -7  13   6          8.91         12.38         5.40 o                         
  -6  13   6         11.14          8.81         4.27 o                         
  -5  13   6          3.36          2.46         3.49 o                         
  -4  13   6          1.42          4.24         3.15 o                         
  -3  13   6         29.90         34.40         4.34 o                         
  -2  13   6         12.85         10.16         3.06 o                         
  -1  13   6        142.43        166.50         7.77 o                         
   0  13   6        134.73        156.91         9.38 o                         
   1  13   6         10.44          7.92         2.59 o                         
   2  13   6         17.22         16.07         3.09 o                         
   3  13   6         53.92         49.20         4.58 o                         
   4  13   6         17.18         10.42         3.65 o                         
   5  13   6          1.36          0.79         3.78 o                         
   6  13   6          2.99         17.59         5.49 o                         
   7  13   6          7.87         26.33         6.16 o                         
  -7  14   6         15.38         20.82         6.81 o                         
  -6  14   6          2.48          0.65         4.09 o                         
  -5  14   6         17.13         22.67         4.68 o                         
  -4  14   6         19.59         10.52         3.84 o                         
  -3  14   6         62.97         60.45         5.70 o                         
  -2  14   6          1.00         -3.12         3.72 o                         
  -1  14   6        144.32        144.84         9.05 o                         
   0  14   6         16.16         15.79         3.46 o                         
   1  14   6         55.95         57.80         5.24 o                         
   2  14   6         21.72         22.71         3.59 o                         
   3  14   6          2.58          0.14         3.11 o                         
   4  14   6          2.99          8.14         4.24 o                         
   5  14   6          2.81          5.76         4.68 o                         
   6  14   6          1.25          9.70         5.43 o                         
   7  14   6         10.37         24.14         8.23 o                         
  -6  15   6          2.51          3.15         5.01 o                         
  -5  15   6          6.19         12.14         4.26 o                         
  -4  15   6         14.24          2.82         4.21 o                         
  -3  15   6          3.73          4.95         3.82 o                         
  -2  15   6          1.75          1.32         3.76 o                         
  -1  15   6         11.35         16.90         4.40 o                         
   0  15   6         34.09         31.87         5.33 o                         
   1  15   6         16.63         22.09         5.61 o                         
   2  15   6          0.01         -2.92         2.92 o                         
   3  15   6          9.00         14.94         4.19 o                         
   4  15   6          6.98          4.98         4.63 o                         
   5  15   6          0.03          9.31         5.39 o                         
   6  15   6          0.55         -4.05         5.89 o                         
  -5  16   6          2.23          0.75         4.63 o                         
  -4  16   6          9.15         17.28         5.15 o                         
  -3  16   6          3.54         10.24         4.23 o                         
  -2  16   6          8.35          9.29         4.36 o                         
  -1  16   6         49.90         66.06         8.05 o                         
   0  16   6         33.28         44.53         5.78 o                         
   1  16   6          3.29          4.41         3.67 o                         
   2  16   6          6.13         13.00         4.57 o                         
   3  16   6         10.51          8.84         5.21 o                         
   4  16   6          0.21          2.69         5.20 o                         
   5  16   6          0.96         11.34         6.99 o                         
  -4  17   6          0.01          0.16         4.65 o                         
  -3  17   6          0.24         -4.10         4.10 o                         
  -2  17   6          6.15          9.04         4.27 o                         
  -1  17   6         15.33         13.12         4.82 o                         
   0  17   6          2.65          4.05         4.07 o                         
   1  17   6          0.38          5.70         4.49 o                         
   2  17   6          1.10          2.76         4.92 o                         
   3  17   6         22.47         25.35         6.80 o                         
   4  17   6          1.82          0.87         5.68 o                         
  -2  18   6          0.03         -4.53         4.53 o                         
  -1  18   6         16.73         14.17         7.15 o                         
   0  18   6          0.40          5.78         5.04 o                         
   1  18   6          4.60         13.71         5.52 o                         
   2  18   6         11.36         22.33         7.24 o                         
  -9   0   7         86.95         91.68        14.12 o                         
  -7   0   7         11.41          7.40         4.43 o                         
  -5   0   7       2089.85       2361.15        36.91 o                         
  -3   0   7        549.11        560.62         9.93 o                         
  -1   0   7       4457.81       4005.46        52.35 o                         
   1   0   7        102.02         68.01         4.04 o                         
   3   0   7       2059.46       2249.92        37.98 o                         
   5   0   7         43.24         45.72         4.00 o                         
   7   0   7       1225.83       1290.09        35.87 o                         
   9   0   7         99.95        118.04        13.98 o                         
 -10   1   7          0.04         -2.44         4.07 o                         
  -9   1   7          8.63          5.87         3.99 o                         
  -8   1   7        101.58        100.37         7.17 o                         
  -7   1   7         30.10         16.73         3.33 o                         
  -6   1   7         32.83         25.56         2.62 o                         
  -5   1   7        300.20        281.82         6.03 o                         
  -4   1   7        422.41        423.81         6.30 o                         
  -3   1   7        116.61        133.25         3.02 o                         
  -2   1   7        989.50       1069.13        10.69 o                         
  -1   1   7        366.00        347.85         4.34 o                         
   0   1   7       4245.08       4274.47        40.20 o                         
   1   1   7        917.55        887.70        11.11 o                         
   2   1   7       4497.64       4830.30        57.04 o                         
   3   1   7        228.90        161.66         4.07 o                         
   4   1   7        202.54        171.53         5.05 o                         
   5   1   7          5.95          6.05         1.62 o                         
   6   1   7        275.59        272.47         7.67 o                         
   7   1   7        127.56        131.78         6.88 o                         
   8   1   7          9.94         17.53         4.74 o                         
   9   1   7         20.60         18.78         5.89 o                         
  10   1   7         20.70         33.84         7.20 o                         
 -10   2   7          2.51          6.64         4.89 o                         
  -9   2   7          5.38          4.75         3.94 o                         
  -8   2   7        264.20        268.36        17.09 o                         
  -7   2   7         96.13         90.41         6.52 o                         
  -6   2   7       1673.60       1885.54        28.12 o                         
  -5   2   7          0.51          0.53         1.34 o                         
  -4   2   7         33.24         33.74         1.81 o                         
  -3   2   7        242.88        245.05         3.85 o                         
  -2   2   7       2152.00       2231.42        21.49 o                         
  -1   2   7         62.70         77.44         2.09 o                         
   0   2   7          1.27          0.02         0.56 o                         
   1   2   7       3623.04       3632.75        37.86 o                         
   2   2   7        400.13        417.09         6.90 o                         
   3   2   7         87.42         72.93         3.43 o                         
   4   2   7          5.68          1.47         1.36 o                         
   5   2   7        129.23        116.93         5.13 o                         
   6   2   7       1124.06       1045.98        18.27 o                         
   7   2   7          1.69          3.85         2.89 o                         
   8   2   7        264.54        257.80        12.60 o                         
   9   2   7          1.28          9.85         5.17 o                         
  10   2   7         46.25         63.38        13.93 o                         
 -10   3   7          6.38         14.13         5.46 o                         
  -9   3   7          2.12          2.36         3.62 o                         
  -8   3   7          8.50          3.65         3.27 o                         
  -7   3   7        211.40        221.37         8.15 o                         
  -6   3   7          2.96          2.80         2.03 o                         
  -5   3   7       1756.07       1773.67        24.31 o                         
  -4   3   7         32.07         36.47         2.05 o                         
  -3   3   7          9.62          5.45         1.09 o                         
  -2   3   7         23.59         26.26         1.32 o                         
  -1   3   7         19.68         28.61         1.63 o                         
   0   3   7        602.14        639.41         8.12 o                         
   1   3   7       4550.89       4533.02        46.69 o                         
   2   3   7        871.82        975.16        14.18 o                         
   3   3   7          4.37         -0.38         1.21 o                         
   4   3   7          0.20         -0.47         1.61 o                         
   5   3   7         81.18         78.26         4.54 o                         
   6   3   7        131.27        145.72         6.27 o                         
   7   3   7         11.81          9.27         2.92 o                         
   8   3   7          0.04          3.23         3.87 o                         
   9   3   7         75.44         84.46         9.19 o                         
  10   3   7          0.09          7.36         6.37 o                         
 -10   4   7          3.84          4.54         5.03 o                         
  -9   4   7        104.36        109.60         8.02 o                         
  -8   4   7         55.17         33.31         4.37 o                         
  -7   4   7          3.51          4.77         2.31 o                         
  -6   4   7          8.78          7.01         2.21 o                         
  -5   4   7         36.23         36.00         2.77 o                         
  -4   4   7         27.63         33.49         2.63 o                         
  -3   4   7       1486.37       1486.33        18.06 o                         
  -2   4   7       1968.97       2087.12        24.05 o                         
  -1   4   7        911.87        932.43        10.74 o                         
   0   4   7          0.07         -0.36         0.70 o                         
   1   4   7        124.58        147.04         3.70 o                         
   2   4   7       1133.38       1129.32        14.80 o                         
   3   4   7        708.28        626.16        10.01 o                         
   4   4   7         11.10          8.90         1.60 o                         
   5   4   7          6.62          5.92         1.79 o                         
   6   4   7        186.50        175.75         6.55 o                         
   7   4   7         27.73         32.69         3.90 o                         
   8   4   7         16.11         19.93         4.64 o                         
   9   4   7        110.63         99.96         9.19 o                         
  10   4   7          0.15         13.19        11.30 o                         
 -10   5   7          0.46         -5.02         5.02 o                         
  -9   5   7          9.81          1.28         3.82 o                         
  -8   5   7         87.16         88.05         6.27 o                         
  -7   5   7        213.54        208.61         8.33 o                         
  -6   5   7        305.89        334.52        10.73 o                         
  -5   5   7        133.06        126.03         5.37 o                         
  -4   5   7        192.43        180.77         5.61 o                         
  -3   5   7         84.63         91.15         3.43 o                         
  -2   5   7        331.75        298.79         5.81 o                         
  -1   5   7        728.44        744.13         9.33 o                         
   0   5   7       2598.75       2628.91        28.16 o                         
   1   5   7         31.56         26.63         1.57 o                         
   2   5   7        159.04        126.62         3.43 o                         
   3   5   7        220.41        177.58         6.90 o                         
   4   5   7        378.10        372.22         7.31 o                         
   5   5   7          2.67          1.31         1.77 o                         
   6   5   7        790.83        724.75        13.16 o                         
   7   5   7         20.30         22.32         3.60 o                         
   8   5   7         15.49         13.17         4.23 o                         
   9   5   7          2.47          6.41         5.58 o                         
  10   5   7          5.53         12.41         8.41 o                         
 -10   6   7          0.01         -5.25         5.25 o                         
  -9   6   7         32.01         26.18         5.03 o                         
  -8   6   7          0.61          2.21         3.11 o                         
  -7   6   7         12.64         11.75         3.03 o                         
  -6   6   7        176.55        155.05         8.40 o                         
  -5   6   7        588.09        573.83        11.42 o                         
  -4   6   7        240.32        231.61         6.74 o                         
  -3   6   7        206.21        190.10         4.93 o                         
  -2   6   7        653.46        641.05         9.23 o                         
  -1   6   7         16.84          8.00         1.13 o                         
   0   6   7       1549.44       1523.19        18.00 o                         
   1   6   7       1779.77       1835.23        21.33 o                         
   2   6   7         21.44         21.37         1.68 o                         
   3   6   7         76.70         66.81         3.21 o                         
   4   6   7         15.35         14.73         2.02 o                         
   5   6   7          0.98          2.02         1.81 o                         
   6   6   7        246.29        232.71         8.19 o                         
   7   6   7          3.62          6.88         3.42 o                         
   8   6   7         58.13         49.21         6.58 o                         
   9   6   7         11.44          9.56         6.53 o                         
  10   6   7         74.20         78.72        12.70 o                         
 -10   7   7          0.17          5.41         5.91 o                         
  -9   7   7          0.10          4.75         4.28 o                         
  -8   7   7         51.81         45.90         5.01 o                         
  -7   7   7         21.35         21.11         3.55 o                         
  -6   7   7          0.60          0.45         2.40 o                         
  -5   7   7        684.06        656.61        12.71 o                         
  -4   7   7         91.74         86.37         4.32 o                         
  -3   7   7         65.81         70.49         3.41 o                         
  -2   7   7        273.05        257.13         5.51 o                         
  -1   7   7         34.18         24.23         1.95 o                         
   0   7   7        211.13        207.02         5.28 o                         
   1   7   7        803.38        789.93        10.89 o                         
   2   7   7        205.88        226.15         6.45 o                         
   3   7   7         56.31         45.36         3.38 o                         
   4   7   7         64.82         55.76         3.51 o                         
   5   7   7         17.32         11.55         2.60 o                         
   6   7   7        132.53        132.24         6.26 o                         
   7   7   7         57.56         45.21         4.97 o                         
   8   7   7         37.58         26.01         6.10 o                         
   9   7   7         31.79         36.64         7.76 o                         
  -9   8   7         62.43         50.22         6.55 o                         
  -8   8   7          8.35          7.97         3.59 o                         
  -7   8   7         16.97         15.32         3.44 o                         
  -6   8   7          3.52          4.00         2.79 o                         
  -5   8   7         10.53          9.47         2.51 o                         
  -4   8   7          3.39          0.36         1.70 o                         
  -3   8   7        320.85        338.91         7.51 o                         
  -2   8   7        811.40        835.46        12.15 o                         
  -1   8   7        204.72        206.17         5.00 o                         
   0   8   7         73.85         64.96         3.26 o                         
   1   8   7         63.91         73.37         3.50 o                         
   2   8   7        857.68        827.81        12.01 o                         
   3   8   7         97.05         90.34         4.15 o                         
   4   8   7          2.19          1.13         1.84 o                         
   5   8   7         28.63         23.46         3.59 o                         
   6   8   7          0.53          3.76         3.27 o                         
   7   8   7         38.43         43.52         5.25 o                         
   8   8   7         93.04        115.96         9.96 o                         
   9   8   7         10.76         17.85         6.95 o                         
  -9   9   7          0.00         -2.85         4.63 o                         
  -8   9   7          0.24         -0.87         3.60 o                         
  -7   9   7         33.88         29.05         4.44 o                         
  -6   9   7         16.52         13.13         3.34 o                         
  -5   9   7         31.49         34.85         3.67 o                         
  -4   9   7         80.92         87.68         5.09 o                         
  -3   9   7        249.05        254.06        11.27 o                         
  -2   9   7        270.57        287.14         9.11 o                         
  -1   9   7        814.49        860.62        13.54 o                         
   0   9   7        140.72        126.03         5.36 o                         
   1   9   7          8.26          5.73         1.74 o                         
   2   9   7         43.51         37.40         3.39 o                         
   3   9   7         85.55         84.18         4.52 o                         
   4   9   7         12.31         10.66         2.42 o                         
   5   9   7        182.34        193.68        11.11 o                         
   6   9   7         14.29          6.32         4.14 o                         
   7   9   7         22.28         12.60         4.62 o                         
   8   9   7          1.73          2.37         5.02 o                         
   9   9   7         76.68         90.14        11.19 o                         
  -9  10   7          5.98          4.08         5.16 o                         
  -8  10   7          1.53         10.54         4.27 o                         
  -7  10   7          4.75          4.74         3.44 o                         
  -6  10   7         57.17         48.95         4.77 o                         
  -5  10   7        124.51        129.28         7.89 o                         
  -4  10   7          5.76         10.18         2.63 o                         
  -3  10   7        163.67        167.79         6.79 o                         
  -2  10   7        187.62        187.94         6.93 o                         
  -1  10   7        111.57        103.80         5.16 o                         
   0  10   7          2.94          2.23         1.70 o                         
   1  10   7        637.92        689.55        11.10 o                         
   2  10   7        255.73        245.73        11.44 o                         
   3  10   7        209.60        196.73         7.05 o                         
   4  10   7          0.19         -0.34         2.28 o                         
   5  10   7         23.38         19.30         3.56 o                         
   6  10   7         37.71         25.07         4.51 o                         
   7  10   7         40.35         39.00         6.13 o                         
   8  10   7          0.10          2.88         5.38 o                         
  -8  11   7         44.81         43.79         6.31 o                         
  -7  11   7         28.00         26.92         4.98 o                         
  -6  11   7         25.68         17.91         4.03 o                         
  -5  11   7        111.61        101.70         6.42 o                         
  -4  11   7        168.76        199.19         8.16 o                         
  -3  11   7          5.71          3.86         2.32 o                         
  -2  11   7        532.90        558.73        12.23 o                         
  -1  11   7         77.76         86.56         4.91 o                         
   0  11   7         26.20         24.13         2.73 o                         
   1  11   7         48.55         51.53         3.48 o                         
   2  11   7         29.38         28.53         3.18 o                         
   3  11   7          4.90          2.50         2.26 o                         
   4  11   7         28.06         21.67         3.75 o                         
   5  11   7         23.99         15.43         3.77 o                         
   6  11   7         95.60         91.91         7.31 o                         
   7  11   7          1.54          3.07         4.49 o                         
   8  11   7          4.22         12.80         5.98 o                         
  -8  12   7         26.06         27.06         6.24 o                         
  -7  12   7          3.40         12.51         5.05 o                         
  -6  12   7          2.62          2.17         3.93 o                         
  -5  12   7          3.39          0.76         3.02 o                         
  -4  12   7          6.50          3.37         2.78 o                         
  -3  12   7          0.48         -1.42         2.40 o                         
  -2  12   7          0.10         -0.69         2.18 o                         
  -1  12   7        264.16        269.71         9.02 o                         
   0  12   7          4.62          7.29         2.81 o                         
   1  12   7         22.63         23.98         3.32 o                         
   2  12   7        164.57        186.62         7.39 o                         
   3  12   7        216.32        225.58         8.79 o                         
   4  12   7          0.10         -1.86         2.81 o                         
   5  12   7         49.78         60.22         5.92 o                         
   6  12   7          0.06          4.46         4.39 o                         
   7  12   7          0.30          6.30         5.12 o                         
   8  12   7          7.80         17.36         6.95 o                         
  -7  13   7         39.33         32.76         6.76 o                         
  -6  13   7          0.48         -3.64         3.85 o                         
  -5  13   7        166.76        174.69        11.61 o                         
  -4  13   7         81.54         84.24         8.10 o                         
  -3  13   7         33.31         26.81         4.28 o                         
  -2  13   7         24.85         19.97         4.09 o                         
  -1  13   7         11.78         13.96         2.96 o                         
   0  13   7          0.87         -2.32         2.35 o                         
   1  13   7          0.48         -2.00         2.54 o                         
   2  13   7          0.14         -0.64         2.48 o                         
   3  13   7          0.73         -2.27         2.58 o                         
   4  13   7          0.01         -0.67         3.06 o                         
   5  13   7          4.79          6.67         4.28 o                         
   6  13   7          0.03          0.49         4.66 o                         
   7  13   7          3.04         12.98         5.64 o                         
  -7  14   7          2.63          6.94         6.61 o                         
  -6  14   7          4.22         -0.97         4.44 o                         
  -5  14   7          1.21          4.03         3.96 o                         
  -4  14   7         18.81         15.00         4.24 o                         
  -3  14   7          2.14          3.17         3.32 o                         
  -2  14   7          2.77          4.66         3.75 o                         
  -1  14   7         11.32         12.02         3.61 o                         
   0  14   7         10.25         12.81         3.50 o                         
   1  14   7         25.64         20.98         4.29 o                         
   2  14   7        210.76        228.65        16.49 o                         
   3  14   7          0.20          0.49         3.48 o                         
   4  14   7         16.12         18.79         4.80 o                         
   5  14   7          0.08          7.06         4.66 o                         
   6  14   7          2.84          8.71         5.85 o                         
  -6  15   7         19.44         12.79         5.57 o                         
  -5  15   7          1.20         -2.24         4.08 o                         
  -4  15   7         22.65         13.13         4.69 o                         
  -3  15   7          6.30          7.96         3.87 o                         
  -2  15   7         65.84         77.54         7.13 o                         
  -1  15   7          7.42          5.22         3.73 o                         
   0  15   7          5.73          9.39         3.53 o                         
   1  15   7          8.70         12.04         3.81 o                         
   2  15   7          0.11          0.44         3.61 o                         
   3  15   7          4.39         -0.83         3.75 o                         
   4  15   7          0.37          5.89         4.80 o                         
   5  15   7         15.72         28.28         6.19 o                         
   6  15   7         13.87         28.48         7.29 o                         
  -5  16   7          1.49          0.42         4.87 o                         
  -4  16   7          3.24          1.58         5.19 o                         
  -3  16   7          0.00          1.34         3.77 o                         
  -2  16   7          8.07          8.09         5.84 o                         
  -1  16   7         85.78         87.87         8.25 o                         
   0  16   7         16.58         15.10         5.01 o                         
   1  16   7          1.69          0.16         3.55 o                         
   2  16   7          1.41          7.82         4.68 o                         
   3  16   7          7.68         16.50         5.57 o                         
   4  16   7          0.03          1.31         4.62 o                         
   5  16   7          5.08         13.79         5.86 o                         
  -4  17   7          6.27          0.80         5.55 o                         
  -3  17   7          4.54          0.83         4.80 o                         
  -2  17   7          0.06          5.17         4.38 o                         
  -1  17   7          1.18          7.48         4.77 o                         
   0  17   7          1.24          3.81         4.42 o                         
   1  17   7          1.93          1.39         4.11 o                         
   2  17   7         10.95         12.60         5.91 o                         
   3  17   7          0.02          6.09         6.11 o                         
  -2  18   7          0.69         -6.12         6.12 o                         
  -1  18   7          7.08          9.39         5.66 o                         
   0  18   7          7.95          6.03         5.65 o                         
   1  18   7          1.71          8.92         5.79 o                         
   2  18   7         58.14         46.76        22.63 o                         
 -10   0   8         10.02         12.20         7.09 o                         
  -8   0   8          0.11         -1.83         4.24 o                         
  -6   0   8        499.60        476.05        14.66 o                         
  -4   0   8        500.00        502.56        11.08 o                         
  -2   0   8      17268.85      19162.64       225.78 o                         
   0   0   8       7020.36       6991.26        90.04 o                         
   2   0   8       5374.46       5819.41        91.40 o                         
   4   0   8       1842.68       1773.69        29.73 o                         
   6   0   8         35.54         25.84         4.82 o                         
   8   0   8         62.63         63.68        10.98 o                         
  10   0   8          1.28         25.08        10.47 o                         
 -10   1   8         40.98         33.14         5.93 o                         
  -9   1   8          0.52         -0.85         4.04 o                         
  -8   1   8          2.58          0.52         3.43 o                         
  -7   1   8         11.23         11.07         3.32 o                         
  -6   1   8        214.94        217.55         9.05 o                         
  -5   1   8        392.01        390.81         8.18 o                         
  -4   1   8         13.50          7.91         1.15 o                         
  -3   1   8       1531.42       1639.82        16.27 o                         
  -2   1   8        354.14        334.69         4.44 o                         
  -1   1   8        649.35        708.10         7.77 o                         
   0   1   8        189.00        145.12         3.00 o                         
   1   1   8         30.28         28.56         2.08 o                         
   2   1   8        550.47        544.83         8.63 o                         
   3   1   8        432.05        402.87         6.95 o                         
   4   1   8       2093.25       2072.77        25.55 o                         
   5   1   8        199.34        193.40         6.36 o                         
   6   1   8       1138.87       1090.18        19.32 o                         
   7   1   8        155.04        178.86        11.04 o                         
   8   1   8          5.07          7.96         4.64 o                         
   9   1   8         21.02         16.89         5.45 o                         
  10   1   8          0.78          8.18         6.63 o                         
 -10   2   8          1.55          2.29         4.95 o                         
  -9   2   8        161.44        145.52         9.34 o                         
  -8   2   8          5.42         -0.33         3.32 o                         
  -7   2   8         32.09         20.91         3.25 o                         
  -6   2   8        117.16        112.47         6.43 o                         
  -5   2   8        700.11        714.23        11.45 o                         
  -4   2   8          4.87          3.84         1.07 o                         
  -3   2   8        426.19        441.29         5.99 o                         
  -2   2   8        277.43        281.90         4.04 o                         
  -1   2   8        843.20       1016.76        10.78 o                         
   0   2   8        400.87        401.94         5.36 o                         
   1   2   8       4585.34       4382.19        46.57 o                         
   2   2   8        123.59        110.25         3.94 o                         
   3   2   8       2044.29       2123.89        26.59 o                         
   4   2   8        718.00        721.65        15.83 o                         
   5   2   8        253.42        257.11        11.20 o                         
   6   2   8        103.89         87.60         5.02 o                         
   7   2   8          1.18         -1.45         2.87 o                         
   8   2   8          5.17         12.12         4.65 o                         
   9   2   8          1.58          8.72         5.30 o                         
  10   2   8          2.85         16.12         6.85 o                         
 -10   3   8        111.86        121.48        10.21 o                         
  -9   3   8         16.39         14.42         4.96 o                         
  -8   3   8         17.27         10.90         3.67 o                         
  -7   3   8          0.00         -2.27         2.27 o                         
  -6   3   8        193.27        193.77         7.35 o                         
  -5   3   8        670.06        653.31        11.94 o                         
  -4   3   8          0.87          0.16         1.14 o                         
  -3   3   8        586.89        616.32         8.19 o                         
  -2   3   8        697.30        581.63         7.08 o                         
  -1   3   8       1464.22       1562.62        16.43 o                         
   0   3   8        635.20        651.38         8.43 o                         
   1   3   8         17.95         11.15         1.09 o                         
   2   3   8        577.99        526.27         8.69 o                         
   3   3   8        277.73        243.89         7.78 o                         
   4   3   8       1712.52       1675.17        22.28 o                         
   5   3   8        268.94        241.80         8.60 o                         
   6   3   8       1200.81       1216.60        18.86 o                         
   7   3   8         10.92          6.39         3.23 o                         
   8   3   8         16.86         16.41         4.91 o                         
   9   3   8         54.52         37.90         8.82 o                         
  10   3   8          0.88         15.10         6.98 o                         
 -10   4   8         23.08         12.84         5.40 o                         
  -9   4   8        107.26        129.07         8.65 o                         
  -8   4   8         13.10          7.97         3.55 o                         
  -7   4   8          1.69          1.72         2.31 o                         
  -6   4   8        389.89        373.10         9.93 o                         
  -5   4   8        585.96        566.91        10.38 o                         
  -4   4   8         36.40         32.98         2.29 o                         
  -3   4   8        274.74        275.90         5.36 o                         
  -2   4   8       3074.68       3385.05        32.03 o                         
  -1   4   8        122.93        122.02         3.19 o                         
   0   4   8       4911.02       5070.45        51.17 o                         
   1   4   8        299.09        258.67         4.86 o                         
   2   4   8         22.61         25.26         2.78 o                         
   3   4   8        106.01         97.90         4.14 o                         
   4   4   8        348.02        309.07         7.46 o                         
   5   4   8       2080.01       2049.68        26.29 o                         
   6   4   8        421.22        430.02         9.54 o                         
   7   4   8         70.51         71.41         5.54 o                         
   8   4   8         15.61         15.56         4.96 o                         
   9   4   8          1.71         13.48         5.81 o                         
  10   4   8         12.54         19.05         7.40 o                         
 -10   5   8          9.39          6.89         5.73 o                         
  -9   5   8         11.87          8.54         4.39 o                         
  -8   5   8         65.94         53.93         5.20 o                         
  -7   5   8          4.90          3.58         2.62 o                         
  -6   5   8         50.08         47.58         4.01 o                         
  -5   5   8        452.90        463.81         9.01 o                         
  -4   5   8        167.50        182.43         5.78 o                         
  -3   5   8        104.07         94.06         3.53 o                         
  -2   5   8        268.10        255.16         5.22 o                         
  -1   5   8        511.16        483.53         7.32 o                         
   0   5   8        155.15        167.40         5.14 o                         
   1   5   8        273.59        223.57         5.16 o                         
   2   5   8        514.78        526.63         8.19 o                         
   3   5   8        836.07        839.24        13.13 o                         
   4   5   8         77.60         68.77         3.82 o                         
   5   5   8        368.81        355.81         8.70 o                         
   6   5   8        471.87        442.61        10.37 o                         
   7   5   8        743.86        726.40        17.03 o                         
   8   5   8          0.34         -0.50         4.62 o                         
   9   5   8          8.36         11.67         6.49 o                         
  10   5   8          2.26         21.26         9.05 o                         
 -10   6   8          5.27          2.18         5.62 o                         
  -9   6   8          4.59          3.63         4.27 o                         
  -8   6   8         21.23         10.95         4.04 o                         
  -7   6   8        254.94        266.28         9.93 o                         
  -6   6   8          2.94         -1.23         2.21 o                         
  -5   6   8        800.07        870.71        15.37 o                         
  -4   6   8        653.56        637.08        11.36 o                         
  -3   6   8        277.85        288.71         6.00 o                         
  -2   6   8         93.99         89.57         3.29 o                         
  -1   6   8         19.34         23.40         1.59 o                         
   0   6   8        806.57        741.93        10.12 o                         
   1   6   8        801.76        757.05        10.42 o                         
   2   6   8        362.44        330.92         5.90 o                         
   3   6   8        904.66        861.07        12.63 o                         
   4   6   8        993.98        995.27        15.15 o                         
   5   6   8         27.74         32.67         3.30 o                         
   6   6   8          0.16         -0.40         2.36 o                         
   7   6   8         14.95         11.28         4.74 o                         
   8   6   8         48.00         44.19         6.45 o                         
   9   6   8         10.17         12.06         6.52 o                         
  -9   7   8         38.71         33.99         7.41 o                         
  -8   7   8         13.04         16.06         3.99 o                         
  -7   7   8         50.77         47.47         4.66 o                         
  -6   7   8          0.12          0.79         2.34 o                         
  -5   7   8        114.27         92.35         5.05 o                         
  -4   7   8         65.83         57.89         3.49 o                         
  -3   7   8         59.34         53.37         2.98 o                         
  -2   7   8         70.35         74.22         3.28 o                         
  -1   7   8        857.51        918.55        12.84 o                         
   0   7   8         31.41         30.96         2.05 o                         
   1   7   8         23.40         19.82         1.97 o                         
   2   7   8         38.49         34.70         2.43 o                         
   3   7   8         18.16         19.79         2.35 o                         
   4   7   8         17.75         19.69         2.72 o                         
   5   7   8        195.51        196.66         7.79 o                         
   6   7   8        138.22        148.87         6.91 o                         
   7   7   8         30.55         30.39         4.93 o                         
   8   7   8          3.06          3.63         4.81 o                         
   9   7   8         89.37         72.16        13.96 o                         
  -9   8   8         96.96         90.30         8.28 o                         
  -8   8   8          0.79          2.50         3.48 o                         
  -7   8   8         28.86         17.99         3.90 o                         
  -6   8   8         16.52          4.40         2.89 o                         
  -5   8   8          6.84          5.91         2.28 o                         
  -4   8   8         65.28         51.47         3.68 o                         
  -3   8   8        123.57        133.58         5.12 o                         
  -2   8   8        240.83        254.67         7.09 o                         
  -1   8   8        116.87        121.72         4.32 o                         
   0   8   8        613.51        642.24        10.25 o                         
   1   8   8        689.25        672.91        10.74 o                         
   2   8   8          2.34          2.38         1.69 o                         
   3   8   8        453.75        443.66         9.07 o                         
   4   8   8         78.25         70.14         4.47 o                         
   5   8   8       1051.14       1061.92        18.86 o                         
   6   8   8        224.67        223.72         9.57 o                         
   7   8   8         89.61         87.04         8.07 o                         
   8   8   8         14.51         15.84         6.23 o                         
   9   8   8          0.20          9.38         7.57 o                         
  -9   9   8          1.26         -2.51         4.77 o                         
  -8   9   8         25.18         15.87         4.43 o                         
  -7   9   8          0.29         -1.92         3.17 o                         
  -6   9   8          0.30          1.80         2.87 o                         
  -5   9   8          8.13          7.67         2.65 o                         
  -4   9   8        130.06        137.73         6.36 o                         
  -3   9   8          5.97          3.82         2.04 o                         
  -2   9   8          5.48          3.38         1.91 o                         
  -1   9   8        252.75        260.98         7.66 o                         
   0   9   8        144.52        144.58         5.22 o                         
   1   9   8         23.63         22.30         2.53 o                         
   2   9   8        923.02        953.04        14.91 o                         
   3   9   8          1.20          0.35         1.92 o                         
   4   9   8         14.72          6.81         2.48 o                         
   5   9   8         22.28         22.90         3.77 o                         
   6   9   8         39.81         32.18         4.55 o                         
   7   9   8          3.61          3.93         4.30 o                         
   8   9   8         56.15         77.85        10.11 o                         
   9   9   8         20.05         25.32         9.33 o                         
  -8  10   8          0.79          1.18         3.94 o                         
  -7  10   8         45.51         34.79         4.88 o                         
  -6  10   8          0.43          1.69         2.79 o                         
  -5  10   8         76.67         69.21         5.37 o                         
  -4  10   8          3.04          2.22         2.31 o                         
  -3  10   8        159.01        174.73         8.57 o                         
  -2  10   8         10.26          8.79         2.40 o                         
  -1  10   8         76.89         76.96         4.63 o                         
   0  10   8         22.74         17.10         2.42 o                         
   1  10   8          6.99          3.97         1.88 o                         
   2  10   8        201.83        218.76         7.92 o                         
   3  10   8          8.39          5.49         2.43 o                         
   4  10   8        194.60        184.08         7.84 o                         
   5  10   8          6.74          6.59         3.45 o                         
   6  10   8          3.38          4.89         3.65 o                         
   7  10   8          1.84          9.96         5.92 o                         
   8  10   8         52.21         71.77        11.69 o                         
  -8  11   8         13.89          8.27         5.16 o                         
  -7  11   8         15.57         10.77         4.14 o                         
  -6  11   8         27.92         30.10         4.62 o                         
  -5  11   8          4.98          6.26         3.00 o                         
  -4  11   8         20.82         17.36         3.21 o                         
  -3  11   8         10.80          1.83         2.34 o                         
  -2  11   8         20.05         20.16         3.00 o                         
  -1  11   8        127.12        152.81         7.73 o                         
   0  11   8        124.09        124.12         5.97 o                         
   1  11   8        581.67        589.49        12.19 o                         
   2  11   8         61.00         58.60         4.10 o                         
   3  11   8         25.92         26.11         3.94 o                         
   4  11   8          2.50          2.77         2.89 o                         
   5  11   8         93.10         79.73         6.44 o                         
   6  11   8         28.79         36.42         5.54 o                         
   7  11   8         24.22         29.71         5.82 o                         
   8  11   8          6.55         29.79         7.96 o                         
  -8  12   8          0.84         -1.56         5.40 o                         
  -7  12   8          2.16          0.86         4.64 o                         
  -6  12   8          0.67         -1.53         3.54 o                         
  -5  12   8         15.77         10.58         3.55 o                         
  -4  12   8          1.15          1.35         2.87 o                         
  -3  12   8         36.67         36.36         4.43 o                         
  -2  12   8         31.51         21.70         3.63 o                         
  -1  12   8         23.91         24.70         3.68 o                         
   0  12   8        103.45         96.24         5.47 o                         
   1  12   8         36.21         31.97         3.85 o                         
   2  12   8         61.49         49.51         4.24 o                         
   3  12   8          6.19          4.09         2.67 o                         
   4  12   8         72.69         74.12         6.78 o                         
   5  12   8        337.67        361.97        21.29 o                         
   6  12   8         18.88         23.06         5.11 o                         
   7  12   8         37.09         43.27         7.15 o                         
  -7  13   8          2.45          2.83         5.20 o                         
  -6  13   8          4.52          8.96         4.48 o                         
  -5  13   8          0.29          3.13         3.55 o                         
  -4  13   8          6.36          7.58         3.52 o                         
  -3  13   8         19.37         11.72         3.48 o                         
  -2  13   8         65.81         54.96         5.19 o                         
  -1  13   8          0.03         -0.40         2.57 o                         
   0  13   8          4.60          1.54         2.51 o                         
   1  13   8         54.96         43.99         4.64 o                         
   2  13   8        155.09        186.70         7.86 o                         
   3  13   8          0.51          1.84         2.75 o                         
   4  13   8          5.35          1.55         3.44 o                         
   5  13   8          3.61          6.38         4.39 o                         
   6  13   8         22.74         31.05         6.38 o                         
   7  13   8          0.03          0.45         6.13 o                         
  -6  14   8          1.05          2.24         4.52 o                         
  -5  14   8          2.70          2.99         4.11 o                         
  -4  14   8          3.17          3.34         3.84 o                         
  -3  14   8          0.02          1.37         3.44 o                         
  -2  14   8          3.15          8.12         3.59 o                         
  -1  14   8          7.62          4.24         3.21 o                         
   0  14   8         10.03          6.68         3.44 o                         
   1  14   8          0.31          1.72         3.26 o                         
   2  14   8         51.38         58.92         6.62 o                         
   3  14   8         23.20         23.23         6.02 o                         
   4  14   8         25.00         24.07         4.94 o                         
   5  14   8         51.12         50.73         7.93 o                         
   6  14   8         15.54         26.91         6.92 o                         
  -6  15   8          9.91          3.92         7.23 o                         
  -5  15   8          5.74          6.97         4.63 o                         
  -4  15   8          0.60         -2.83         3.83 o                         
  -3  15   8         20.64         28.80         4.98 o                         
  -2  15   8        145.57        148.02         9.39 o                         
  -1  15   8         13.68         12.74         4.34 o                         
   0  15   8          9.05         13.44         4.04 o                         
   1  15   8        120.48        120.26         7.90 o                         
   2  15   8          4.50         11.29         4.36 o                         
   3  15   8          3.09          2.08         4.11 o                         
   4  15   8          8.69         19.36         5.17 o                         
   5  15   8          0.08         12.10         5.39 o                         
  -5  16   8          6.53          9.67         7.08 o                         
  -4  16   8          0.34         -3.47         4.66 o                         
  -3  16   8          1.92         -1.81         3.82 o                         
  -2  16   8          0.05          4.90         4.49 o                         
  -1  16   8         13.34         11.99         4.77 o                         
   0  16   8          1.09         -2.83         3.53 o                         
   1  16   8         47.40         51.63         6.00 o                         
   2  16   8         17.43         11.55         5.16 o                         
   3  16   8          1.52          9.20         4.95 o                         
   4  16   8         21.25         30.16         6.63 o                         
  -3  17   8          0.83         -4.23         4.27 o                         
  -2  17   8          0.05         -1.22         4.63 o                         
  -1  17   8          0.40          2.13         4.84 o                         
   0  17   8          1.48          0.78         4.15 o                         
   1  17   8          2.96          1.09         4.33 o                         
   2  17   8         11.21          7.32         5.16 o                         
   3  17   8         48.22         66.92         9.69 o                         
  -1  18   8          1.95        -12.82        14.33 o                         
   0  18   8         13.44         15.85         6.46 o                         
   1  18   8          0.16         17.35        24.89 o                         
  -9   0   9        391.36        483.74        36.85 o                         
  -7   0   9         45.31         31.66         5.93 o                         
  -5   0   9        844.31        953.66        25.32 o                         
  -3   0   9        356.43        353.71         7.66 o                         
  -1   0   9       5138.97       5516.94        71.90 o                         
   1   0   9       1539.53       1552.77        27.16 o                         
   3   0   9        520.86        482.64        11.40 o                         
   5   0   9          6.68          7.29         3.89 o                         
   7   0   9        460.18        463.61        18.69 o                         
   9   0   9          2.05         14.51         8.03 o                         
 -10   1   9          0.07          3.70         4.71 o                         
  -9   1   9          0.00          3.83         3.95 o                         
  -8   1   9         77.89         58.13         5.74 o                         
  -7   1   9          7.12          7.35         3.14 o                         
  -6   1   9       1104.00       1186.86        19.61 o                         
  -5   1   9          0.28         -1.38         1.38 o                         
  -4   1   9       2215.79       2366.03        25.57 o                         
  -3   1   9        413.50        435.46         5.94 o                         
  -2   1   9        837.45        918.83         9.41 o                         
  -1   1   9         96.19        116.28         2.77 o                         
   0   1   9       3556.08       3517.09        34.52 o                         
   1   1   9          4.68          3.44         0.95 o                         
   2   1   9        562.18        669.71        10.07 o                         
   3   1   9          6.53          8.15         1.49 o                         
   4   1   9         10.94          6.91         1.94 o                         
   5   1   9        174.37        162.09         6.11 o                         
   6   1   9         53.26         39.72         3.89 o                         
   7   1   9        484.75        473.87        15.52 o                         
   8   1   9         10.10         10.41         4.76 o                         
   9   1   9         33.12         37.96         6.59 o                         
  10   1   9         22.87         28.46         9.25 o                         
 -10   2   9         18.12         17.60         5.65 o                         
  -9   2   9         11.13         12.62         4.72 o                         
  -8   2   9         37.15         28.70         4.96 o                         
  -7   2   9         25.85         19.70         3.48 o                         
  -6   2   9       2615.36       2811.61        38.39 o                         
  -5   2   9        224.19        226.05         8.01 o                         
  -4   2   9        146.04        150.24         4.43 o                         
  -3   2   9        235.75        235.13         4.52 o                         
  -2   2   9         82.39         79.43         2.46 o                         
  -1   2   9        525.88        537.97         6.71 o                         
   0   2   9       1354.37       1553.00        16.44 o                         
   1   2   9        323.77        287.44         5.08 o                         
   2   2   9         12.10          5.14         1.29 o                         
   3   2   9         87.02         81.07         3.78 o                         
   4   2   9        481.20        460.02         8.61 o                         
   5   2   9          4.62          5.55         2.18 o                         
   6   2   9        627.98        546.29        14.50 o                         
   7   2   9          2.61          1.80         3.08 o                         
   8   2   9          7.38          4.88         5.17 o                         
   9   2   9          2.32         11.87         5.36 o                         
  10   2   9         30.14         30.10         8.52 o                         
 -10   3   9          1.11         -2.58         5.38 o                         
  -9   3   9          5.56          5.24         4.32 o                         
  -8   3   9          1.30          0.03         3.20 o                         
  -7   3   9        359.84        373.01        12.20 o                         
  -6   3   9        234.37        240.76         8.60 o                         
  -5   3   9       1073.60       1082.37        17.26 o                         
  -4   3   9        783.80        844.55        13.26 o                         
  -3   3   9       3594.05       3723.03        37.65 o                         
  -2   3   9          7.53         13.14         1.15 o                         
  -1   3   9       1305.91       1189.49        12.86 o                         
   0   3   9       2295.81       2425.85        25.80 o                         
   1   3   9        521.97        435.98         6.54 o                         
   2   3   9        222.64        245.44         5.77 o                         
   3   3   9       1133.43       1093.34        15.98 o                         
   4   3   9          4.48          2.52         1.63 o                         
   5   3   9          9.30         11.01         2.26 o                         
   6   3   9        123.86        111.33         6.39 o                         
   7   3   9        136.11        131.91         7.55 o                         
   8   3   9         15.03         18.89         5.84 o                         
   9   3   9         69.31         82.06         9.80 o                         
  10   3   9         23.66         38.44        12.80 o                         
 -10   4   9          4.34         -0.37         5.21 o                         
  -9   4   9        262.49        294.95        13.05 o                         
  -8   4   9         29.04         24.19         4.37 o                         
  -7   4   9         28.08         16.86         3.17 o                         
  -6   4   9         21.36         20.95         2.82 o                         
  -5   4   9        301.26        318.37         9.07 o                         
  -4   4   9         86.08         93.36         4.18 o                         
  -3   4   9        254.90        260.34         5.40 o                         
  -2   4   9         33.05         30.62         1.98 o                         
  -1   4   9        706.28        718.57         8.86 o                         
   0   4   9         88.08         81.15         3.22 o                         
   1   4   9        142.90        112.05         3.45 o                         
   2   4   9        262.75        272.96         6.08 o                         
   3   4   9        963.46        896.87        13.86 o                         
   4   4   9         23.44         20.00         2.74 o                         
   5   4   9        238.43        217.83         6.81 o                         
   6   4   9         23.17         20.25         3.23 o                         
   7   4   9        232.58        186.23         8.96 o                         
   8   4   9        313.15        329.40        15.62 o                         
   9   4   9          1.78         12.72         6.48 o                         
  10   4   9          3.64         29.49        13.29 o                         
 -10   5   9          7.77          0.67         5.49 o                         
  -9   5   9          0.83          0.59         4.08 o                         
  -8   5   9        135.61        130.35        10.52 o                         
  -7   5   9          0.48         -0.08         2.41 o                         
  -6   5   9         26.18         22.31         3.07 o                         
  -5   5   9         29.07         18.70         2.61 o                         
  -4   5   9        498.25        491.50         8.79 o                         
  -3   5   9         18.36         22.12         1.91 o                         
  -2   5   9          0.59          2.51         0.85 o                         
  -1   5   9          0.44          0.97         0.92 o                         
   0   5   9       1489.21       1458.11        17.50 o                         
   1   5   9        238.97        253.64         6.59 o                         
   2   5   9       1203.21       1242.14        16.64 o                         
   3   5   9          0.28          1.14         1.48 o                         
   4   5   9        172.59        179.04         6.12 o                         
   5   5   9         63.33         62.57         3.79 o                         
   6   5   9        625.70        570.66        12.38 o                         
   7   5   9         14.48         13.56         3.97 o                         
   8   5   9          1.02          4.73         4.83 o                         
   9   5   9          1.68         11.79         7.19 o                         
  -9   6   9         94.16         96.25         8.09 o                         
  -8   6   9         32.30         19.71         4.64 o                         
  -7   6   9         72.59         69.75         5.35 o                         
  -6   6   9        208.10        220.96         9.09 o                         
  -5   6   9        547.08        571.11        11.75 o                         
  -4   6   9        135.84        142.12         5.32 o                         
  -3   6   9        437.87        452.53         8.38 o                         
  -2   6   9       1541.23       1619.71        19.95 o                         
  -1   6   9       1018.81       1005.14        12.10 o                         
   0   6   9         71.88         84.80         3.74 o                         
   1   6   9        776.73        823.99        11.34 o                         
   2   6   9        200.25        213.46         6.11 o                         
   3   6   9        664.65        634.44        11.20 o                         
   4   6   9        245.65        248.39         7.77 o                         
   5   6   9          6.53          4.91         2.26 o                         
   6   6   9         64.14         52.68         4.49 o                         
   7   6   9         65.86         68.21         6.44 o                         
   8   6   9         15.67         23.81         8.02 o                         
   9   6   9          1.65          3.09         5.98 o                         
  -9   7   9          0.12         -2.89         4.19 o                         
  -8   7   9         98.35        114.31         7.90 o                         
  -7   7   9        294.52        282.81        11.24 o                         
  -6   7   9         10.85          9.53         3.02 o                         
  -5   7   9        312.48        337.71        14.33 o                         
  -4   7   9         18.34         13.60         2.37 o                         
  -3   7   9        182.41        175.69         5.73 o                         
  -2   7   9         12.58         12.55         1.95 o                         
  -1   7   9        170.74        172.24         4.25 o                         
   0   7   9        196.20        201.75         5.64 o                         
   1   7   9        165.86        191.68         5.73 o                         
   2   7   9        326.10        320.84         8.01 o                         
   3   7   9        200.02        191.83         7.03 o                         
   4   7   9         77.89         61.26         4.29 o                         
   5   7   9        339.69        344.60         9.96 o                         
   6   7   9          4.09          2.99         3.18 o                         
   7   7   9         21.78         20.66         5.07 o                         
   8   7   9          0.80         -1.42         5.58 o                         
   9   7   9          8.39          9.74         7.41 o                         
  -9   8   9         74.81         71.67         7.55 o                         
  -8   8   9         11.60          7.07         4.08 o                         
  -7   8   9         19.07         14.55         3.90 o                         
  -6   8   9        382.02        428.00        15.78 o                         
  -5   8   9         35.70         36.37         3.62 o                         
  -4   8   9          0.24         -1.75         1.79 o                         
  -3   8   9          7.70          2.97         1.80 o                         
  -2   8   9          4.84          0.87         1.74 o                         
  -1   8   9       1044.85       1081.55        17.88 o                         
   0   8   9        136.76        135.55         4.87 o                         
   1   8   9        435.95        430.62         8.01 o                         
   2   8   9        126.68        126.47         5.06 o                         
   3   8   9        110.48        106.29         5.24 o                         
   4   8   9          0.29          0.99         2.24 o                         
   5   8   9        116.94        113.51         6.29 o                         
   6   8   9        276.72        255.58         9.93 o                         
   7   8   9         11.92         11.89         4.73 o                         
   8   8   9         89.77         94.45        12.35 o                         
   9   8   9          0.10          4.49         9.29 o                         
  -9   9   9          1.04          2.95         5.09 o                         
  -8   9   9          2.06          5.08         4.06 o                         
  -7   9   9         77.09         61.57         5.83 o                         
  -6   9   9         22.81         25.20         3.84 o                         
  -5   9   9        167.08        167.64         7.34 o                         
  -4   9   9         69.00         58.16         4.25 o                         
  -3   9   9          1.62         -1.83         1.83 o                         
  -2   9   9          3.88         -0.09         2.02 o                         
  -1   9   9         26.02         20.80         2.74 o                         
   0   9   9          0.27          0.62         1.61 o                         
   1   9   9          2.54          2.74         1.84 o                         
   2   9   9        548.14        533.74        10.18 o                         
   3   9   9          4.03          1.79         2.18 o                         
   4   9   9          1.47          3.22         2.60 o                         
   5   9   9         12.03          9.23         3.34 o                         
   6   9   9         17.46          9.78         3.72 o                         
   7   9   9          3.08          3.66         4.56 o                         
   8   9   9          2.12          3.78         6.54 o                         
  -8  10   9          1.35          1.29         3.93 o                         
  -7  10   9          5.64          5.96         4.96 o                         
  -6  10   9          2.89          1.28         3.95 o                         
  -5  10   9         11.06          5.74         3.09 o                         
  -4  10   9         46.17         40.64         3.97 o                         
  -3  10   9         13.81          8.56         2.53 o                         
  -2  10   9        105.99         99.39         5.38 o                         
  -1  10   9          7.85          7.68         2.40 o                         
   0  10   9         27.72         23.70         2.86 o                         
   1  10   9         78.01         75.46         4.25 o                         
   2  10   9        168.79        183.38         7.90 o                         
   3  10   9         17.50         13.68         2.94 o                         
   4  10   9        118.44        127.57         6.63 o                         
   5  10   9          8.96          8.36         3.56 o                         
   6  10   9         18.10         22.40         4.76 o                         
   7  10   9         19.33         14.92         5.59 o                         
   8  10   9         23.33         34.80        10.38 o                         
  -8  11   9         70.09         70.42         7.13 o                         
  -7  11   9          9.68          4.30         4.07 o                         
  -6  11   9          2.04          5.07         3.52 o                         
  -5  11   9          0.34          1.71         3.04 o                         
  -4  11   9        105.93        107.73         6.55 o                         
  -3  11   9        103.88        110.84         6.89 o                         
  -2  11   9         26.47         21.75         4.12 o                         
  -1  11   9         86.39         95.12         5.84 o                         
   0  11   9          9.43          6.09         2.50 o                         
   1  11   9         52.94         54.15         3.89 o                         
   2  11   9          0.90         -2.01         2.20 o                         
   3  11   9         30.09         27.89         3.76 o                         
   4  11   9        114.58        118.92         6.93 o                         
   5  11   9        217.14        209.49        14.88 o                         
   6  11   9          1.75          5.29         4.12 o                         
   7  11   9          1.59          4.18         8.51 o                         
   8  11   9          4.49         16.53         8.05 o                         
  -7  12   9          1.28          0.40         4.73 o                         
  -6  12   9          4.29          5.38         3.72 o                         
  -5  12   9          6.58          9.54         3.45 o                         
  -4  12   9         18.51         16.24         3.51 o                         
  -3  12   9          0.94          0.33         2.68 o                         
  -2  12   9          0.34          1.02         2.52 o                         
  -1  12   9        157.58        183.09        11.95 o                         
   0  12   9          1.23          0.70         2.41 o                         
   1  12   9          0.66         -0.27         2.45 o                         
   2  12   9         35.77         25.28         3.72 o                         
   3  12   9         17.63         13.44         3.37 o                         
   4  12   9          4.86          7.75         4.16 o                         
   5  12   9          9.11         14.10         4.88 o                         
   6  12   9          6.06         10.00         4.55 o                         
   7  12   9          2.51         20.89         6.54 o                         
  -7  13   9         18.59         25.91         6.25 o                         
  -6  13   9          0.10          1.63         4.38 o                         
  -5  13   9         23.41         21.60         5.41 o                         
  -4  13   9          5.00          6.56         3.64 o                         
  -3  13   9          5.39         -1.21         2.79 o                         
  -2  13   9          0.12         -2.16         2.95 o                         
  -1  13   9          2.42         -0.78         2.63 o                         
   0  13   9         11.45          7.71         3.08 o                         
   1  13   9         62.61         64.22         5.71 o                         
   2  13   9          7.59          6.05         3.51 o                         
   3  13   9          0.15          4.87         3.30 o                         
   4  13   9          0.03         -0.42         3.95 o                         
   5  13   9         26.53         26.35         5.67 o                         
   6  13   9         11.64          1.50         4.83 o                         
   7  13   9         12.13         19.49         7.60 o                         
  -6  14   9         13.60         12.66         4.99 o                         
  -5  14   9          6.76          5.61         4.37 o                         
  -4  14   9         42.51         36.95         5.59 o                         
  -3  14   9          0.46          1.87         3.31 o                         
  -2  14   9         82.19         91.97         6.86 o                         
  -1  14   9          2.01         -2.96         2.96 o                         
   0  14   9         13.99          5.71         3.44 o                         
   1  14   9         39.23         35.04         5.02 o                         
   2  14   9         93.80        121.33         8.24 o                         
   3  14   9          0.02          0.43         3.74 o                         
   4  14   9          9.99          5.15         4.23 o                         
   5  14   9         16.25         17.46         5.43 o                         
   6  14   9          5.29          3.41         6.08 o                         
  -5  15   9          5.44         -0.82         4.42 o                         
  -4  15   9         24.77         18.71         4.91 o                         
  -3  15   9          1.25          9.42         4.15 o                         
  -2  15   9          7.52          8.91         4.47 o                         
  -1  15   9         10.44         11.86         4.50 o                         
   0  15   9          7.68          5.14         3.56 o                         
   1  15   9          4.31          3.75         4.01 o                         
   2  15   9          2.14         -3.59         3.59 o                         
   3  15   9          2.40          4.64         4.24 o                         
   4  15   9         16.61         15.50         5.08 o                         
   5  15   9         50.63         60.06         8.20 o                         
  -4  16   9          1.44          7.43         4.84 o                         
  -3  16   9          6.68          8.73         4.66 o                         
  -2  16   9          0.23         -0.80         4.18 o                         
  -1  16   9         50.61         48.14         7.89 o                         
   0  16   9          1.05          3.66         3.90 o                         
   1  16   9          0.26          4.35         3.99 o                         
   2  16   9          4.62          8.67         4.93 o                         
   3  16   9          0.15         -2.84         4.81 o                         
   4  16   9         45.10         62.04         9.39 o                         
  -3  17   9         16.98         13.97         8.13 o                         
  -2  17   9          0.86          5.28         5.25 o                         
  -1  17   9         30.50         24.45         5.86 o                         
   0  17   9          0.24          5.30         4.98 o                         
   1  17   9          2.05          5.55         4.59 o                         
   2  17   9          3.75          9.47         5.68 o                         
   3  17   9          1.98        -12.07        13.58 o                         
 -10   0  10        107.86        111.44        12.79 o                         
  -8   0  10        282.66        257.15        26.03 o                         
  -6   0  10        106.11        121.81        10.29 o                         
  -4   0  10       1033.82       1029.19        17.43 o                         
  -2   0  10       1344.20       1624.19        21.90 o                         
   0   0  10       2178.96       2220.79        32.10 o                         
   2   0  10       1719.67       1630.63        29.01 o                         
   4   0  10          1.53          5.04         2.75 o                         
   6   0  10          2.08         -1.92         3.67 o                         
   8   0  10          4.39         16.80         7.14 o                         
  10   0  10          0.05          0.94        11.32 o                         
 -10   1  10         62.59         72.56         8.07 o                         
  -9   1  10         31.87         23.83         5.23 o                         
  -8   1  10          1.44         -1.23         3.24 o                         
  -7   1  10          5.01          4.75         3.21 o                         
  -6   1  10        243.01        245.61         9.78 o                         
  -5   1  10        987.32       1076.78        16.51 o                         
  -4   1  10          3.45          0.99         1.15 o                         
  -3   1  10       1355.39       1398.10        15.08 o                         
  -2   1  10        391.73        363.95         5.05 o                         
  -1   1  10        325.10        244.68         3.91 o                         
   0   1  10       1419.78       1306.72        14.92 o                         
   1   1  10        206.57        205.43         5.23 o                         
   2   1  10        229.31        183.99         4.99 o                         
   3   1  10       1403.47       1385.43        18.25 o                         
   4   1  10          4.64          5.73         1.83 o                         
   5   1  10        221.25        227.19         9.12 o                         
   6   1  10        363.80        327.48        10.36 o                         
   7   1  10        109.08         90.37         6.42 o                         
   8   1  10          3.07          5.13         4.75 o                         
   9   1  10         51.81         56.91         7.63 o                         
  10   1  10          8.65         22.54         7.06 o                         
 -10   2  10          1.55          4.01         5.17 o                         
  -9   2  10         14.62         10.96         4.57 o                         
  -8   2  10          3.19          0.73         3.44 o                         
  -7   2  10         99.37         84.26         6.17 o                         
  -6   2  10        189.53        187.98         7.32 o                         
  -5   2  10          0.02         -1.18         1.65 o                         
  -4   2  10         79.51         93.12         3.48 o                         
  -3   2  10       1964.71       1994.99        20.51 o                         
  -2   2  10        525.52        502.82         6.64 o                         
  -1   2  10        669.43        645.40         7.76 o                         
   0   2  10         60.15         53.14         2.63 o                         
   1   2  10        271.64        248.75         4.98 o                         
   2   2  10        135.00        121.12         3.68 o                         
   3   2  10        229.35        254.29         7.06 o                         
   4   2  10        170.85        139.67         5.55 o                         
   5   2  10         21.98         12.87         3.14 o                         
   6   2  10        123.26         93.32         5.71 o                         
   7   2  10          1.42          0.69         3.43 o                         
   8   2  10          0.03          4.79         5.28 o                         
   9   2  10        127.93        129.47        10.53 o                         
  10   2  10          3.81         20.16         7.52 o                         
 -10   3  10         65.72         63.59         8.07 o                         
  -9   3  10          3.31          1.26         4.42 o                         
  -8   3  10          0.93         -0.22         3.32 o                         
  -7   3  10          8.69          9.75         2.98 o                         
  -6   3  10         66.46         63.70         4.30 o                         
  -5   3  10         55.83         62.25         4.17 o                         
  -4   3  10         11.67         10.38         1.63 o                         
  -3   3  10        204.72        196.66         4.43 o                         
  -2   3  10        684.86        722.64         8.61 o                         
  -1   3  10        877.31       1030.00        11.59 o                         
   0   3  10       1490.92       1451.09        15.31 o                         
   1   3  10       1329.63       1374.05        17.09 o                         
   2   3  10       2267.40       2184.77        27.46 o                         
   3   3  10        759.63        792.36        12.74 o                         
   4   3  10          6.04          6.49         1.92 o                         
   5   3  10        212.15        174.39         6.62 o                         
   6   3  10       1098.69       1072.64        18.38 o                         
   7   3  10         12.03          7.40         3.64 o                         
   8   3  10         25.92         32.15         5.84 o                         
   9   3  10          1.03         11.83         6.08 o                         
  10   3  10          1.56         31.17        13.78 o                         
 -10   4  10         30.86         32.71         7.07 o                         
  -9   4  10         71.74         81.79         7.57 o                         
  -8   4  10         56.72         48.62         5.76 o                         
  -7   4  10          0.75         -0.92         2.49 o                         
  -6   4  10         22.95         21.15         2.94 o                         
  -5   4  10         54.91         48.96         3.52 o                         
  -4   4  10        510.28        475.81         7.95 o                         
  -3   4  10        159.33        167.92         5.58 o                         
  -2   4  10       1234.32       1334.59        14.80 o                         
  -1   4  10        135.31        145.12         3.91 o                         
   0   4  10        718.63        705.52         9.42 o                         
   1   4  10        290.92        262.24         6.13 o                         
   2   4  10        199.63        214.69         5.82 o                         
   3   4  10        101.17        101.70         5.21 o                         
   4   4  10        440.64        444.73         9.17 o                         
   5   4  10         45.57         31.09         3.25 o                         
   6   4  10         13.70          8.79         2.67 o                         
   7   4  10          5.13          9.66         3.37 o                         
   8   4  10          0.90          5.72         5.05 o                         
   9   4  10         26.91         29.32         7.61 o                         
  -9   5  10         11.16         10.71         4.82 o                         
  -8   5  10          2.84         -2.02         3.34 o                         
  -7   5  10        256.77        273.47        13.55 o                         
  -6   5  10         15.90         16.09         2.99 o                         
  -5   5  10         34.67         32.92         3.05 o                         
  -4   5  10         52.41         41.04         2.79 o                         
  -3   5  10         10.01          6.31         1.49 o                         
  -2   5  10        531.58        513.34         7.42 o                         
  -1   5  10          1.60         -0.01         0.93 o                         
   0   5  10         24.69         27.73         1.92 o                         
   1   5  10         40.46         24.27         1.91 o                         
   2   5  10          2.86          4.23         1.55 o                         
   3   5  10        555.51        538.04         9.69 o                         
   4   5  10         51.74         44.26         3.35 o                         
   5   5  10       1227.99       1132.96        18.08 o                         
   6   5  10        424.70        381.96        13.89 o                         
   7   5  10         10.90          5.89         3.82 o                         
   8   5  10         34.46         28.12         6.22 o                         
   9   5  10          3.71         -1.86         6.06 o                         
  -9   6  10          0.03          2.44         4.81 o                         
  -8   6  10         29.77         24.22         5.00 o                         
  -7   6  10         11.73          5.99         3.12 o                         
  -6   6  10          3.62          4.08         2.77 o                         
  -5   6  10         19.91         21.46         2.93 o                         
  -4   6  10        211.72        221.04         7.93 o                         
  -3   6  10        377.90        362.15         7.55 o                         
  -2   6  10        186.18        178.77         5.34 o                         
  -1   6  10         21.69         15.43         1.54 o                         
   0   6  10        152.59        141.87         5.57 o                         
   1   6  10        109.53        100.31         3.64 o                         
   2   6  10        695.24        709.15        12.28 o                         
   3   6  10         18.24         19.84         2.72 o                         
   4   6  10        184.82        200.72         7.39 o                         
   5   6  10         22.56         18.20         2.88 o                         
   6   6  10          6.90          7.08         3.36 o                         
   7   6  10         71.08         68.63         7.02 o                         
   8   6  10         18.35         12.34         6.29 o                         
   9   6  10         14.52         20.57         7.73 o                         
  -9   7  10          4.15         -0.26         4.77 o                         
  -8   7  10          6.29         -2.25         3.77 o                         
  -7   7  10          3.73          1.99         3.14 o                         
  -6   7  10         54.31         54.51         4.59 o                         
  -5   7  10        242.46        228.79         8.77 o                         
  -4   7  10         52.90         55.93         3.93 o                         
  -3   7  10        162.72        157.80         5.67 o                         
  -2   7  10          5.32          7.23         1.91 o                         
  -1   7  10        612.35        629.72        11.79 o                         
   0   7  10         20.08         14.50         2.02 o                         
   1   7  10        258.60        265.96         7.40 o                         
   2   7  10        416.81        421.34         9.52 o                         
   3   7  10          8.83         10.41         2.41 o                         
   4   7  10          1.77         -0.24         2.14 o                         
   5   7  10          2.29          6.80         2.92 o                         
   6   7  10        239.61        225.95         9.78 o                         
   7   7  10         16.95          9.44         4.70 o                         
   8   7  10         43.21         47.07         8.42 o                         
   9   7  10         39.37         38.85         9.95 o                         
  -9   8  10         41.70         35.90         6.51 o                         
  -8   8  10          0.67          1.46         3.85 o                         
  -7   8  10          1.78          1.87         3.08 o                         
  -6   8  10         78.74         79.19         5.73 o                         
  -5   8  10         87.42         87.28         5.45 o                         
  -4   8  10         93.09         84.56         4.86 o                         
  -3   8  10        860.64        897.75        14.30 o                         
  -2   8  10        115.08        114.55         6.45 o                         
  -1   8  10          0.12         -1.18         1.73 o                         
   0   8  10         22.18         17.14         2.72 o                         
   1   8  10         14.06         13.25         2.09 o                         
   2   8  10         83.71         73.09         4.37 o                         
   3   8  10        181.79        173.31         7.42 o                         
   4   8  10        347.63        363.11        10.50 o                         
   5   8  10        788.79        807.99        16.14 o                         
   6   8  10         38.56         35.41         6.24 o                         
   7   8  10        116.98        115.16         9.10 o                         
   8   8  10         35.71         44.29         8.36 o                         
   9   8  10          4.43          3.30        10.14 o                         
  -8   9  10          0.00         -2.69         3.63 o                         
  -7   9  10          2.91          3.86         3.43 o                         
  -6   9  10         30.80         21.73         3.88 o                         
  -5   9  10         42.32         37.39         4.19 o                         
  -4   9  10         82.97         87.50         7.22 o                         
  -3   9  10         12.07          9.80         2.47 o                         
  -2   9  10        823.60        846.64        15.79 o                         
  -1   9  10         49.65         40.32         3.40 o                         
   0   9  10          0.02         -0.01         1.56 o                         
   1   9  10        251.75        283.16         8.07 o                         
   2   9  10         30.75         24.88         3.11 o                         
   3   9  10        211.60        218.77         7.98 o                         
   4   9  10         26.00         23.84         3.39 o                         
   5   9  10        378.06        393.98        14.38 o                         
   6   9  10         87.44         72.74         7.18 o                         
   7   9  10         23.16          9.75         5.05 o                         
   8   9  10          0.26         -1.25         7.59 o                         
  -8  10  10         23.76         25.94         5.18 o                         
  -7  10  10          0.73         -2.28         3.50 o                         
  -6  10  10          0.96         -0.74         3.15 o                         
  -5  10  10          4.88          2.52         2.97 o                         
  -4  10  10          0.92         -0.01         2.48 o                         
  -3  10  10         14.11         14.26         2.74 o                         
  -2  10  10         41.52         45.97         3.91 o                         
  -1  10  10         59.47         62.81         5.16 o                         
   0  10  10         18.46         11.68         2.68 o                         
   1  10  10         23.82         24.60         2.89 o                         
   2  10  10        133.82        152.65         6.74 o                         
   3  10  10         40.11         39.99         3.92 o                         
   4  10  10        112.05         95.24         5.82 o                         
   5  10  10         38.86         51.39         5.71 o                         
   6  10  10          9.65         11.79         4.40 o                         
   7  10  10         39.66         50.29         7.17 o                         
   8  10  10          2.17         10.74         7.41 o                         
  -8  11  10          0.05          3.61         4.49 o                         
  -7  11  10          0.14         -0.26         4.10 o                         
  -6  11  10         24.72         22.14         4.41 o                         
  -5  11  10        154.45        158.51         8.59 o                         
  -4  11  10          0.48          3.65         3.05 o                         
  -3  11  10         26.34         19.05         3.55 o                         
  -2  11  10        191.11        185.21         7.66 o                         
  -1  11  10        400.50        437.03        11.14 o                         
   0  11  10          0.25         -2.28         2.78 o                         
   1  11  10         59.47         68.92         4.62 o                         
   2  11  10        307.67        353.39        10.81 o                         
   3  11  10         14.09          6.58         3.15 o                         
   4  11  10         47.31         37.96         5.01 o                         
   5  11  10          1.88          1.43         3.77 o                         
   6  11  10          0.46          1.33         5.13 o                         
   7  11  10          4.89          3.45         5.40 o                         
  -7  12  10          2.61         -1.00         4.34 o                         
  -6  12  10          0.06         -3.61         3.61 o                         
  -5  12  10         15.03         18.91         4.01 o                         
  -4  12  10          1.16          1.16         2.94 o                         
  -3  12  10        111.81        121.59         9.51 o                         
  -2  12  10         25.97         20.43         3.59 o                         
  -1  12  10          2.26          2.01         2.76 o                         
   0  12  10         12.46         10.32         2.96 o                         
   1  12  10         39.17         30.27         4.01 o                         
   2  12  10        158.95        161.14         8.40 o                         
   3  12  10          9.78          9.12         4.79 o                         
   4  12  10        117.14        134.49         9.33 o                         
   5  12  10         86.82         96.01         8.17 o                         
   6  12  10          9.07          9.17         5.05 o                         
   7  12  10          8.42         21.79         7.19 o                         
  -6  13  10          0.08          4.38         4.49 o                         
  -5  13  10         14.53         19.36         4.30 o                         
  -4  13  10         60.69         54.64         5.86 o                         
  -3  13  10         32.50         39.57         6.46 o                         
  -2  13  10        191.50        224.36         9.78 o                         
  -1  13  10         41.21         29.31         4.01 o                         
   0  13  10          4.89          4.16         3.30 o                         
   1  13  10         44.05         39.18         4.98 o                         
   2  13  10         41.56         33.53         4.99 o                         
   3  13  10          0.50          0.25         3.34 o                         
   4  13  10          1.23          7.02         4.17 o                         
   5  13  10         72.52         67.77         7.29 o                         
   6  13  10          0.11          7.09         5.31 o                         
  -6  14  10          1.20         -1.54         4.77 o                         
  -5  14  10         16.88         11.77         5.23 o                         
  -4  14  10          4.07          1.26         3.99 o                         
  -3  14  10          0.25          0.20         3.21 o                         
  -2  14  10          5.25          8.43         3.88 o                         
  -1  14  10         13.50          7.69         3.64 o                         
   0  14  10          8.63          4.45         4.65 o                         
   1  14  10         10.79          8.72         3.95 o                         
   2  14  10         62.19         80.89         7.01 o                         
   3  14  10         28.58         28.87         5.53 o                         
   4  14  10          0.58          1.75         4.22 o                         
   5  14  10          2.93          4.88         4.93 o                         
   6  14  10         10.38         17.91         8.32 o                         
  -5  15  10         11.35         12.58         5.23 o                         
  -4  15  10          3.18          5.26         4.35 o                         
  -3  15  10          3.38          0.84         3.93 o                         
  -2  15  10         87.71         80.02         7.95 o                         
  -1  15  10         34.75         39.32         6.37 o                         
   0  15  10          8.79         10.80         4.11 o                         
   1  15  10         30.01         27.01         5.30 o                         
   2  15  10          8.85          1.63         4.09 o                         
   3  15  10         51.08         54.81         6.92 o                         
   4  15  10          2.45          2.99         4.54 o                         
   5  15  10          0.38         10.58         5.80 o                         
  -4  16  10          0.01         -2.19         4.71 o                         
  -3  16  10          6.10          5.38         4.67 o                         
  -2  16  10         11.19         10.49         4.98 o                         
  -1  16  10          0.14          0.53         4.20 o                         
   0  16  10          0.72          1.18         4.16 o                         
   1  16  10         10.42          8.65         4.54 o                         
   2  16  10         13.29         10.85         5.24 o                         
   3  16  10          6.17          1.85         5.06 o                         
   4  16  10         40.01         65.56        13.81 o                         
  -2  17  10         13.19         13.46         5.96 o                         
  -1  17  10          8.98          3.51         5.67 o                         
   0  17  10          5.89          5.15         5.21 o                         
   1  17  10         13.50         14.80         5.44 o                         
   2  17  10          5.52         18.64         6.37 o                         
  -9   0  11        295.16        362.94        24.73 o                         
  -7   0  11        675.62        776.51        37.38 o                         
  -5   0  11       1348.86       1497.92        27.53 o                         
  -3   0  11         11.53         17.12         2.04 o                         
  -1   0  11       3544.14       3727.40        50.17 o                         
   1   0  11        775.11        685.20        14.52 o                         
   3   0  11         53.40         36.26         3.78 o                         
   5   0  11        335.27        326.42        14.32 o                         
   7   0  11         54.03         44.17         7.39 o                         
   9   0  11        100.41        106.83        14.17 o                         
 -10   1  11          0.84          3.96         5.35 o                         
  -9   1  11         28.94         26.94         5.11 o                         
  -8   1  11         74.83         67.36         6.99 o                         
  -7   1  11         76.59         86.56         6.41 o                         
  -6   1  11          0.01          4.27         2.39 o                         
  -5   1  11         38.16         27.37         2.77 o                         
  -4   1  11       1337.35       1428.48        16.95 o                         
  -3   1  11        666.57        628.62         8.13 o                         
  -2   1  11        962.59        960.13        10.47 o                         
  -1   1  11         74.94         89.86         2.81 o                         
   0   1  11        542.27        559.86         8.16 o                         
   1   1  11         85.51         79.26         3.03 o                         
   2   1  11          2.42          2.26         1.32 o                         
   3   1  11        257.91        254.33         8.21 o                         
   4   1  11        692.69        731.96        13.87 o                         
   5   1  11        144.98        134.38         6.06 o                         
   6   1  11        282.54        304.27        10.24 o                         
   7   1  11        171.13        175.68         9.16 o                         
   8   1  11         88.50        117.40         9.84 o                         
   9   1  11         29.17         26.52         6.57 o                         
 -10   2  11          0.02          2.05         5.43 o                         
  -9   2  11         31.83         33.17         5.76 o                         
  -8   2  11          4.88          3.03         3.73 o                         
  -7   2  11          0.31         -2.10         2.84 o                         
  -6   2  11       1155.83       1272.42        21.24 o                         
  -5   2  11         87.78         81.66         4.46 o                         
  -4   2  11         76.11         73.70         3.25 o                         
  -3   2  11          7.32          9.41         1.28 o                         
  -2   2  11          0.10         -0.82         0.82 o                         
  -1   2  11        961.77        994.53        11.15 o                         
   0   2  11        934.74        898.86        11.21 o                         
   1   2  11          3.51          6.02         1.27 o                         
   2   2  11       1807.80       1732.67        22.35 o                         
   3   2  11         13.15          8.87         2.03 o                         
   4   2  11         25.75         18.81         2.84 o                         
   5   2  11        146.09        158.80         6.78 o                         
   6   2  11        203.78        183.63         8.03 o                         
   7   2  11         15.32          9.53         3.80 o                         
   8   2  11         13.65         12.01         4.77 o                         
   9   2  11          8.01         25.65         7.02 o                         
 -10   3  11          6.55         15.68         7.24 o                         
  -9   3  11        102.22        102.28         8.43 o                         
  -8   3  11         17.01         12.84         4.03 o                         
  -7   3  11        120.05        118.31         7.10 o                         
  -6   3  11        393.42        433.69        13.37 o                         
  -5   3  11         56.47         50.89         3.89 o                         
  -4   3  11       1085.74       1129.03        14.21 o                         
  -3   3  11        913.37        930.47        11.45 o                         
  -2   3  11        481.97        472.02         6.44 o                         
  -1   3  11        187.25        181.91         4.10 o                         
   0   3  11          5.76          6.47         1.10 o                         
   1   3  11         99.20         98.82         3.99 o                         
   2   3  11        498.11        515.81        10.67 o                         
   3   3  11        251.54        240.53         6.77 o                         
   4   3  11        516.91        496.09        10.07 o                         
   5   3  11          8.01          1.54         2.27 o                         
   6   3  11          0.56         -2.43         2.43 o                         
   7   3  11         46.46         50.78         6.45 o                         
   8   3  11         56.54         58.29         7.17 o                         
   9   3  11         24.17         26.59         7.60 o                         
  -9   4  11         53.41         48.64         6.24 o                         
  -8   4  11          0.43          1.46         3.45 o                         
  -7   4  11          2.57          1.39         2.82 o                         
  -6   4  11        335.26        349.97        10.13 o                         
  -5   4  11        288.28        321.52         8.70 o                         
  -4   4  11         72.32         71.18         3.26 o                         
  -3   4  11        202.13        185.64         5.15 o                         
  -2   4  11          0.19          0.22         0.96 o                         
  -1   4  11        414.34        373.10         5.89 o                         
   0   4  11          3.24          3.24         1.10 o                         
   1   4  11        129.57        147.98         5.66 o                         
   2   4  11          4.36          4.43         1.62 o                         
   3   4  11        834.97        827.66        13.90 o                         
   4   4  11         77.27         68.60         4.28 o                         
   5   4  11         80.03         93.43         5.44 o                         
   6   4  11          1.00          1.90         2.52 o                         
   7   4  11        119.46         91.52         8.29 o                         
   8   4  11         37.56         39.21         7.52 o                         
   9   4  11         19.40         17.32         7.34 o                         
  -9   5  11          0.00          1.97         4.31 o                         
  -8   5  11         31.99         23.98         5.02 o                         
  -7   5  11         42.60         32.19         4.23 o                         
  -6   5  11         84.64         84.11         5.35 o                         
  -5   5  11         13.85         13.08         2.66 o                         
  -4   5  11       1149.82       1253.59        17.55 o                         
  -3   5  11        364.43        360.44         6.78 o                         
  -2   5  11          3.24          1.56         1.21 o                         
  -1   5  11          2.67          0.20         1.02 o                         
   0   5  11        178.94        166.55         4.69 o                         
   1   5  11       2028.75       2061.23        26.61 o                         
   2   5  11        110.37        126.03         5.25 o                         
   3   5  11        238.53        235.31         7.43 o                         
   4   5  11          2.64          3.16         2.21 o                         
   5   5  11        168.87        177.11         7.35 o                         
   6   5  11          4.29          5.53         3.27 o                         
   7   5  11         54.26         53.78         6.10 o                         
   8   5  11        100.53        126.66        11.79 o                         
   9   5  11          8.70         12.03         8.05 o                         
  -9   6  11          6.36          3.93         4.95 o                         
  -8   6  11          0.97          0.33         3.97 o                         
  -7   6  11          7.45          5.50         3.34 o                         
  -6   6  11        165.91        162.93         7.92 o                         
  -5   6  11        101.44        105.11         5.69 o                         
  -4   6  11        122.11        119.53         5.46 o                         
  -3   6  11        931.47        977.54        13.97 o                         
  -2   6  11        101.97        109.23         4.18 o                         
  -1   6  11          0.08         -1.10         1.10 o                         
   0   6  11       1002.46        983.92        13.35 o                         
   1   6  11        143.04        139.33         5.06 o                         
   2   6  11        401.38        437.36         9.37 o                         
   3   6  11          1.54          1.13         2.03 o                         
   4   6  11        280.50        279.33         9.10 o                         
   5   6  11         14.15         15.67         3.10 o                         
   6   6  11         37.53         30.87         4.87 o                         
   7   6  11         40.96         44.90         6.10 o                         
   8   6  11          5.10          8.24         9.06 o                         
   9   6  11         11.08         25.10         8.66 o                         
  -9   7  11         39.44         48.20         7.02 o                         
  -8   7  11          0.01          1.47         3.96 o                         
  -7   7  11         98.95         93.07         7.42 o                         
  -6   7  11         72.91         74.09         5.19 o                         
  -5   7  11          7.57          4.91         2.33 o                         
  -4   7  11          4.62          5.64         2.19 o                         
  -3   7  11        968.66        988.81        15.67 o                         
  -2   7  11        335.59        332.02         8.15 o                         
  -1   7  11        210.19        223.66         9.59 o                         
   0   7  11         29.58         28.36         2.45 o                         
   1   7  11        296.54        298.66         8.28 o                         
   2   7  11        607.50        616.80        11.39 o                         
   3   7  11          7.50          3.02         2.38 o                         
   4   7  11        571.75        560.72        11.94 o                         
   5   7  11         99.84         91.09         5.92 o                         
   6   7  11          0.13          1.60         3.71 o                         
   7   7  11          5.82          4.73         4.57 o                         
   8   7  11          0.19         -0.43         6.14 o                         
   9   7  11          9.01         28.15        11.54 o                         
  -9   8  11          5.17          2.91         7.94 o                         
  -8   8  11          0.13         -3.64         3.64 o                         
  -7   8  11          2.30          4.05         3.46 o                         
  -6   8  11         32.61         26.40         3.95 o                         
  -5   8  11        114.03        120.54         6.30 o                         
  -4   8  11          8.43          2.41         2.38 o                         
  -3   8  11        213.69        224.53         7.40 o                         
  -2   8  11        140.56        128.36         6.27 o                         
  -1   8  11         46.88         30.93         3.02 o                         
   0   8  11          0.14          1.31         1.63 o                         
   1   8  11        272.66        305.35         9.38 o                         
   2   8  11        391.17        427.06         9.99 o                         
   3   8  11         22.02         21.31         3.38 o                         
   4   8  11        178.56        194.37         7.84 o                         
   5   8  11         70.17         76.30         5.90 o                         
   6   8  11         20.07         16.10         4.44 o                         
   7   8  11         36.65         39.67        11.81 o                         
   8   8  11         61.95         39.63        16.02 o                         
  -8   9  11          8.53          4.59         3.94 o                         
  -7   9  11         35.65         25.62         4.59 o                         
  -6   9  11          1.28          1.75         3.11 o                         
  -5   9  11         47.97         46.84         4.67 o                         
  -4   9  11         66.68         72.25         5.20 o                         
  -3   9  11         80.79         81.21         4.82 o                         
  -2   9  11        344.21        393.06        11.69 o                         
  -1   9  11          0.06         -1.82         1.82 o                         
   0   9  11          0.37         -1.77         1.98 o                         
   1   9  11       1601.96       1741.86        25.12 o                         
   2   9  11        154.71        150.10         6.32 o                         
   3   9  11        140.59        141.96         6.47 o                         
   4   9  11         51.26         58.40         4.61 o                         
   5   9  11         23.00         24.17         4.75 o                         
   6   9  11        211.55        240.96        12.35 o                         
   7   9  11         19.14         25.12         6.18 o                         
   8   9  11          8.35         13.23         7.17 o                         
  -8  10  11          0.30         -0.43         4.02 o                         
  -7  10  11         10.66          9.45         4.07 o                         
  -6  10  11         26.18         26.98         4.61 o                         
  -5  10  11         61.05         57.54         5.19 o                         
  -4  10  11         73.94         70.61         5.45 o                         
  -3  10  11        158.75        175.87         7.12 o                         
  -2  10  11        359.71        394.35        12.48 o                         
  -1  10  11         11.23          7.41         2.46 o                         
   0  10  11         97.25         78.75         4.87 o                         
   1  10  11        461.50        506.36        11.84 o                         
   2  10  11          8.03          8.27         2.60 o                         
   3  10  11          6.46          1.59         2.65 o                         
   4  10  11        105.60        104.24         6.53 o                         
   5  10  11         18.44         28.35         5.02 o                         
   6  10  11         38.25         38.81         7.75 o                         
   7  10  11          0.25          5.00         5.42 o                         
   8  10  11         28.59         50.15        14.91 o                         
  -7  11  11         38.73         21.26         6.21 o                         
  -6  11  11         46.98         46.63         6.70 o                         
  -5  11  11         40.79         51.43         5.08 o                         
  -4  11  11         15.43          2.11         2.98 o                         
  -3  11  11         46.84         37.41         4.26 o                         
  -2  11  11        182.56        213.75         8.63 o                         
  -1  11  11          0.97         -2.36         2.36 o                         
   0  11  11         10.34          9.66         2.70 o                         
   1  11  11         66.13         61.66         4.89 o                         
   2  11  11        160.81        168.23         8.41 o                         
   3  11  11         37.56         32.82         4.69 o                         
   4  11  11        196.61        212.49        10.80 o                         
   5  11  11        187.16        205.24        10.74 o                         
   6  11  11          3.28          8.60         4.72 o                         
   7  11  11          0.17          5.79         5.66 o                         
  -7  12  11          2.53          1.82         4.41 o                         
  -6  12  11          5.18          6.45         4.18 o                         
  -5  12  11        123.80        113.31         7.21 o                         
  -4  12  11         18.32          9.52         3.48 o                         
  -3  12  11         73.99         79.02         6.62 o                         
  -2  12  11         67.56         56.35         5.12 o                         
  -1  12  11          8.82          8.99         3.13 o                         
   0  12  11          3.19          1.53         2.84 o                         
   1  12  11        128.05        145.23         8.49 o                         
   2  12  11         50.25         50.18         6.21 o                         
   3  12  11          0.27         -2.95         3.18 o                         
   4  12  11          2.53          0.57         3.95 o                         
   5  12  11        115.23        122.48         9.49 o                         
   6  12  11         22.93         16.40         6.14 o                         
   7  12  11         19.20         29.45         9.17 o                         
  -6  13  11          3.15          2.03         4.44 o                         
  -5  13  11          1.00          0.04         3.55 o                         
  -4  13  11          3.29         -0.41         3.47 o                         
  -3  13  11         59.65         55.83         5.41 o                         
  -2  13  11          0.32         -1.35         3.13 o                         
  -1  13  11         68.00         65.55         5.55 o                         
   0  13  11          5.90          2.16         3.22 o                         
   1  13  11        301.80        328.83        13.70 o                         
   2  13  11         21.72         17.97         4.48 o                         
   3  13  11          0.01          2.58         3.85 o                         
   4  13  11         40.82         36.07         6.08 o                         
   5  13  11         14.63         25.39         5.74 o                         
   6  13  11         11.44          1.16         6.01 o                         
  -5  14  11          0.25         -2.15         4.30 o                         
  -4  14  11          0.81          2.22         3.87 o                         
  -3  14  11          0.37         -3.52         3.52 o                         
  -2  14  11        103.50        101.40         7.91 o                         
  -1  14  11          5.38          2.60         3.74 o                         
   0  14  11          1.57          0.18         3.56 o                         
   1  14  11         91.95         84.13         7.17 o                         
   2  14  11         19.80         21.75         5.58 o                         
   3  14  11          1.03         -4.03         4.14 o                         
   4  14  11          6.66          9.86         4.90 o                         
   5  14  11         10.27         10.45         5.55 o                         
  -4  15  11          0.00          0.52         4.48 o                         
  -3  15  11         11.62         -0.37         4.09 o                         
  -2  15  11         17.71         24.68         5.59 o                         
  -1  15  11          0.11         -3.88         3.88 o                         
   0  15  11         12.45         13.11         4.54 o                         
   1  15  11          0.75         -3.25         3.68 o                         
   2  15  11          0.00          1.39         4.13 o                         
   3  15  11          1.89         -1.43         4.53 o                         
   4  15  11         30.43         34.77         6.74 o                         
  -3  16  11          2.95          5.37         5.02 o                         
  -2  16  11         11.38         19.39         5.76 o                         
  -1  16  11          3.75          3.50         5.23 o                         
   0  16  11          8.00         13.26         4.87 o                         
   1  16  11          4.37          1.53         4.14 o                         
   2  16  11          3.60          3.49         4.91 o                         
   3  16  11          2.57         11.57         5.62 o                         
  -1  17  11         11.75          2.85         6.60 o                         
   0  17  11          2.56          1.24         5.42 o                         
   1  17  11         15.64         16.46        10.63 o                         
  -8   0  12        219.12        245.07        17.15 o                         
  -6   0  12         57.72         50.24         6.72 o                         
  -4   0  12       2361.51       2617.01        38.72 o                         
  -2   0  12        248.15        275.55         6.70 o                         
   0   0  12        463.10        476.76         9.82 o                         
   2   0  12       1004.73       1040.12        20.77 o                         
   4   0  12          0.01         -1.06         2.52 o                         
   6   0  12         13.71         16.80         4.83 o                         
   8   0  12          0.82          1.92         7.95 o                         
  -9   1  12          0.17         -2.55         3.97 o                         
  -8   1  12          3.27          4.50         3.88 o                         
  -7   1  12         27.13         17.84         3.77 o                         
  -6   1  12          4.95          1.69         2.68 o                         
  -5   1  12          2.51          1.47         1.77 o                         
  -4   1  12         63.01         57.21         2.92 o                         
  -3   1  12         61.97         53.35         2.41 o                         
  -2   1  12        628.20        662.30         8.16 o                         
  -1   1  12        798.24        799.71         9.56 o                         
   0   1  12        341.13        316.88         5.56 o                         
   1   1  12        176.56        149.72         4.38 o                         
   2   1  12       2210.89       2316.91        29.32 o                         
   3   1  12       1945.60       2034.58        26.82 o                         
   4   1  12          2.22          4.12         2.11 o                         
   5   1  12        133.37        122.50         6.19 o                         
   6   1  12        155.34        129.79         6.86 o                         
   7   1  12         23.32         23.31         4.22 o                         
   8   1  12          0.05          5.40         5.21 o                         
   9   1  12          4.40         19.15         7.13 o                         
  -9   2  12         21.10         15.89         4.96 o                         
  -8   2  12         32.47         26.92         4.78 o                         
  -7   2  12         33.97         35.69         4.52 o                         
  -6   2  12         91.77         91.66         5.94 o                         
  -5   2  12         40.49         38.86         3.35 o                         
  -4   2  12         33.01         28.75         2.43 o                         
  -3   2  12       1732.89       1888.29        19.20 o                         
  -2   2  12         22.20         15.16         1.43 o                         
  -1   2  12        451.77        441.80         6.35 o                         
   0   2  12        603.73        620.74         8.62 o                         
   1   2  12         65.47         59.94         2.82 o                         
   2   2  12        398.47        390.36         8.24 o                         
   3   2  12       2630.23       2684.24        34.02 o                         
   4   2  12         58.23         64.44         4.30 o                         
   5   2  12        199.23        230.25         9.40 o                         
   6   2  12          1.01         -2.65         2.65 o                         
   7   2  12          0.15          3.49         3.71 o                         
   8   2  12          7.49          7.32         4.99 o                         
   9   2  12         18.39         20.46         6.92 o                         
  -9   3  12         24.20         17.16         5.42 o                         
  -8   3  12         56.30         45.93         5.55 o                         
  -7   3  12         63.73         81.37         6.92 o                         
  -6   3  12        114.90        119.67         6.21 o                         
  -5   3  12          0.62          1.11         1.88 o                         
  -4   3  12          0.45          2.38         1.46 o                         
  -3   3  12         84.04         91.81         4.24 o                         
  -2   3  12        477.81        536.49         7.14 o                         
  -1   3  12        425.17        433.98         6.36 o                         
   0   3  12         21.27         17.44         1.62 o                         
   1   3  12         70.11         61.31         3.14 o                         
   2   3  12        803.82        827.55        12.87 o                         
   3   3  12          0.81          1.34         1.94 o                         
   4   3  12        142.48        128.94         5.63 o                         
   5   3  12         48.44         42.55         4.05 o                         
   6   3  12         73.04         74.98         6.30 o                         
   7   3  12          2.53          5.89         3.85 o                         
   8   3  12         10.92         12.41         5.61 o                         
   9   3  12         41.56         41.31        10.35 o                         
  -9   4  12          0.02         -4.08         4.08 o                         
  -8   4  12          6.25          8.37         4.31 o                         
  -7   4  12         21.11         17.62         4.18 o                         
  -6   4  12        172.84        154.32         7.40 o                         
  -5   4  12        447.56        467.10        10.48 o                         
  -4   4  12        869.28        886.12        13.07 o                         
  -3   4  12        678.55        704.21        10.60 o                         
  -2   4  12          6.82          1.71         1.23 o                         
  -1   4  12         31.44         32.65         2.01 o                         
   0   4  12         90.46         82.16         3.33 o                         
   1   4  12        128.77        121.29         4.99 o                         
   2   4  12         51.99         54.98         3.63 o                         
   3   4  12        261.41        277.85         9.15 o                         
   4   4  12       1024.97        949.96        16.42 o                         
   5   4  12        101.68         89.82         6.01 o                         
   6   4  12        360.48        372.73        13.48 o                         
   7   4  12          2.28         -0.69         3.70 o                         
   8   4  12         42.52         52.75         9.81 o                         
   9   4  12          0.57         17.40        11.19 o                         
  -9   5  12          0.47         -1.70         4.38 o                         
  -8   5  12         23.44         14.52         4.50 o                         
  -7   5  12          3.80          4.18         3.09 o                         
  -6   5  12        115.02        121.86         7.96 o                         
  -5   5  12          4.31          0.92         2.14 o                         
  -4   5  12        242.53        235.41         7.90 o                         
  -3   5  12        213.20        208.42         5.88 o                         
  -2   5  12         19.94         15.26         1.85 o                         
  -1   5  12        665.76        659.89         9.23 o                         
   0   5  12         14.53         13.72         1.82 o                         
   1   5  12          0.85          1.34         1.54 o                         
   2   5  12        202.06        208.84         8.97 o                         
   3   5  12        871.18        875.59        15.29 o                         
   4   5  12        145.74        154.56         8.07 o                         
   5   5  12        370.00        368.17        11.17 o                         
   6   5  12          1.54          4.34         3.51 o                         
   7   5  12          3.43          2.72         4.09 o                         
   8   5  12         18.27         13.80         6.58 o                         
   9   5  12         44.86         37.80         9.59 o                         
  -9   6  12          0.81         -4.69         4.69 o                         
  -8   6  12          4.79          1.46         4.51 o                         
  -7   6  12        108.33         86.80         6.66 o                         
  -6   6  12        250.59        260.00        14.67 o                         
  -5   6  12         64.26         71.77         5.35 o                         
  -4   6  12         15.35         11.45         2.48 o                         
  -3   6  12         82.68         88.81         4.22 o                         
  -2   6  12          7.50          6.81         1.67 o                         
  -1   6  12        199.04        196.83         6.68 o                         
   0   6  12        507.35        516.96         8.89 o                         
   1   6  12          3.19          0.82         1.75 o                         
   2   6  12          3.83          4.38         2.10 o                         
   3   6  12        852.84        875.77        15.51 o                         
   4   6  12        125.29         93.94         5.82 o                         
   5   6  12         31.35         31.32         4.82 o                         
   6   6  12          0.01          2.60         3.62 o                         
   7   6  12         10.60         13.90         4.86 o                         
   8   6  12          0.13          8.90         6.36 o                         
   9   6  12          5.82         17.06        15.93 o                         
  -9   7  12          5.28          5.64         5.98 o                         
  -8   7  12          1.98         -3.31         3.91 o                         
  -7   7  12          0.03         -2.20         3.16 o                         
  -6   7  12         56.30         53.20         4.73 o                         
  -5   7  12         40.59         31.17         3.84 o                         
  -4   7  12         74.89         76.63         4.66 o                         
  -3   7  12         77.94         75.92         4.34 o                         
  -2   7  12        213.84        211.33         7.41 o                         
  -1   7  12         20.68         22.23         2.49 o                         
   0   7  12         66.52         55.16         3.45 o                         
   1   7  12          2.60          1.33         2.06 o                         
   2   7  12       1116.36       1137.17        17.60 o                         
   3   7  12          8.86          7.27         2.52 o                         
   4   7  12        248.18        233.66         9.02 o                         
   5   7  12        130.69        123.99         7.37 o                         
   6   7  12         27.52         19.02         5.23 o                         
   7   7  12         73.98         84.25         7.81 o                         
   8   7  12          8.09         20.46         7.00 o                         
  -8   8  12          0.07          1.21         4.06 o                         
  -7   8  12          7.36          6.03         3.52 o                         
  -6   8  12          1.64          0.94         2.99 o                         
  -5   8  12        120.32        105.03         6.19 o                         
  -4   8  12        205.68        207.14         8.39 o                         
  -3   8  12        134.73        139.95         7.37 o                         
  -2   8  12          3.58          0.62         2.09 o                         
  -1   8  12         43.71         38.03         3.18 o                         
   0   8  12        191.52        199.40         7.31 o                         
   1   8  12          3.62          2.23         2.08 o                         
   2   8  12         25.54         31.29         3.40 o                         
   3   8  12          3.25          2.28         2.42 o                         
   4   8  12        136.71        127.50         6.53 o                         
   5   8  12         25.36         27.15         4.47 o                         
   6   8  12          9.49         11.85         4.16 o                         
   7   8  12          0.05          7.66         5.64 o                         
   8   8  12          8.92         15.78         6.69 o                         
  -8   9  12          0.02         -2.79         4.09 o                         
  -7   9  12         20.91         15.46         4.41 o                         
  -6   9  12        130.00        135.54         9.43 o                         
  -5   9  12         16.83         12.08         3.35 o                         
  -4   9  12         24.23         17.55         3.40 o                         
  -3   9  12         59.06         47.92         3.97 o                         
  -2   9  12         28.86         25.44         3.22 o                         
  -1   9  12         60.35         56.32         4.18 o                         
   0   9  12          5.08          3.82         2.42 o                         
   1   9  12        178.93        181.24         6.83 o                         
   2   9  12         30.54         22.68         3.06 o                         
   3   9  12        281.49        311.70         9.95 o                         
   4   9  12        145.55        162.19         8.84 o                         
   5   9  12         59.32         51.85         6.87 o                         
   6   9  12          6.25         16.98         4.88 o                         
   7   9  12         18.99         15.58         6.66 o                         
   8   9  12          6.45         17.51         7.48 o                         
  -8  10  12         14.06         22.44         9.12 o                         
  -7  10  12          0.82          2.47         4.06 o                         
  -6  10  12         74.37         78.34         6.62 o                         
  -5  10  12          2.61          5.07         3.35 o                         
  -4  10  12         66.71         62.64         5.31 o                         
  -3  10  12         90.90         93.12         5.57 o                         
  -2  10  12         29.38         29.55         4.66 o                         
  -1  10  12         26.10         18.40         3.49 o                         
   0  10  12        277.46        288.71        10.04 o                         
   1  10  12        305.82        323.14        11.08 o                         
   2  10  12         62.12         66.87         4.98 o                         
   3  10  12        271.31        290.97        11.95 o                         
   4  10  12         48.88         43.65         4.90 o                         
   5  10  12          0.24          4.99         4.58 o                         
   6  10  12         11.37         17.30         5.32 o                         
   7  10  12         24.75         28.22         8.11 o                         
  -7  11  12          4.46          3.89         4.23 o                         
  -6  11  12         29.47         20.15         4.44 o                         
  -5  11  12          6.52          2.51         3.40 o                         
  -4  11  12          0.01         -1.33         2.81 o                         
  -3  11  12        111.07        115.25         6.81 o                         
  -2  11  12          0.25         -2.20         2.55 o                         
  -1  11  12         31.23         29.45         3.99 o                         
   0  11  12          0.72         -2.51         2.51 o                         
   1  11  12         10.83         10.78         3.29 o                         
   2  11  12        213.84        216.19         9.69 o                         
   3  11  12          6.99          5.64         3.37 o                         
   4  11  12         10.16         10.30         4.00 o                         
   5  11  12          9.12         12.29         5.32 o                         
   6  11  12          0.03          4.53         4.98 o                         
   7  11  12         32.57         38.70         7.96 o                         
  -7  12  12          1.15          6.03        16.59 o                         
  -6  12  12         13.98          9.32         4.57 o                         
  -5  12  12          5.56          4.38         3.69 o                         
  -4  12  12          0.20         -2.99         2.99 o                         
  -3  12  12         36.55         30.31         4.38 o                         
  -2  12  12          1.00         -1.76         2.89 o                         
  -1  12  12          5.24          0.61         3.13 o                         
   0  12  12        227.02        257.21        10.67 o                         
   1  12  12          6.70          4.95         3.40 o                         
   2  12  12         16.18         12.88         3.96 o                         
   3  12  12          3.03         -0.90         3.64 o                         
   4  12  12         88.26         92.45         9.34 o                         
   5  12  12         15.10         13.56         5.37 o                         
   6  12  12          9.16         12.13         5.62 o                         
  -6  13  12          1.09          0.18         4.40 o                         
  -5  13  12         22.64         20.39         4.40 o                         
  -4  13  12          1.51         -3.46         3.46 o                         
  -3  13  12          3.20         -0.18         3.66 o                         
  -2  13  12          0.32         -0.12         3.32 o                         
  -1  13  12         37.26         35.07         4.79 o                         
   0  13  12         59.04         40.43         4.92 o                         
   1  13  12          1.00          0.67         3.39 o                         
   2  13  12         14.87         23.27         4.79 o                         
   3  13  12          0.37         -2.60         3.87 o                         
   4  13  12         53.06         61.33         7.19 o                         
   5  13  12         56.17         63.80         8.55 o                         
   6  13  12          1.22         13.31         8.17 o                         
  -5  14  12          0.50         -2.74         4.44 o                         
  -4  14  12          1.49         -3.67         3.67 o                         
  -3  14  12         15.53         11.89         4.53 o                         
  -2  14  12          7.05          5.51         3.89 o                         
  -1  14  12          0.49         -5.50         5.50 o                         
   0  14  12          5.71          6.30         4.06 o                         
   1  14  12        128.23        131.13         8.82 o                         
   2  14  12          7.09          2.78         4.55 o                         
   3  14  12         31.27         28.35         5.85 o                         
   4  14  12          3.38          4.31         4.89 o                         
   5  14  12          0.98          2.68         5.79 o                         
  -4  15  12          0.05         -4.32         4.32 o                         
  -3  15  12         12.45         13.83         5.65 o                         
  -2  15  12          2.08          0.38         6.24 o                         
  -1  15  12          0.19          1.74         3.98 o                         
   0  15  12          6.93          7.98         4.35 o                         
   1  15  12          4.17          3.97         4.27 o                         
   2  15  12         21.53         14.91         4.88 o                         
   3  15  12          1.93          1.02         4.95 o                         
   4  15  12          0.17          2.09         5.36 o                         
  -3  16  12          0.04         -4.53        16.59 o                         
  -2  16  12          1.67         -0.74         5.03 o                         
  -1  16  12          8.10          5.45         5.15 o                         
   0  16  12         11.09          8.32         5.39 o                         
   1  16  12          2.70          5.11         4.40 o                         
   2  16  12          1.48         -5.35         6.02 o                         
  -9   0  13          0.65         -2.72         5.89 o                         
  -7   0  13         18.40          9.54         4.86 o                         
  -5   0  13         50.35         46.45         5.24 o                         
  -3   0  13          6.52          9.70         1.82 o                         
  -1   0  13        557.94        524.52        12.42 o                         
   1   0  13        632.59        625.86        13.79 o                         
   3   0  13       3371.73       3474.18        63.02 o                         
   5   0  13          0.82          8.55         3.90 o                         
   7   0  13          0.02         -1.06         4.86 o                         
   9   0  13        259.73        280.17        22.88 o                         
  -9   1  13          7.93          7.23         4.69 o                         
  -8   1  13         28.20         25.69         4.90 o                         
  -7   1  13        146.14        142.38         7.99 o                         
  -6   1  13         11.07         11.20         3.02 o                         
  -5   1  13         30.50         33.36         3.27 o                         
  -4   1  13        387.26        393.96         7.21 o                         
  -3   1  13        215.98        205.30         4.81 o                         
  -2   1  13        617.10        624.74         7.87 o                         
  -1   1  13         13.42         14.94         1.46 o                         
   0   1  13          7.04          5.58         1.31 o                         
   1   1  13         39.09         37.40         2.44 o                         
   2   1  13        247.42        234.28         8.24 o                         
   3   1  13        402.58        418.14        10.07 o                         
   4   1  13        122.08        122.46         5.80 o                         
   5   1  13        803.89        714.71        14.63 o                         
   6   1  13         93.77         97.44         6.65 o                         
   7   1  13          1.57          4.15         3.57 o                         
   8   1  13         76.15        103.05         9.50 o                         
   9   1  13         28.77         56.08         8.69 o                         
  -9   2  13          6.45         -0.78         4.75 o                         
  -8   2  13         17.01         14.24         4.61 o                         
  -7   2  13         18.01         18.84         3.89 o                         
  -6   2  13         11.71         11.53         2.94 o                         
  -5   2  13        115.55         93.23         4.97 o                         
  -4   2  13        163.17        165.33         4.98 o                         
  -3   2  13        151.17        160.93         5.70 o                         
  -2   2  13        522.17        530.17         8.83 o                         
  -1   2  13         30.67         23.40         1.61 o                         
   0   2  13        815.99        771.80        10.41 o                         
   1   2  13        510.03        481.90         8.13 o                         
   2   2  13       2910.48       2981.07        38.34 o                         
   3   2  13        284.67        298.22         8.06 o                         
   4   2  13        480.93        406.56        11.81 o                         
   5   2  13         16.89         14.35         3.07 o                         
   6   2  13         97.35         78.90         5.95 o                         
   7   2  13         53.10         71.23         6.53 o                         
   8   2  13          9.90         16.86         5.62 o                         
   9   2  13          5.46          6.73         7.73 o                         
  -9   3  13         46.34         38.25         6.97 o                         
  -8   3  13         26.84         22.64         4.66 o                         
  -7   3  13         54.57         50.27         5.65 o                         
  -6   3  13          0.00          1.33         2.48 o                         
  -5   3  13          1.29         -0.34         2.14 o                         
  -4   3  13         18.87         19.79         2.19 o                         
  -3   3  13          1.73          1.08         1.38 o                         
  -2   3  13         73.29         69.18         3.04 o                         
  -1   3  13         14.18         10.97         1.50 o                         
   0   3  13        557.92        572.62         8.77 o                         
   1   3  13         13.69         14.30         2.08 o                         
   2   3  13          9.39         11.70         2.60 o                         
   3   3  13        418.69        403.42        11.82 o                         
   4   3  13         95.60         85.68         5.44 o                         
   5   3  13         86.78         87.97         5.81 o                         
   6   3  13          0.89          0.80         3.38 o                         
   7   3  13          2.40         -3.87         4.15 o                         
   8   3  13        101.89        101.76        10.77 o                         
   9   3  13         10.29         18.31         9.02 o                         
  -9   4  13         17.49         14.85         5.97 o                         
  -8   4  13         18.17         12.97         4.64 o                         
  -7   4  13          1.41          2.83         3.49 o                         
  -6   4  13         16.74         16.98         3.43 o                         
  -5   4  13         42.14         33.75         4.44 o                         
  -4   4  13          2.88          1.44         1.63 o                         
  -3   4  13         36.99         36.09         2.67 o                         
  -2   4  13        507.85        534.60         8.47 o                         
  -1   4  13       1139.39       1151.25        13.88 o                         
   0   4  13        661.46        670.07        10.12 o                         
   1   4  13       1713.92       1793.44        25.90 o                         
   2   4  13        197.57        198.36         8.52 o                         
   3   4  13        119.30        103.98         5.64 o                         
   4   4  13        150.06        152.40         6.96 o                         
   5   4  13         57.90         41.59         5.12 o                         
   6   4  13         86.65         66.71         6.19 o                         
   7   4  13         52.59         57.19         6.74 o                         
   8   4  13         29.84         23.94         6.79 o                         
   9   4  13        201.97        248.65        18.93 o                         
  -9   5  13          2.83          1.35         4.75 o                         
  -8   5  13         55.08         52.76         6.65 o                         
  -7   5  13         17.37         12.86         4.05 o                         
  -6   5  13          0.00         -0.22         2.77 o                         
  -5   5  13          5.28          2.82         2.38 o                         
  -4   5  13          3.29          3.22         1.88 o                         
  -3   5  13         13.02          7.69         1.80 o                         
  -2   5  13        108.37        126.84         5.38 o                         
  -1   5  13          1.54          4.81         1.46 o                         
   0   5  13          0.07          2.68         1.60 o                         
   1   5  13       1283.86       1345.45        19.31 o                         
   2   5  13        982.92        985.36        16.42 o                         
   3   5  13        294.92        306.77        11.33 o                         
   4   5  13         24.52         19.68         3.43 o                         
   5   5  13        213.29        176.63         8.39 o                         
   6   5  13        133.40        122.31         7.62 o                         
   7   5  13          0.82         -1.40         4.00 o                         
   8   5  13         26.61         28.00         7.19 o                         
  -9   6  13          0.70          1.42         5.96 o                         
  -8   6  13         14.41         17.17         5.10 o                         
  -7   6  13         17.68         11.18         3.94 o                         
  -6   6  13         61.38         51.69         4.82 o                         
  -5   6  13         60.63         51.45         4.35 o                         
  -4   6  13         31.87         23.09         3.01 o                         
  -3   6  13          9.29          3.76         1.84 o                         
  -2   6  13         72.78         82.68         4.13 o                         
  -1   6  13        262.58        265.12         7.73 o                         
   0   6  13        195.41        190.59         6.49 o                         
   1   6  13       1337.74       1429.09        20.69 o                         
   2   6  13       1655.21       1714.63        24.82 o                         
   3   6  13          9.01          5.57         2.70 o                         
   4   6  13        136.24        118.68         6.67 o                         
   5   6  13         20.88         18.64         3.92 o                         
   6   6  13          0.60          2.50         3.74 o                         
   7   6  13          4.63          8.51         4.81 o                         
   8   6  13          5.58         16.96         7.27 o                         
  -8   7  13         21.95         12.80         4.65 o                         
  -7   7  13         92.64         85.95         7.90 o                         
  -6   7  13         61.28         50.50         4.86 o                         
  -5   7  13          2.48         -0.72         2.56 o                         
  -4   7  13          0.09          2.33         2.43 o                         
  -3   7  13        102.85         73.93         4.40 o                         
  -2   7  13        727.46        775.28        14.61 o                         
  -1   7  13          1.97         -1.67         1.67 o                         
   0   7  13         53.80         47.44         3.61 o                         
   1   7  13          0.77          4.17         2.07 o                         
   2   7  13          2.10          2.84         2.21 o                         
   3   7  13         12.46         11.13         3.03 o                         
   4   7  13         21.23         14.49         4.32 o                         
   5   7  13         31.73         33.30         4.70 o                         
   6   7  13         34.46         22.56         5.71 o                         
   7   7  13          3.55          4.51         4.55 o                         
   8   7  13         30.90         33.14         7.88 o                         
  -8   8  13          0.28         -1.30         4.10 o                         
  -7   8  13         15.64         10.40         4.08 o                         
  -6   8  13          6.14          7.09         3.46 o                         
  -5   8  13        103.66         97.13         9.32 o                         
  -4   8  13          0.68         -2.35         2.35 o                         
  -3   8  13         72.48         77.14         4.80 o                         
  -2   8  13        318.45        329.49         9.68 o                         
  -1   8  13        145.52        140.77         6.24 o                         
   0   8  13          7.25          9.50         2.56 o                         
   1   8  13        692.16        724.83        13.07 o                         
   2   8  13          3.99          2.95         2.40 o                         
   3   8  13         20.50         17.20         3.11 o                         
   4   8  13         34.08         33.14         4.38 o                         
   5   8  13         35.97         46.52         5.35 o                         
   6   8  13         18.44          5.71         4.72 o                         
   7   8  13         12.77         26.28         6.74 o                         
   8   8  13         14.27         18.14         7.50 o                         
  -8   9  13         17.35         18.94         5.44 o                         
  -7   9  13         16.42         11.15         4.13 o                         
  -6   9  13         12.71         15.24         4.08 o                         
  -5   9  13         19.09         14.43         3.78 o                         
  -4   9  13          0.82         -2.62         2.62 o                         
  -3   9  13          3.99         -1.30         2.28 o                         
  -2   9  13         35.20         27.70         3.77 o                         
  -1   9  13          4.83          3.25         2.42 o                         
   0   9  13         30.40         23.81         3.06 o                         
   1   9  13        789.83        853.50        16.48 o                         
   2   9  13        111.30        104.04         5.52 o                         
   3   9  13         92.54         99.11         6.13 o                         
   4   9  13          6.99          6.17         3.72 o                         
   5   9  13          3.65          1.07         4.03 o                         
   6   9  13         17.88         17.04         4.86 o                         
   7   9  13          1.94          5.84         6.01 o                         
  -7  10  13          2.54          4.02         4.11 o                         
  -6  10  13          4.24          3.04         3.86 o                         
  -5  10  13         44.66         33.54         4.96 o                         
  -4  10  13          4.53         -2.77         2.88 o                         
  -3  10  13         32.65         23.47         3.54 o                         
  -2  10  13        101.31         96.62         7.28 o                         
  -1  10  13        126.22        124.96         7.33 o                         
   0  10  13          0.25         -1.02         2.58 o                         
   1  10  13        426.40        482.13        15.83 o                         
   2  10  13         68.46         65.55         5.62 o                         
   3  10  13        159.58        181.62         8.56 o                         
   4  10  13         47.76         57.55         6.17 o                         
   5  10  13          3.03          0.63         4.43 o                         
   6  10  13         11.40         17.62         5.59 o                         
   7  10  13         48.45         62.74         9.32 o                         
  -7  11  13         54.14         55.63         6.83 o                         
  -6  11  13         23.99         22.49         4.95 o                         
  -5  11  13          0.20          1.46         3.52 o                         
  -4  11  13          4.25          2.88         3.19 o                         
  -3  11  13          2.11         -0.44         2.74 o                         
  -2  11  13         48.45         38.96         4.65 o                         
  -1  11  13         15.68         10.79         3.54 o                         
   0  11  13        130.40        135.39         7.64 o                         
   1  11  13         27.66         25.04         4.18 o                         
   2  11  13          0.00         -1.06         3.51 o                         
   3  11  13          2.35         -2.88         3.27 o                         
   4  11  13         36.06         29.61         5.47 o                         
   5  11  13         49.70         51.90         7.29 o                         
   6  11  13          0.68          6.52         6.89 o                         
  -6  12  13          0.01         -2.52         3.86 o                         
  -5  12  13         11.95          5.27         4.01 o                         
  -4  12  13          8.88          4.54         3.64 o                         
  -3  12  13          8.46          4.46         3.47 o                         
  -2  12  13         80.17         76.64         8.61 o                         
  -1  12  13          0.94          0.21         3.22 o                         
   0  12  13          1.33          1.87         3.04 o                         
   1  12  13         45.09         33.60         5.80 o                         
   2  12  13          4.72         -1.50         3.41 o                         
   3  12  13          5.56          9.94         4.47 o                         
   4  12  13          8.36          7.41         5.12 o                         
   5  12  13         12.63         11.80         6.90 o                         
   6  12  13          8.79          7.10         6.09 o                         
  -5  13  13          0.09         -0.89         3.98 o                         
  -4  13  13          5.75         -1.70         3.82 o                         
  -3  13  13          0.01         -3.68         3.68 o                         
  -2  13  13          3.89          5.32         4.04 o                         
  -1  13  13          2.37         -3.39         3.45 o                         
   0  13  13         77.37         75.85         6.18 o                         
   1  13  13         56.08         67.07         6.68 o                         
   2  13  13          0.03         -1.16         3.91 o                         
   3  13  13         38.25         33.93         6.13 o                         
   4  13  13          5.38          5.80         5.43 o                         
   5  13  13          0.99          1.07         5.23 o                         
  -5  14  13          0.03          3.50         9.60 o                         
  -4  14  13          2.14         -3.31         4.31 o                         
  -3  14  13          1.93          2.68         4.21 o                         
  -2  14  13         13.65          4.65         4.27 o                         
  -1  14  13          0.71         -1.89         3.94 o                         
   0  14  13          4.58         -0.79         4.30 o                         
   1  14  13         49.01         42.33         5.76 o                         
   2  14  13          0.79         -0.58         3.96 o                         
   3  14  13          5.50          9.79         5.51 o                         
   4  14  13          6.95          9.25         5.45 o                         
  -3  15  13          1.44         -0.63         4.39 o                         
  -2  15  13          8.48         10.44         4.62 o                         
  -1  15  13          6.52         11.14         4.76 o                         
   0  15  13         30.65         31.17         5.61 o                         
   1  15  13         13.29         16.40         5.10 o                         
   2  15  13          2.19          1.57         4.44 o                         
   3  15  13          0.02         -2.73         5.01 o                         
  -1  16  13          0.44         -2.49         4.89 o                         
   0  16  13          4.68          1.36         4.80 o                         
   1  16  13         12.77         15.52         5.65 o                         
  -8   0  14          7.64          0.71         5.78 o                         
  -6   0  14         58.23         68.85         8.02 o                         
  -4   0  14          9.89          2.16         2.62 o                         
  -2   0  14         19.48         16.45         2.19 o                         
   0   0  14       2173.43       2232.01        37.01 o                         
   2   0  14         57.16         56.10         5.32 o                         
   4   0  14        292.91        278.09        13.38 o                         
   6   0  14        201.71        175.39        17.19 o                         
   8   0  14        137.08        158.65        17.53 o                         
  -9   1  14         11.84         10.01         5.66 o                         
  -8   1  14          1.45          0.97         3.98 o                         
  -7   1  14          5.75          2.15         3.35 o                         
  -6   1  14         68.46         73.39         6.12 o                         
  -5   1  14         86.57         96.58         5.31 o                         
  -4   1  14          0.49         -1.44         1.44 o                         
  -3   1  14        452.88        498.81         7.93 o                         
  -2   1  14        262.50        255.54         5.09 o                         
  -1   1  14        407.15        374.58         5.97 o                         
   0   1  14        271.94        295.02         7.74 o                         
   1   1  14        357.13        328.48         7.71 o                         
   2   1  14        325.56        334.63        11.03 o                         
   3   1  14         12.57         11.91         2.47 o                         
   4   1  14        205.86        172.97         7.05 o                         
   5   1  14          0.51         -0.83         2.73 o                         
   6   1  14          0.19         -2.53         3.15 o                         
   7   1  14         98.00         87.57         6.81 o                         
   8   1  14        130.48        164.48        11.77 o                         
   9   1  14         11.45         15.16         8.69 o                         
  -9   2  14          5.19          6.68         5.25 o                         
  -8   2  14          1.20          1.98         4.13 o                         
  -7   2  14        147.70        126.46         7.77 o                         
  -6   2  14          6.90          5.57         2.86 o                         
  -5   2  14         32.19         36.18         3.66 o                         
  -4   2  14        103.27        102.61         4.34 o                         
  -3   2  14        205.65        186.86         5.22 o                         
  -2   2  14          6.39          3.28         1.25 o                         
  -1   2  14         92.77         69.44         2.97 o                         
   0   2  14        408.01        408.64         7.79 o                         
   1   2  14        956.60        950.41        15.36 o                         
   2   2  14         57.65         47.38         3.80 o                         
   3   2  14          4.21          3.75         2.32 o                         
   4   2  14          7.92          6.64         2.72 o                         
   5   2  14        280.42        326.63        11.35 o                         
   6   2  14         43.84         54.10         5.74 o                         
   7   2  14         92.65         97.58         7.78 o                         
   8   2  14         71.24         80.71        10.01 o                         
   9   2  14          0.09         33.59        16.40 o                         
  -9   3  14          5.14         10.51         5.17 o                         
  -8   3  14          0.00          0.61         3.68 o                         
  -7   3  14          4.96          6.86         3.69 o                         
  -6   3  14        128.94        124.54         6.92 o                         
  -5   3  14         44.25         45.30         3.82 o                         
  -4   3  14         21.49         14.83         2.06 o                         
  -3   3  14         30.04         14.43         1.85 o                         
  -2   3  14        199.65        213.46         5.64 o                         
  -1   3  14        282.83        285.65         7.07 o                         
   0   3  14        422.59        435.04         7.85 o                         
   1   3  14        137.34        120.79         5.38 o                         
   2   3  14        520.94        518.86        10.84 o                         
   3   3  14        373.38        383.27        10.31 o                         
   4   3  14        210.36        192.89         8.16 o                         
   5   3  14          5.68          3.05         3.34 o                         
   6   3  14         30.27         24.78         5.37 o                         
   7   3  14          1.56         -0.41         4.69 o                         
   8   3  14        183.30        213.96        13.82 o                         
  -9   4  14          4.04          2.39         5.47 o                         
  -8   4  14        167.30        149.30         9.92 o                         
  -7   4  14         21.05         15.13         4.47 o                         
  -6   4  14          3.29          1.56         3.01 o                         
  -5   4  14         31.26         29.29         3.57 o                         
  -4   4  14         28.36         16.73         2.31 o                         
  -3   4  14         28.74         27.76         2.30 o                         
  -2   4  14          2.65          4.59         1.55 o                         
  -1   4  14         45.54         50.55         2.78 o                         
   0   4  14        447.13        442.67         8.34 o                         
   1   4  14         81.69         94.16         4.58 o                         
   2   4  14          1.65         -0.13         2.12 o                         
   3   4  14         43.86         27.83         3.49 o                         
   4   4  14        547.55        552.80        14.34 o                         
   5   4  14        206.78        189.40         9.53 o                         
   6   4  14          4.62          6.88         3.99 o                         
   7   4  14          2.67         -0.14         4.48 o                         
   8   4  14         12.14          4.05         6.28 o                         
  -8   5  14          6.63         11.59         5.20 o                         
  -7   5  14          2.57          5.79         3.96 o                         
  -6   5  14        109.16        103.34         6.72 o                         
  -5   5  14         52.76         44.61         4.17 o                         
  -4   5  14         35.64         29.03         3.31 o                         
  -3   5  14        109.51        101.84         4.79 o                         
  -2   5  14         21.48         12.87         2.02 o                         
  -1   5  14         36.35         29.35         2.48 o                         
   0   5  14         35.17         33.95         2.75 o                         
   1   5  14        297.46        323.65         9.12 o                         
   2   5  14          0.06         -2.38         2.38 o                         
   3   5  14        367.72        394.17        11.77 o                         
   4   5  14         97.42        121.63         6.77 o                         
   5   5  14         15.35         17.75         4.00 o                         
   6   5  14         38.41         35.17         5.01 o                         
   7   5  14          6.60          7.09         4.87 o                         
   8   5  14         29.18         20.44         7.09 o                         
  -8   6  14         15.01         15.61         5.16 o                         
  -7   6  14          6.96         11.54         3.89 o                         
  -6   6  14        139.24        137.94         7.21 o                         
  -5   6  14          3.05          7.75         2.80 o                         
  -4   6  14        143.48        172.45         7.43 o                         
  -3   6  14        224.89        207.84         6.71 o                         
  -2   6  14        201.21        198.49         7.57 o                         
  -1   6  14        126.22        132.99         6.01 o                         
   0   6  14        153.35        157.49         6.05 o                         
   1   6  14        153.52        149.32         6.07 o                         
   2   6  14        186.70        193.48         7.72 o                         
   3   6  14         10.97          5.89         2.72 o                         
   4   6  14        112.85        110.20         6.81 o                         
   5   6  14        162.80        154.38         8.48 o                         
   6   6  14          7.04         -3.32         4.07 o                         
   7   6  14        100.38        103.38        11.16 o                         
   8   6  14          0.09          8.12         7.50 o                         
  -8   7  14          1.41          0.16         4.06 o                         
  -7   7  14         82.41         82.62         8.38 o                         
  -6   7  14         15.03         16.09         3.82 o                         
  -5   7  14         10.87          8.55         2.95 o                         
  -4   7  14          6.12          5.74         2.65 o                         
  -3   7  14        180.69        161.65         6.94 o                         
  -2   7  14        239.19        254.13         7.97 o                         
  -1   7  14         25.44         27.17         3.35 o                         
   0   7  14         35.14         32.65         3.52 o                         
   1   7  14         63.67         55.22         4.63 o                         
   2   7  14        303.26        334.67        11.91 o                         
   3   7  14          1.85          2.24         2.96 o                         
   4   7  14         39.01         20.75         4.04 o                         
   5   7  14          4.55          3.00         3.57 o                         
   6   7  14          0.67         -1.21         3.91 o                         
   7   7  14         22.33         20.13         5.85 o                         
   8   7  14        141.25        127.74        15.10 o                         
  -8   8  14          0.89         -2.32         4.76 o                         
  -7   8  14          0.03          0.06         3.70 o                         
  -6   8  14          7.43          6.21         3.62 o                         
  -5   8  14          8.01          6.19         3.44 o                         
  -4   8  14         69.39         70.75         5.63 o                         
  -3   8  14         24.05         26.42         3.41 o                         
  -2   8  14          0.38         -2.04         2.04 o                         
  -1   8  14         69.42         67.84         6.50 o                         
   0   8  14        232.86        248.40         9.88 o                         
   1   8  14         35.54         30.35         3.56 o                         
   2   8  14          7.10          4.10         2.51 o                         
   3   8  14         16.34         16.31         3.67 o                         
   4   8  14         59.84         52.38         6.55 o                         
   5   8  14         19.47         16.13         4.41 o                         
   6   8  14          0.42         -1.50         4.35 o                         
   7   8  14          0.45         -2.12         5.39 o                         
  -7   9  14         31.40         24.68         5.06 o                         
  -6   9  14         51.21         56.39         5.97 o                         
  -5   9  14          6.14         -1.68         3.19 o                         
  -4   9  14          2.60          0.07         2.83 o                         
  -3   9  14         96.16         88.85         5.60 o                         
  -2   9  14          5.34          3.63         2.76 o                         
  -1   9  14         39.71         29.88         3.93 o                         
   0   9  14          0.03          0.52         2.52 o                         
   1   9  14        127.93        137.32         7.54 o                         
   2   9  14         15.21         15.07         3.46 o                         
   3   9  14          0.05         -0.72         3.14 o                         
   4   9  14        204.69        215.60        10.21 o                         
   5   9  14          9.83         10.52         4.60 o                         
   6   9  14         39.13         44.19         6.72 o                         
   7   9  14          4.27         14.35         6.27 o                         
  -7  10  14          4.32         -1.68         4.12 o                         
  -6  10  14        158.95        152.80         9.57 o                         
  -5  10  14          0.93          2.75         3.62 o                         
  -4  10  14         35.89         33.09         4.67 o                         
  -3  10  14        187.59        194.96        10.06 o                         
  -2  10  14          3.52          2.29         2.91 o                         
  -1  10  14        141.21        162.88         9.66 o                         
   0  10  14          1.15         -1.33         2.69 o                         
   1  10  14         42.53         35.95         4.94 o                         
   2  10  14         80.03         88.64         6.78 o                         
   3  10  14         16.92          8.55         3.66 o                         
   4  10  14         36.44         42.63         5.57 o                         
   5  10  14          6.28          4.07         4.57 o                         
   6  10  14          6.86          3.27         5.41 o                         
   7  10  14         15.59        -11.31        13.58 o                         
  -6  11  14          3.03          0.84         4.06 o                         
  -5  11  14          2.82          3.52         4.02 o                         
  -4  11  14          0.20         -3.31         3.31 o                         
  -3  11  14         59.62         54.42         5.43 o                         
  -2  11  14         31.38         21.69         4.30 o                         
  -1  11  14          0.06         -0.01         2.84 o                         
   0  11  14          1.00         -0.86         2.92 o                         
   1  11  14          3.51          2.67         3.15 o                         
   2  11  14         29.18         22.87         4.43 o                         
   3  11  14         42.61         48.27         6.30 o                         
   4  11  14         10.60          8.40         4.57 o                         
   5  11  14          0.70          2.11         5.04 o                         
   6  11  14          0.38         -0.13         5.76 o                         
  -6  12  14         20.80         12.43         5.29 o                         
  -5  12  14          2.10          1.66         3.81 o                         
  -4  12  14         14.15          7.76         4.33 o                         
  -3  12  14          8.37          0.32         3.34 o                         
  -2  12  14          3.34          0.39         3.56 o                         
  -1  12  14          0.07         -1.94         2.95 o                         
   0  12  14         90.59         98.73         7.03 o                         
   1  12  14          6.82          3.88         3.54 o                         
   2  12  14         17.00         16.31         4.45 o                         
   3  12  14          0.46         -2.68         4.22 o                         
   4  12  14          2.19         -0.95         5.40 o                         
   5  12  14          6.98          7.64         7.95 o                         
  -5  13  14         13.63          7.91         4.99 o                         
  -4  13  14          1.88         -3.20         4.07 o                         
  -3  13  14          2.13          1.72         4.27 o                         
  -2  13  14          3.22          3.35         3.75 o                         
  -1  13  14          0.23         -1.48         3.46 o                         
   0  13  14          7.64          1.20         3.62 o                         
   1  13  14          1.87          1.72         3.78 o                         
   2  13  14          4.07          2.93         3.96 o                         
   3  13  14          0.47          0.67         4.39 o                         
   4  13  14         24.33         20.32         7.36 o                         
   5  13  14          1.61          4.17         7.11 o                         
  -4  14  14          0.32         -4.35         4.35 o                         
  -3  14  14         31.88         29.79         6.02 o                         
  -2  14  14          0.80          1.46         4.58 o                         
  -1  14  14         15.03         15.08         4.73 o                         
   0  14  14          3.61          5.82         4.26 o                         
   1  14  14         37.69         41.91         6.89 o                         
   2  14  14          0.09          3.40         5.23 o                         
   3  14  14          5.57          4.87         5.15 o                         
   4  14  14          5.40          6.76         6.54 o                         
  -3  15  14          7.17         -5.23         7.84 o                         
  -2  15  14          1.09          0.47         4.60 o                         
  -1  15  14          0.26         -1.22         4.50 o                         
   0  15  14          0.02          2.02         4.51 o                         
   1  15  14          7.14         11.99         4.93 o                         
   2  15  14          5.18          6.77         4.67 o                         
  -9   0  15          1.25         -7.11         7.11 o                         
  -7   0  15          1.41          2.59         5.40 o                         
  -5   0  15        212.97        219.11        11.79 o                         
  -3   0  15         42.01         38.49         3.19 o                         
  -1   0  15        321.73        302.00         8.75 o                         
   1   0  15        196.15        175.89         8.06 o                         
   3   0  15         37.48         28.07         4.53 o                         
   5   0  15        391.44        386.64        19.16 o                         
   7   0  15        103.80        108.16        12.70 o                         
  -9   1  15          4.64         -1.81         5.55 o                         
  -8   1  15         52.83         50.81         6.27 o                         
  -7   1  15          6.21          3.43         3.69 o                         
  -6   1  15         25.95         22.41         4.07 o                         
  -5   1  15          0.01          3.91         2.43 o                         
  -4   1  15        219.86        220.89         7.52 o                         
  -3   1  15        294.86        326.79         7.16 o                         
  -2   1  15        337.48        372.35         6.53 o                         
  -1   1  15         95.16         97.96         3.72 o                         
   0   1  15       1428.54       1557.60        21.10 o                         
   1   1  15        324.74        341.31        10.44 o                         
   2   1  15         36.42         40.20         3.70 o                         
   3   1  15         11.32          6.49         2.51 o                         
   4   1  15          8.78         12.66         3.24 o                         
   5   1  15        176.60        174.58         9.04 o                         
   6   1  15         47.08         40.38         5.55 o                         
   7   1  15          2.40         -1.66         4.42 o                         
   8   1  15         26.24         32.38         8.28 o                         
  -9   2  15          2.13         -2.17         7.44 o                         
  -8   2  15          0.61          0.23         4.35 o                         
  -7   2  15         27.38         25.39         4.69 o                         
  -6   2  15         49.09         40.82         5.80 o                         
  -5   2  15         17.44         13.89         2.99 o                         
  -4   2  15        267.08        244.51         6.72 o                         
  -3   2  15         76.72         72.99         3.35 o                         
  -2   2  15        526.73        518.09         7.92 o                         
  -1   2  15        220.61        229.14         5.87 o                         
   0   2  15         25.12         28.42         2.73 o                         
   1   2  15        263.37        241.31         8.80 o                         
   2   2  15        391.60        419.33        10.77 o                         
   3   2  15          0.54         -2.23         2.23 o                         
   4   2  15        197.91        172.62         7.67 o                         
   5   2  15          0.00          0.82         3.51 o                         
   6   2  15          0.27          5.99         3.77 o                         
   7   2  15          1.54         -0.99         4.59 o                         
   8   2  15         13.82         10.68         6.61 o                         
  -8   3  15          2.00          2.06         4.63 o                         
  -7   3  15         98.65         85.52         6.93 o                         
  -6   3  15          0.06         -0.58         2.74 o                         
  -5   3  15          2.03          2.56         2.47 o                         
  -4   3  15         11.51          8.38         2.00 o                         
  -3   3  15        934.07        984.36        13.41 o                         
  -2   3  15         36.54         32.65         2.41 o                         
  -1   3  15        150.04        146.81         4.85 o                         
   0   3  15        105.28        115.36         5.00 o                         
   1   3  15          8.24          3.77         2.13 o                         
   2   3  15          1.54          4.78         2.43 o                         
   3   3  15        294.68        284.80         9.58 o                         
   4   3  15         28.00         22.89         3.79 o                         
   5   3  15        145.88        136.73         8.45 o                         
   6   3  15         21.44          2.87         4.15 o                         
   7   3  15          8.41         11.57         6.04 o                         
   8   3  15         10.51          9.43         6.53 o                         
  -8   4  15          7.24          1.04         4.24 o                         
  -7   4  15         30.12         27.16         4.77 o                         
  -6   4  15          0.47          1.34         3.02 o                         
  -5   4  15        277.45        287.96         9.85 o                         
  -4   4  15         32.61         37.30         3.31 o                         
  -3   4  15        326.41        356.03         7.51 o                         
  -2   4  15         75.73         77.76         3.59 o                         
  -1   4  15        317.84        301.72         7.34 o                         
   0   4  15         43.51         32.06         2.84 o                         
   1   4  15        446.64        449.46        10.19 o                         
   2   4  15          1.15         -2.21         2.21 o                         
   3   4  15         22.35         15.72         3.68 o                         
   4   4  15        195.55        203.84         9.80 o                         
   5   4  15          7.63          1.54         4.09 o                         
   6   4  15         28.94         21.85         4.99 o                         
   7   4  15         69.56         80.19         8.17 o                         
   8   4  15         15.13         11.19         7.12 o                         
  -8   5  15         17.69         17.30         5.53 o                         
  -7   5  15          2.11          1.05         3.82 o                         
  -6   5  15         71.10         63.03         5.53 o                         
  -5   5  15         22.13         13.60         3.21 o                         
  -4   5  15          2.93          2.27         2.18 o                         
  -3   5  15          9.39          6.96         1.99 o                         
  -2   5  15         10.50          8.67         1.95 o                         
  -1   5  15        167.54        190.26         6.87 o                         
   0   5  15        126.76        157.40         6.01 o                         
   1   5  15         53.67         44.69         3.68 o                         
   2   5  15         81.66         84.58         5.30 o                         
   3   5  15          2.40          1.69         2.66 o                         
   4   5  15         22.89         22.57         3.91 o                         
   5   5  15          0.90         -1.51         3.34 o                         
   6   5  15          7.34          7.79         3.98 o                         
   7   5  15          1.25         -0.73         4.85 o                         
   8   5  15          0.38         14.66         7.07 o                         
  -8   6  15          0.07          1.74         4.66 o                         
  -7   6  15          0.64          4.48         3.64 o                         
  -6   6  15          4.54          1.38         3.02 o                         
  -5   6  15         50.27         54.33         4.59 o                         
  -4   6  15         24.60         17.25         2.80 o                         
  -3   6  15         12.30          8.30         2.27 o                         
  -2   6  15         44.89         34.61         3.11 o                         
  -1   6  15        420.20        472.15        11.03 o                         
   0   6  15         51.05         55.27         4.36 o                         
   1   6  15         25.58         28.63         3.39 o                         
   2   6  15         10.68          7.93         2.79 o                         
   3   6  15        351.17        389.21        12.48 o                         
   4   6  15         62.24         50.59         5.37 o                         
   5   6  15          4.41         -1.19         4.46 o                         
   6   6  15         19.01         17.21         5.15 o                         
   7   6  15         48.18         59.23         7.46 o                         
   8   6  15          3.78          0.24         9.84 o                         
  -8   7  15         28.89         30.16         6.01 o                         
  -7   7  15         87.76         72.97         7.75 o                         
  -6   7  15          0.63         -0.29         3.25 o                         
  -5   7  15          4.01          5.41         3.10 o                         
  -4   7  15        167.93        166.47         7.43 o                         
  -3   7  15         60.13         53.79         4.13 o                         
  -2   7  15         40.10         32.31         3.59 o                         
  -1   7  15         14.71          9.63         2.89 o                         
   0   7  15        103.80        107.73         5.85 o                         
   1   7  15          4.61         -2.27         2.27 o                         
   2   7  15         64.09         65.29         4.88 o                         
   3   7  15        277.05        305.54        11.17 o                         
   4   7  15         24.12         14.22         4.23 o                         
   5   7  15          4.12         -2.50         3.99 o                         
   6   7  15         35.77         27.99         5.66 o                         
   7   7  15         46.97         53.47         8.39 o                         
  -7   8  15          1.07          1.77         3.92 o                         
  -6   8  15         18.45         26.07         5.54 o                         
  -5   8  15          0.38         -1.77         3.08 o                         
  -4   8  15         31.99         31.98         4.21 o                         
  -3   8  15          2.53         -1.78         2.46 o                         
  -2   8  15          9.65          7.82         3.07 o                         
  -1   8  15         38.81         30.24         3.74 o                         
   0   8  15        234.77        267.03         9.92 o                         
   1   8  15         91.16         87.42         6.14 o                         
   2   8  15        312.38        348.37        11.63 o                         
   3   8  15        169.76        171.38         8.46 o                         
   4   8  15         42.79         33.77         4.94 o                         
   5   8  15         73.32         61.65         7.01 o                         
   6   8  15          4.72          6.70         4.61 o                         
   7   8  15          1.89          6.83         5.91 o                         
  -7   9  15         12.10          3.56         4.56 o                         
  -6   9  15          3.99          4.24         3.66 o                         
  -5   9  15          5.75          2.60         3.62 o                         
  -4   9  15          2.94         -2.82         2.82 o                         
  -3   9  15         13.80         15.30         3.96 o                         
  -2   9  15         17.70         16.11         3.63 o                         
  -1   9  15         13.81          5.68         3.25 o                         
   0   9  15         64.73         68.45         6.28 o                         
   1   9  15         19.10         23.75         4.19 o                         
   2   9  15        135.63        134.19         7.70 o                         
   3   9  15          5.17         -1.19         3.37 o                         
   4   9  15         53.86         61.94         6.32 o                         
   5   9  15          0.36         -2.96         4.61 o                         
   6   9  15         10.13          8.32         6.06 o                         
   7   9  15         14.71         16.40         8.21 o                         
  -6  10  15          0.79          1.66         3.81 o                         
  -5  10  15          2.07         -0.63         3.60 o                         
  -4  10  15          6.43          0.99         3.41 o                         
  -3  10  15          7.56          5.00         3.37 o                         
  -2  10  15         29.66         34.42         4.85 o                         
  -1  10  15         50.72         50.53         5.24 o                         
   0  10  15         51.67         53.08         5.34 o                         
   1  10  15         17.81         11.45         3.78 o                         
   2  10  15         47.07         51.02         5.94 o                         
   3  10  15          0.05          0.67         3.82 o                         
   4  10  15          4.09          0.02         3.90 o                         
   5  10  15          1.36          7.52         4.87 o                         
   6  10  15         37.92         54.61         7.67 o                         
  -6  11  15         14.05         11.03         4.97 o                         
  -5  11  15         36.88         30.03         5.19 o                         
  -4  11  15         13.04         10.23         4.11 o                         
  -3  11  15          0.00         -3.26         3.26 o                         
  -2  11  15          8.55         12.63         4.10 o                         
  -1  11  15         14.66          9.09         3.52 o                         
   0  11  15         44.52         38.72         4.94 o                         
   1  11  15         46.74         47.10         5.25 o                         
   2  11  15          0.04         -3.76         3.76 o                         
   3  11  15          2.12         -2.60         4.29 o                         
   4  11  15          1.89         -4.07         4.07 o                         
   5  11  15          0.94         -1.52         5.25 o                         
   6  11  15          1.98        -12.26        31.30 o                         
  -5  12  15          0.02         -3.64         4.06 o                         
  -4  12  15          1.78          0.78         3.94 o                         
  -3  12  15         31.70         20.95         4.89 o                         
  -2  12  15          6.56          7.41         4.09 o                         
  -1  12  15          0.14         -0.38         3.43 o                         
   0  12  15          2.51          0.88         3.78 o                         
   1  12  15          9.88          6.36         3.94 o                         
   2  12  15         35.74         24.47         5.14 o                         
   3  12  15         28.05         25.48         8.50 o                         
   4  12  15         16.45          7.42         5.73 o                         
   5  12  15         37.40         39.87         7.85 o                         
  -4  13  15          6.73          2.86         4.93 o                         
  -3  13  15         23.09         30.30         5.66 o                         
  -2  13  15          6.50          0.15         4.02 o                         
  -1  13  15         13.29          1.98         4.15 o                         
   0  13  15          3.42          0.02         3.56 o                         
   1  13  15         17.81         14.94         5.01 o                         
   2  13  15          4.11          4.29         4.39 o                         
   3  13  15          5.50          7.79         5.34 o                         
   4  13  15         13.63         19.45         7.49 o                         
  -3  14  15          2.11          2.07         4.66 o                         
  -2  14  15          0.12         -2.73         4.09 o                         
  -1  14  15         14.99          8.82         4.59 o                         
   0  14  15          1.21         -4.05         4.05 o                         
   1  14  15         33.65         35.93         6.00 o                         
   2  14  15         13.15         19.28         5.56 o                         
   3  14  15          0.05         -5.92         5.92 o                         
  -1  15  15          0.04         -4.82         4.82 o                         
   0  15  15          8.86          1.86         5.50 o                         
   1  15  15         11.97          0.94         5.42 o                         
  -8   0  16         86.03         85.33        11.60 o                         
  -6   0  16         13.32         11.06         5.51 o                         
  -4   0  16        230.40        243.97        12.76 o                         
  -2   0  16        126.38        149.43         6.77 o                         
   0   0  16       1088.81       1113.26        25.03 o                         
   2   0  16         80.92         84.80         7.53 o                         
   4   0  16        378.52        382.87        18.31 o                         
   6   0  16         13.04         22.65         8.11 o                         
   8   0  16         10.19         26.86        13.07 o                         
  -8   1  16         33.68         28.74         6.14 o                         
  -7   1  16         17.74         12.22         5.03 o                         
  -6   1  16         15.96          7.74         3.92 o                         
  -5   1  16        250.91        277.24        12.68 o                         
  -4   1  16         26.80         17.25         2.63 o                         
  -3   1  16          2.70          0.85         1.61 o                         
  -2   1  16        276.16        289.14         6.47 o                         
  -1   1  16         43.72         34.58         2.92 o                         
   0   1  16        319.61        374.72         9.04 o                         
   1   1  16        136.68        162.52         8.98 o                         
   2   1  16        899.91        951.63        17.46 o                         
   3   1  16        117.17        103.97         5.97 o                         
   4   1  16        115.95         99.10         6.39 o                         
   5   1  16         21.49         20.39         4.57 o                         
   6   1  16          7.47          6.84         5.10 o                         
   7   1  16          9.68          0.95         4.83 o                         
   8   1  16          2.80         15.26         8.96 o                         
  -8   2  16         22.04         15.75         5.13 o                         
  -7   2  16         53.03         49.47         6.15 o                         
  -6   2  16          0.55         -0.97         2.94 o                         
  -5   2  16          6.55          6.59         2.78 o                         
  -4   2  16          4.16          5.78         2.08 o                         
  -3   2  16          3.32          0.68         1.65 o                         
  -2   2  16         42.42         41.03         3.20 o                         
  -1   2  16        183.85        181.83         5.49 o                         
   0   2  16         62.70         65.99         4.21 o                         
   1   2  16       2182.07       2353.66        32.34 o                         
   2   2  16         24.44         24.52         3.30 o                         
   3   2  16         18.84         11.30         2.90 o                         
   4   2  16         23.22         15.83         3.76 o                         
   5   2  16         73.27         82.30         6.66 o                         
   6   2  16          2.28         -3.74         3.74 o                         
   7   2  16         71.96         67.08         7.66 o                         
   8   2  16          1.76         -1.27         6.24 o                         
  -8   3  16          3.98          6.18         5.17 o                         
  -7   3  16          8.97          3.67         3.90 o                         
  -6   3  16        166.33        190.34         9.74 o                         
  -5   3  16         34.37         32.11         4.03 o                         
  -4   3  16         12.20          7.20         2.22 o                         
  -3   3  16         37.78         46.61         2.95 o                         
  -2   3  16        526.60        557.41         8.94 o                         
  -1   3  16         20.77         12.88         2.01 o                         
   0   3  16        187.00        169.90         7.03 o                         
   1   3  16         11.49         10.00         2.99 o                         
   2   3  16         44.00         38.67         3.91 o                         
   3   3  16         20.56         21.81         3.54 o                         
   4   3  16        236.39        235.13        10.67 o                         
   5   3  16         39.20         51.15         5.96 o                         
   6   3  16         24.98         11.61         4.67 o                         
   7   3  16         46.96         57.90         7.80 o                         
   8   3  16         57.49         84.89        10.20 o                         
  -8   4  16         10.66          8.95         4.88 o                         
  -7   4  16          1.79          0.20         3.73 o                         
  -6   4  16          4.96          7.13         3.34 o                         
  -5   4  16          3.00          2.94         2.76 o                         
  -4   4  16        107.26         99.34         4.58 o                         
  -3   4  16          0.81         -1.63         1.63 o                         
  -2   4  16         16.13         15.56         2.25 o                         
  -1   4  16         74.08         80.87         5.21 o                         
   0   4  16        145.35        140.54         6.35 o                         
   1   4  16         81.53         91.24         5.16 o                         
   2   4  16         49.46         48.67         4.33 o                         
   3   4  16         77.66         81.89         6.18 o                         
   4   4  16        486.42        554.96        16.95 o                         
   5   4  16          0.76          1.09         3.80 o                         
   6   4  16          6.05          8.80         4.67 o                         
   7   4  16          7.43          5.97         5.89 o                         
   8   4  16        120.29        116.71        11.90 o                         
  -8   5  16          1.97         -0.37         4.64 o                         
  -7   5  16         14.75         13.91         4.30 o                         
  -6   5  16          1.30          1.44         3.32 o                         
  -5   5  16        208.42        220.40        10.11 o                         
  -4   5  16          0.01          1.85         2.09 o                         
  -3   5  16        111.69        101.53         4.27 o                         
  -2   5  16          6.55          4.12         2.02 o                         
  -1   5  16          1.55         -0.52         2.21 o                         
   0   5  16        185.80        203.69         9.19 o                         
   1   5  16          1.26         -0.89         2.16 o                         
   2   5  16        384.79        413.44        12.22 o                         
   3   5  16          3.22         -0.34         2.98 o                         
   4   5  16         89.84         78.68         6.52 o                         
   5   5  16         68.77         76.81         6.76 o                         
   6   5  16         17.46         19.73         4.75 o                         
   7   5  16         27.17         24.14         6.79 o                         
  -8   6  16         12.78          9.56         7.76 o                         
  -7   6  16          5.63          6.59         4.33 o                         
  -6   6  16         29.95         32.39         4.94 o                         
  -5   6  16          0.17         -0.53         2.80 o                         
  -4   6  16         92.65        102.92         5.61 o                         
  -3   6  16         45.51         39.01         3.46 o                         
  -2   6  16         56.66         41.60         3.72 o                         
  -1   6  16         52.72         39.02         5.23 o                         
   0   6  16          7.36          6.03         2.78 o                         
   1   6  16         72.72         70.14         4.98 o                         
   2   6  16        103.79        100.17         6.20 o                         
   3   6  16         11.22          9.51         3.42 o                         
   4   6  16         66.02         45.68         5.56 o                         
   5   6  16          7.65          5.83         3.94 o                         
   6   6  16         75.46         85.71         8.39 o                         
   7   6  16         41.92         55.09         7.95 o                         
  -7   7  16         17.69          9.37         5.03 o                         
  -6   7  16        105.79        123.95         8.91 o                         
  -5   7  16         10.45          7.94         3.26 o                         
  -4   7  16          1.08          5.44         2.97 o                         
  -3   7  16          0.05         -2.52         2.52 o                         
  -2   7  16         97.69        116.25         7.09 o                         
  -1   7  16          0.23          0.03         2.38 o                         
   0   7  16         52.98         49.52         4.45 o                         
   1   7  16         91.01         85.81         6.43 o                         
   2   7  16          0.89         -2.05         2.96 o                         
   3   7  16        138.99        150.68         8.01 o                         
   4   7  16         76.99         80.08         7.07 o                         
   5   7  16         16.42         14.62         4.47 o                         
   6   7  16         51.76         50.68         7.09 o                         
   7   7  16          1.07          3.21         5.56 o                         
  -7   8  16         18.65         13.94         4.79 o                         
  -6   8  16          7.83          4.03         3.66 o                         
  -5   8  16         10.97          8.32         3.71 o                         
  -4   8  16         27.37         24.03         4.03 o                         
  -3   8  16          9.56          6.35         3.19 o                         
  -2   8  16         22.99         15.49         3.51 o                         
  -1   8  16         17.60         11.80         3.32 o                         
   0   8  16         69.31         75.92         5.99 o                         
   1   8  16          0.05         -2.57         3.37 o                         
   2   8  16         23.58         17.86         3.75 o                         
   3   8  16         17.31         11.08         3.82 o                         
   4   8  16         43.24         41.39         5.54 o                         
   5   8  16         69.39         70.07         6.78 o                         
   6   8  16         96.44        135.05        10.39 o                         
   7   8  16          1.36        -13.58        31.68 o                         
  -6   9  16         16.16         10.20         4.16 o                         
  -5   9  16          4.39         -0.20         3.71 o                         
  -4   9  16          5.02          6.62         3.53 o                         
  -3   9  16          0.32         -1.60         3.39 o                         
  -2   9  16          2.21          1.88         3.15 o                         
  -1   9  16          0.04         -1.20         2.83 o                         
   0   9  16         69.09         86.90         6.25 o                         
   1   9  16         12.45          6.92         3.87 o                         
   2   9  16         29.75         23.07         4.94 o                         
   3   9  16         11.45          9.33         4.17 o                         
   4   9  16         14.88         13.24         4.47 o                         
   5   9  16          1.94          4.97         4.87 o                         
   6   9  16         29.53         31.19         7.04 o                         
  -6  10  16         15.03         14.26         4.79 o                         
  -5  10  16          3.85         12.69         4.22 o                         
  -4  10  16          3.96          5.66         3.82 o                         
  -3  10  16          7.36          0.47         3.48 o                         
  -2  10  16          0.42         -3.29         3.29 o                         
  -1  10  16          7.78          2.41         3.39 o                         
   0  10  16         27.48         27.92         4.65 o                         
   1  10  16          4.29          1.86         3.52 o                         
   2  10  16          7.07         -1.28         4.06 o                         
   3  10  16         55.94         66.83         7.14 o                         
   4  10  16          2.31         -0.61         4.36 o                         
   5  10  16         17.68         13.29         5.63 o                         
   6  10  16          0.00          6.25         6.42 o                         
  -5  11  16         17.50         20.34         5.32 o                         
  -4  11  16          0.00         -1.73         4.37 o                         
  -3  11  16         19.52         18.78         4.71 o                         
  -2  11  16         12.27          9.46         4.27 o                         
  -1  11  16         26.04         26.44         4.50 o                         
   0  11  16          1.85         -1.28         3.52 o                         
   1  11  16          3.32          0.92         3.71 o                         
   2  11  16          1.98          7.84         4.89 o                         
   3  11  16         93.37        116.49         9.67 o                         
   4  11  16         28.15         36.29         6.81 o                         
   5  11  16          8.10          5.50         6.14 o                         
  -5  12  16          0.01         -1.97         6.80 o                         
  -4  12  16          8.89          6.82         5.18 o                         
  -3  12  16          0.04         -0.83         4.24 o                         
  -2  12  16          3.86          1.69         4.12 o                         
  -1  12  16          0.02         -3.51         3.51 o                         
   0  12  16          0.19          1.52         3.76 o                         
   1  12  16         14.05          9.60         4.39 o                         
   2  12  16          3.99         -0.59         4.30 o                         
   3  12  16         24.77         13.94         5.75 o                         
   4  12  16          7.83          9.51         6.18 o                         
  -4  13  16          2.79         -6.20         6.20 o                         
  -3  13  16          0.58          2.15         4.61 o                         
  -2  13  16          0.00         -0.90         4.74 o                         
  -1  13  16         10.40          8.46         4.66 o                         
   0  13  16         27.25         27.87         5.19 o                         
   1  13  16          3.66          1.53         4.06 o                         
   2  13  16         21.85         12.55         8.61 o                         
   3  13  16          0.19          4.02         5.25 o                         
  -2  14  16          4.85         -0.59         4.46 o                         
  -1  14  16          2.21         -2.41         4.33 o                         
   0  14  16          5.31         -0.36         4.80 o                         
   1  14  16          4.07          6.20         4.93 o                         
   2  14  16          0.00         -5.39         5.39 o                         
  -7   0  17        110.61        143.43        13.79 o                         
  -5   0  17        216.14        215.52        13.12 o                         
  -3   0  17        773.64        893.55        23.28 o                         
  -1   0  17        410.71        434.71        13.33 o                         
   1   0  17        221.08        234.49        13.14 o                         
   3   0  17        120.48        160.94        13.61 o                         
   5   0  17        116.12        118.47        11.83 o                         
   7   0  17         35.38         34.35         9.72 o                         
  -8   1  17          0.92          4.32         5.05 o                         
  -7   1  17          0.01          5.81         4.29 o                         
  -6   1  17         56.01         54.28         5.61 o                         
  -5   1  17          1.89          1.61         2.78 o                         
  -4   1  17         41.59         47.52         4.14 o                         
  -3   1  17        129.41        156.58         8.44 o                         
  -2   1  17        268.93        327.42        10.50 o                         
  -1   1  17         76.12         79.94         4.93 o                         
   0   1  17        564.96        647.28        12.66 o                         
   1   1  17          0.31          4.00         2.46 o                         
   2   1  17         69.04         59.29         4.93 o                         
   3   1  17        235.82        223.59        10.09 o                         
   4   1  17         19.60         30.19         4.90 o                         
   5   1  17         31.97         34.29         6.67 o                         
   6   1  17         17.87         10.75         5.45 o                         
   7   1  17          4.51          1.52         5.49 o                         
  -8   2  17         20.93         17.81         6.24 o                         
  -7   2  17          5.20          6.78         4.13 o                         
  -6   2  17        107.26        101.59         6.80 o                         
  -5   2  17         18.13         10.92         3.03 o                         
  -4   2  17         21.35         13.38         2.61 o                         
  -3   2  17         12.73         13.29         2.13 o                         
  -2   2  17         13.39         14.39         2.13 o                         
  -1   2  17         35.78         33.87         3.28 o                         
   0   2  17        133.34        151.53         6.36 o                         
   1   2  17        165.01        137.07         8.01 o                         
   2   2  17         11.00         12.80         3.01 o                         
   3   2  17          0.19          2.31         2.99 o                         
   4   2  17        210.13        227.41        11.03 o                         
   5   2  17          3.90          3.27         4.03 o                         
   6   2  17          0.35         -2.66         4.10 o                         
   7   2  17          0.60          1.02         5.47 o                         
  -8   3  17         20.84         19.00         5.53 o                         
  -7   3  17         65.24         77.29         6.91 o                         
  -6   3  17          3.90          6.36         3.54 o                         
  -5   3  17          0.33         -0.80         2.68 o                         
  -4   3  17         82.41         81.11         4.39 o                         
  -3   3  17        393.39        454.98         8.43 o                         
  -2   3  17         11.89          9.30         2.04 o                         
  -1   3  17         21.45         21.26         3.18 o                         
   0   3  17        286.17        315.11         9.22 o                         
   1   3  17        502.96        565.44        11.76 o                         
   2   3  17         51.07         53.80         4.73 o                         
   3   3  17        165.15        190.00         8.95 o                         
   4   3  17          3.02          4.36         3.70 o                         
   5   3  17          0.54         -3.63         3.63 o                         
   6   3  17        110.52        128.35        10.24 o                         
   7   3  17          9.82          7.60         6.33 o                         
  -8   4  17          2.02         -1.99         5.85 o                         
  -7   4  17         41.35         54.11         6.59 o                         
  -6   4  17         61.91         48.68         5.44 o                         
  -5   4  17          1.33          2.62         2.82 o                         
  -4   4  17         44.68         43.11         3.63 o                         
  -3   4  17        109.83        112.36         4.75 o                         
  -2   4  17         38.23         33.55         2.79 o                         
  -1   4  17         16.43         10.99         2.70 o                         
   0   4  17         44.30         42.64         3.72 o                         
   1   4  17        160.07        182.28         8.31 o                         
   2   4  17         81.25         81.20         6.46 o                         
   3   4  17         71.56         73.30         6.31 o                         
   4   4  17          0.18         -3.53         3.58 o                         
   5   4  17        103.62        127.38         8.83 o                         
   6   4  17         21.25          9.75         4.75 o                         
   7   4  17         19.77         10.15         5.54 o                         
  -7   5  17          0.51          3.53         4.20 o                         
  -6   5  17          0.38          1.64         3.55 o                         
  -5   5  17          0.02         -0.17         2.87 o                         
  -4   5  17         47.71         47.71         3.82 o                         
  -3   5  17         16.07          8.50         2.46 o                         
  -2   5  17        204.24        249.98         8.01 o                         
  -1   5  17         30.25         33.80         3.90 o                         
   0   5  17       1140.96       1287.27        22.22 o                         
   1   5  17         16.14         12.88         3.04 o                         
   2   5  17        182.72        176.23         9.04 o                         
   3   5  17         49.41         51.56         5.36 o                         
   4   5  17         28.41         31.60         4.74 o                         
   5   5  17          0.28         -0.95         3.78 o                         
   6   5  17          7.45          6.76         4.69 o                         
   7   5  17          0.62         -5.46         5.46 o                         
  -7   6  17          0.02         -4.26         4.26 o                         
  -6   6  17          0.04         -1.58         3.59 o                         
  -5   6  17         17.51         19.59         4.08 o                         
  -4   6  17          0.19         -1.16         2.65 o                         
  -3   6  17          9.76          5.49         2.54 o                         
  -2   6  17         52.81         47.52         4.13 o                         
  -1   6  17        332.12        402.67        11.77 o                         
   0   6  17         33.98         34.35         4.45 o                         
   1   6  17          8.35          5.71         3.23 o                         
   2   6  17        158.53        161.03         8.25 o                         
   3   6  17         18.92         11.76         3.95 o                         
   4   6  17         22.10         25.34         5.25 o                         
   5   6  17          4.82         -0.81         3.95 o                         
   6   6  17          2.76         -0.64         5.23 o                         
   7   6  17         31.81         47.34         7.89 o                         
  -7   7  17          6.63          6.55         5.09 o                         
  -6   7  17          0.67          8.39         4.13 o                         
  -5   7  17          8.08          5.94         3.56 o                         
  -4   7  17         16.59         20.32         4.01 o                         
  -3   7  17        153.50        158.98         9.00 o                         
  -2   7  17         39.92         31.40         4.11 o                         
  -1   7  17          1.05         -1.79         2.87 o                         
   0   7  17         33.36         34.05         4.70 o                         
   1   7  17         52.39         63.10         5.84 o                         
   2   7  17          3.13          0.82         3.34 o                         
   3   7  17         13.39          4.82         3.88 o                         
   4   7  17          3.96          4.37         4.23 o                         
   5   7  17          0.00         -4.14         4.14 o                         
   6   7  17         17.81         24.24         6.52 o                         
  -6   8  17         55.41         56.39         7.10 o                         
  -5   8  17          4.75          3.84         3.64 o                         
  -4   8  17         94.65         97.15         6.75 o                         
  -3   8  17         20.10         14.08         4.21 o                         
  -2   8  17         95.87        103.16         8.00 o                         
  -1   8  17         56.63         67.54         5.51 o                         
   0   8  17          0.03         -1.25         3.31 o                         
   1   8  17        102.79         99.97         7.41 o                         
   2   8  17          4.01         -1.35         3.59 o                         
   3   8  17         61.06         69.72         6.57 o                         
   4   8  17         45.40         51.52         6.45 o                         
   5   8  17         22.51         18.56         4.88 o                         
   6   8  17          3.80          3.71         5.64 o                         
  -6   9  17          1.18          2.85         4.20 o                         
  -5   9  17          0.82         -0.92         3.86 o                         
  -4   9  17          3.91          6.79         3.95 o                         
  -3   9  17        122.63        118.48         8.11 o                         
  -2   9  17         46.44         46.78         5.14 o                         
  -1   9  17         14.55         15.28         3.71 o                         
   0   9  17         57.54         48.94         5.64 o                         
   1   9  17          4.21          0.46         3.94 o                         
   2   9  17          0.00         -3.32         3.94 o                         
   3   9  17         47.45         55.67         6.47 o                         
   4   9  17         15.73         17.51         6.15 o                         
   5   9  17          3.67          0.27         5.41 o                         
   6   9  17          3.46          0.34        11.02 o                         
  -5  10  17         27.06         23.81         6.41 o                         
  -4  10  17         19.76         19.01         4.83 o                         
  -3  10  17         17.38         20.50         4.70 o                         
  -2  10  17         10.31         14.11         4.24 o                         
  -1  10  17         98.52        111.12         7.56 o                         
   0  10  17          0.02         -2.56         3.45 o                         
   1  10  17          0.58          1.50         4.14 o                         
   2  10  17         10.46         -0.01         4.36 o                         
   3  10  17         14.89          7.89         5.17 o                         
   4  10  17         11.94         11.14         5.48 o                         
   5  10  17          0.02         -0.36         5.37 o                         
  -5  11  17          3.73          2.44         5.03 o
[truncated: 54,676 more chars]
